# Supplementary material for: Ferroptosis – a potential feature underlying neratinib-induced colonic epithelial injury
Source: Cancer Chemother Pharmacol. 2024 Jul 13;94(4):493–505. doi: 10.1007/s00280-024-04699-9 (PMC11438713; doi:10.1007/s00280-024-04699-9)
Supplement: Supplementary file 1 — Supplementary Material 1 [file 280_2024_4699_MOESM1_ESM.xlsx]

## Sheet: TBCP1
Category	Term	Count	%	PValue	Genes	List Total
GOTERM_BP_DIRECT	GO:0006357~regulation of transcription from RNA polymerase II promoter	173	12.5181	2.03699e-18	ZFP964, GM14124, RB1, ZFP729A, ZFP445, CCNT2, ZFP605, ZFP329, ZFP846, JADE1, RORC, TRP63, ZBTB20, PRDM2, ARID4B, ZFP606, AHR, NR3C1, IKZF2, ZFP729B, CARF, AW146154, NR3C2, GM4924, ZFP160, ZFP30, CREB3L2, ZXDC, SOX9, CCNL1, ZFP442, DDX17, GM7072, LMO4, IFRD1, ZBTB37, RFX3, ARID5B, TBR1, ZFP738, RUNX2, RUNX1, FOXP1, DMTF1, TBL1XR1, ZFP40, DDIT3, ZFP174, ZSCAN26, ATF7, PHIP, ZFP9, ATF5, CLOCK, ATF3,…	1092
GOTERM_BP_DIRECT	GO:0045944~positive regulation of transcription from RNA polymerase II promoter	126	9.11722	1.64779e-11	RB1, CCNT2, MAML2, TRP63, PRDM2, ARID4B, AHR, NR3C1, IKZF2, CARF, DCAF6, NR3C2, RPS6KA3, RPS6KA5, CREB3L2, CIR1, SOX9, CDON, DDX17, SLC30A9, LMO4, IFRD1, RFX3, TBR1, RUNX2, RUNX1, FOXP1, DMTF1, TBL1XR1, KAT6B, DDIT3, ATF7, PHIP, ATF5, CLOCK, ATF3, ATF4, TNKS, KMT2C, PIK3R1, FOXO1, ATXN1, MYO6, PCBP2, ZBTB18, EGR1, XBP1, EGR3, FZD5, PHF10, VDR, NR2F1, PBX3, NR1D2, ZFP639, SMARCA2, ESR1, PBX1, FOSL…	1092
GOTERM_BP_DIRECT	GO:0007040~lysosome organization	15	1.08538	1.618e-07	ABCA1, SNAPIN, IDUA, AKTIP, LRRK2, HEXB, AP3B1, HOOK3, LYST, MFSD8, ZKSCAN3, TMEM106B, TPP1, VPS35, SPG11	1092
GOTERM_BP_DIRECT	GO:0060271~cilium assembly	34	2.4602	1.94192e-07	FNBP1L, HSPB11, PTPDC1, TTBK2, CDC14B, DYNC2LI1, IFT52, ABLIM1, TBC1D31, TBC1D32, KIF3A, TMEM67, CEP70, NEK1, CFAP43, DISC1, CC2D2A, BBS4, DYNC2H1, OFD1, IQCB1, BBS2, WDR19, SCLT1, RFX3, IFT80, OCRL, AHI1, IFT88, IFT81, WDPCP, DZIP1, CFAP54, ALPK1	1092
GOTERM_BP_DIRECT	GO:0045732~positive regulation of protein catabolic process	20	1.44718	3.70625e-07	MYLIP, GSK3B, CDKN1B, HACE1, NDFIP1, TIPARP, RHBDD1, FAF1, WWP1, CBLB, PPP2R3A, SORL1, FOXO1, APC, NEDD4, CREBRF, TRIB3, VPS35, SOX9, FBXL5	1092
GOTERM_BP_DIRECT	GO:0000122~negative regulation of transcription from RNA polymerase II promoter	90	6.5123	2.74381e-06	RB1, GM14325, BHLHE41, RORC, ZFP81, ZBTB20, TRP63, PRDM2, ARID4B, AHR, NR3C1, ZFP729B, GM4924, MECP2, TRPS1, ZMYM5, ZFP120, HMG20A, CIR1, SOX9, ZFP810, GLRP1, LMO4, USP3, RPL23, ARID5B, CBFA2T2, ZHX1, RUNX1, FOXP1, NCOR1, TBL1XR1, DDIT3, ZFP174, TRIB3, ATF7, ZFP9, ATF3, ATF4, KHDRBS1, ZFP148, DDX5, AU041133, RPL10, ZFP949, MOSPD1, NR2C2, PHF21A, ATXN1, NRIP1, ZKSCAN3, HES1, TBL1X, FNIP1, SKIL, ZF…	1092
GOTERM_BP_DIRECT	GO:0045893~positive regulation of transcription, DNA-templated	71	5.13748	3.05843e-06	RNF14, RORC, TRP63, RSF1, AHR, MECP2, MED14, MED13, CREB3L2, ZXDC, TRIM24, SPIN1, CD38, SOX9, TRP53INP2, MAP3K5, TRP53INP1, NCOA1, PBRM1, CHUK, TCF12, DYRK1A, RFX3, TBR1, TGFBR1, RUNX2, RUNX1, FOXP1, MDFIC, KAT6B, TBL1XR1, DDIT3, WAC, PHIP, IRF6, ATF5, CLOCK, KDM7A, ATF4, KMT2E, DDX5, INO80D, CREBL2, FOXO1, EGFR, LRP6, MBTD1, SUPT20, ZKSCAN3, INPP5K, HES1, TBL1X, SNX5, MAP3K2, EGR1, MAP3K1, NEK4,…	1092
GOTERM_BP_DIRECT	GO:0006468~protein phosphorylation	64	4.63097	8.7083e-06	INVS, GSK3B, BMPR2, CCNT2, LRRK2, RORC, STKLD1, RPS6KA3, DSTYK, RPS6KA5, RB1CC1, TRIM24, PRKG2, TLK1, NEK1, SOX9, JAK2, MAP3K5, CDON, PDGFRA, CHUK, PDPK1, STRADB, DYRK1A, ADAM10, PHKA2, TGFBR1, LATS1, PRKD3, ULK2, TRIB3, ALPK1, DDR2, CAMK2D, RNASEL, ROCK2, PRKX, PIK3R1, EGFR, RHO, TRPM7, MAP4K3, MAP3K2, SRPK2, NEK9, TGFB2, CDK19, MAP3K1, NEK4, INSR, NEK7, PHKB, CLK4, HIPK3, ACVR2A, CLK1, TBCK, MA…	1092
GOTERM_BP_DIRECT	GO:0008104~protein localization	24	1.73661	4.85255e-05	BBS2, EYA1, LRRK2, CAV1, LRBA, NBEAL1, AKAP7, ANK2, LYST, MLH3, TTBK2, CEP128, MECP2, LATS1, AHI1, DLG1, IFT88, NBEA, NRCAM, KIFAP3, DISC1, BBS4, TRP53INP2, IMPG2	1092
GOTERM_BP_DIRECT	GO:0006897~endocytosis	27	1.95369	5.49968e-05	DENND1B, USP33, LRRK2, EQTN, STON2, FNBP1L, EHBP1, MTMR6, LRP6, GHR, STBD1, MYO6, REPS2, EPS15, SNX5, RABGAP1L, SCARA5, SYNRG, CAV1, MAGI2, ANK2, SCAMP1, SORL1, MIB1, LMBRD1, STEAP2, RHOQ	1092
GOTERM_BP_DIRECT	GO:0048745~smooth muscle tissue development	8	0.578871	8.38202e-05	DLG1, ZFP950, TIPARP, ZFAND5, ITGA8, NF1, AHR, FOXP1	1092
GOTERM_BP_DIRECT	GO:0001822~kidney development	24	1.73661	9.1581e-05	DYNC2H1, INVS, TGFB2, ZFP950, CFH, TIPARP, C1GALT1, TET2, ARID5B, HSPB11, TGFBR1, IFT88, BCL2L11, RRM2B, APC, TBC1D32, KIF3A, TMEM67, ITGA8, BCL2, NEK1, WDPCP, CC2D2A, ADAMTS6	1092
GOTERM_BP_DIRECT	GO:0048705~skeletal system morphogenesis	12	0.868307	0.000133885	PDGFRA, 2610005L07RIK, ZFP950, PRKRA, TIPARP, IDUA, HHIP, ZFAND5, ARID5B, TGFBR1, RUNX2, LRP6	1092
GOTERM_BP_DIRECT	GO:0018105~peptidyl-serine phosphorylation	24	1.73661	0.000165853	SRPK2, GSK3B, CAMK2D, MAP3K1, CHUK, ROCK2, PDPK1, TNKS, LRRK2, NEK7, DYRK1A, PRKX, TGFBR1, HIPK3, TTBK2, CLK1, LATS1, RPS6KA3, RPS6KA5, WNK1, BCL2, ULK2, TLK1, PHIP	1092
GOTERM_BP_DIRECT	GO:0015031~protein transport	58	4.19682	0.000201057	DENND1B, PGAP1, ZFAND6, SNX13, MIA3, LYST, HSPB11, SEC61A2, VPS35, BBS4, RAB2B, COG5, AKTIP, ARRDC3, TAP2, VPS13B, ANK2, AP3B1, SCAMP1, AFTPH, RP2, EXOC6, SFT2D2, ARL8B, CALCRL, STXBP3, TNKS, STX16, COPB1, VPS4B, EIF5A2, DERL1, PIK3R1, EHBP1, MTM1, AP5M1, KIF3A, MYO6, STXBP5, RAB11FIP2, EPS15, GPM6B, SNX5, BBS2, XBP1, RABGAP1L, SYNRG, MTX3, CAV1, CADPS, SNX24, MYO5A, HOOK3, RANBP6, VPS41, CHMP2B,…	1092
GOTERM_BP_DIRECT	GO:0045892~negative regulation of transcription, DNA-templated	60	4.34153	0.000229636	RB1, KDM5B, CDKN1B, BHLHE41, ZBTB20, TRP63, RSF1, ZC3H6, AHR, NR3C1, MECP2, ZMYM2, RPS6KA5, TRPS1, TRIM24, CD38, CIR1, SOX9, SFMBT1, RFX3, TBR1, CBFA2T2, ZHX1, RUNX2, RUNX1, FOXP1, NCOR1, MDFIC, KAT6B, TBL1XR1, DDIT3, ZFP174, TRIB3, ATF5, CLOCK, ATF3, ZFP148, ZFP869, ZFP503, MBTD1, ATXN1, ZKSCAN3, INPP5K, HES1, TBL1X, ZBTB18, PHF10, VDR, WWP1, NR1D2, ZFP639, FOXN3, SMARCA2, PHC3, PER2, BHLHE40, M…	1092
GOTERM_BP_DIRECT	GO:0048511~rhythmic process	21	1.51954	0.000255453	KDM5B, EGR1, GSK3B, DDX5, HLF, ROCK2, BHLHE41, RORC, NR1D2, AHR, ENOX1, ENOX2, NCOR1, TEF, NRIP1, KLF9, BHLHE40, CLOCK, OGT, LGR4, ATF4	1092
GOTERM_BP_DIRECT	GO:0002260~lymphocyte homeostasis	6	0.434153	0.000275627	BCL2L11, SLC40A1, BCL2, AHR, SKIL, SOS2	1092
GOTERM_BP_DIRECT	GO:0007623~circadian rhythm	16	1.15774	0.000334297	TPH2, GSK3B, DDX5, MTTP, BHLHE41, DYRK1A, RORC, EGFR, PER2, KLF9, BHLHE40, PRKG2, ATF5, CLOCK, LGR4, ATF4	1092
GOTERM_BP_DIRECT	GO:0046777~protein autophosphorylation	24	1.73661	0.000336769	HSPA9, PDGFRA, GSK3B, CAMK2D, MAP3K1, LRRK2, INSR, DYRK1A, PRKX, PHKA1, CLK4, EGFR, TGFBR1, CLK1, WNK1, RB1CC1, TAOK1, STK17B, TRIM24, ULK2, TRPM7, JAK2, DDR2, HTATIP2	1092
GOTERM_BP_DIRECT	GO:0090263~positive regulation of canonical Wnt signaling pathway	17	1.2301	0.000341399	MAP3K1, TNKS, LRRK2, CAV1, USP34, ATP6AP2, GSKIP, PPP2R3A, EGFR, TNKS2, TBL1XR1, WNK1, CAPRIN2, VPS35, TBL1X, LGR4, WLS	1092
GOTERM_BP_DIRECT	GO:0006629~lipid metabolic process	63	4.55861	0.000345052	DGKA, HEXB, PTEN, CROT, LIPA, LIPC, ENPP2, CYP1B1, AOX1, SERAC1, ACAD11, PRKAB2, CPT1A, SACM1L, ACSL6, ACOT12, ACOT13, PLA2G4A, ACSL4, OCRL, ELOVL7, GPCPD1, ALDH3A2, CYP39A1, PCCA, SOAT2, ACOT2, ACOT6, ASAH1, SAMD8, AASDH, INSIG2, MTTP, MGST2, ADH7, HACD3, PLD1, CYP7A1, PLA2G7, MTMR6, PTGS1, HACD4, MTM1, CYB5R1, RDH10, INPP5K, HACL1, DECR2, DECR1, XBP1, CHKA, ADHFE1, DDHD2, NR1D2, ACADSB, DHRS3, …	1092
GOTERM_BP_DIRECT	GO:0010506~regulation of autophagy	13	0.940666	0.000372182	XBP1, USP33, LRRK2, GPR137B, MFSD8, RRAGC, DDIT3, WAC, CASP1, BCL2, TRIB3, DRAM2, TRP53INP1	1092
GOTERM_BP_DIRECT	GO:0006325~chromatin organization	35	2.53256	0.00040632	KMT2E, RB1, KDM5B, SETD2, CHD9, KMT2C, ARID4B, NR3C1, MYSM1, PHF21A, RCBTB1, MBTD1, SPIN1, TLK1, HMG20A, JAK2, KDM6A, PBRM1, EYA1, SFMBT1, USP3, ATRX, TET2, SMARCA2, TDRD3, RBL2, METTL23, NCOR1, KANSL1, KAT6B, TBL1XR1, WAC, OGT, KDM7A, EZH1	1092
GOTERM_BP_DIRECT	GO:0006631~fatty acid metabolic process	25	1.80897	0.000441451	ASAH1, AASDH, CROT, HACD3, LIPA, HACD4, PTGS1, LIPC, CYP1B1, HACL1, DECR2, ACAD11, DECR1, PRKAB2, CPT1A, ACSL6, ACOT12, PLA2G4A, ACSL4, ELOVL7, ACADSB, PER2, ALDH3A2, ACOT2, ACOT6	1092
GOTERM_BP_DIRECT	GO:0007224~smoothened signaling pathway	16	1.15774	0.00046259	RB1, WDR19, IFT80, RUNX2, HSPB11, PTPDC1, TTBK2, IFT52, IFT88, TBC1D32, KIF3A, HES1, WDPCP, DZIP1, CC2D2A, CDON	1092
GOTERM_BP_DIRECT	GO:0000186~activation of MAPKK activity	7	0.506512	0.000522033	MAP3K15, LRRK2, KISS1R, JAK2, EGFR, TGFBR1, MAP3K5	1092
GOTERM_BP_DIRECT	GO:0007507~heart development	32	2.31548	0.000533002	CALCRL, CDKN1B, PTEN, LDB3, HSPB11, ZFP36L1, FLRT3, TBC1D32, KIF3A, RB1CC1, TMEM67, SOX9, PDLIM5, CC2D2A, ADAMTS6, KDM6A, DYNC2H1, CCDC39, PBRM1, TGFB2, CXADR, TXNRD2, TGFBR1, POU4F2, MIB1, FOXP1, IFT88, GNAQ, NF1, ATF7, DZIP1, PAM	1092
GOTERM_BP_DIRECT	GO:1905515~non-motile cilium assembly	12	0.868307	0.000549713	BBS2, DYNC2H1, IFT52, AHI1, IFT88, TBC1D32, KIF3A, CEP350, IFT80, DISC1, CC2D2A, BBS4	1092
GOTERM_BP_DIRECT	GO:0032922~circadian regulation of gene expression	13	0.940666	0.000553406	EGR1, BHLHE41, RORC, AHR, PER2, NCOR1, NRIP1, BHLHE40, PRKG2, CLOCK, OGT, LGR4, ATF4	1092
GOTERM_BP_DIRECT	GO:0006355~regulation of transcription, DNA-templated	96	6.94645	0.000702183	ZFP445, SETD2, RNF14, BHLHE41, RORC, JADE1, TRP63, ARID4B, RSF1, AHR, NR3C1, NR3C2, RPS6KA5, ZFP74, ZFP30, TRPS1, CREB3L2, ZFP120, SPIN1, SOX9, CCNL1, ZFP280D, MYBL1, NEO1, TRP53INP1, ZFP280C, NCOA1, RALGAPA1, SFMBT1, RFX3, TBR1, ZFX, ZHX1, TGFBR1, RUNX2, RUNX1, FOXP1, PHF20L1, DMTF1, KAT6B, DDIT3, ATF7, LRIF1, IRF6, ATF5, CLOCK, ATF3, ATF4, KMT2E, NFAT5, HLF, PLAG1, GM14305, KMT2C, ZFP426, CREBL…	1092
GOTERM_BP_DIRECT	GO:0001935~endothelial cell proliferation	8	0.578871	0.000766702	XBP1, DLG1, BMPR2, APC, CAV1, NF1, PRKX, TGFBR1	1092
GOTERM_BP_DIRECT	GO:0050680~negative regulation of epithelial cell proliferation	14	1.01302	0.00116915	RB1, TGFB2, CDKN1B, PTEN, IFT80, LRP6, TGFBR3, IFT52, DLG1, IFT88, APC, TRIM24, SOX9, LIMS1	1092
GOTERM_BP_DIRECT	GO:0009791~post-embryonic development	16	1.15774	0.00123516	INVS, KDM5B, ZFP950, TIPARP, TET2, ARID5B, ZFX, RC3H2, TGFBR1, MECP2, FENDRR, BCL2L11, GNAQ, TBCE, BCL2, ATF5	1092
GOTERM_BP_DIRECT	GO:0048008~platelet-derived growth factor receptor signaling pathway	9	0.65123	0.00123919	PDGFRA, 2610005L07RIK, ZFP950, TIPARP, ZFAND5, PDGFC, PTEN, ARID5B, JAK2	1092
GOTERM_BP_DIRECT	GO:0034976~response to endoplasmic reticulum stress	14	1.01302	0.00129724	XBP1, SEL1L, PIK3R1, UFL1, MARCKS, BCL2L11, DDIT3, CREB3L2, DNAJC10, CREBRF, DNAJB9, TRIB3, ATF4, MAP3K5	1092
GOTERM_BP_DIRECT	GO:0032869~cellular response to insulin stimulus	16	1.15774	0.00135212	RB1, XBP1, INSIG2, PDPK1, INSR, SYAP1, PTEN, MYO5A, PIK3R1, FOXO1, POU4F2, ZFP36L1, GHR, INPP5K, TRIB3, RHOQ	1092
GOTERM_BP_DIRECT	GO:0045053~protein retention in Golgi apparatus	4	0.289436	0.00149325	VPS13C, VPS13D, VPS13A, SORL1	1092
GOTERM_BP_DIRECT	GO:0007283~spermatogenesis	46	3.32851	0.00155159	HERPUD2, CATSPERG2, KHDRBS1, LRGUK, GGNBP2, CATSPER2, LRRK2, TRP63, ARID4B, UBR2, NR2C2, SPATA6, GMCL1, HSPB11, INSL6, ZCWPW1, RGS2, BCL2L11, CFAP69, NEK1, SOX9, CFAP43, SKIL, MYBL1, SCAPER, AGFG1, SFMBT1, RHBDD1, FOXJ3, ATRX, ADAM10, AP3B1, CDC25C, ZFX, ACVR2A, POU4F2, CNBD2, NR6A1, CATSPERD, IFT81, AKAP9, TBPL1, DZIP1, CFAP54, CLOCK, LGR4	1092
GOTERM_BP_DIRECT	GO:0018107~peptidyl-threonine phosphorylation	12	0.868307	0.00172546	CLK1, GSK3B, CAMK2D, WNK1, ROCK2, PDPK1, TNKS, LRRK2, BCL2, DYRK1A, TGFBR1, HIPK3	1092
GOTERM_BP_DIRECT	GO:0006511~ubiquitin-dependent protein catabolic process	28	2.02605	0.00180715	RNF13, USP32, RNF14, USP33, USP11, USP34, UBR2, UBR1, RNF217, FEM1C, ARIH1, DISC1, RNF130, TRP53INP2, USP46, MYLIP, USP48, XBP1, NDFIP1, MAP3K1, HACE1, USP3, WWP1, RC3H2, MIB1, RNF128, NEDD4, TTC3	1092
GOTERM_BP_DIRECT	GO:0070059~intrinsic apoptotic signaling pathway in response to endoplasmic reticulum stress	9	0.65123	0.00202166	GSK3B, XBP1, CASP12, DDIT3, DNAJC10, BCL2, TRIB3, ATF4, MAP3K5	1092
GOTERM_BP_DIRECT	GO:0071233~cellular response to leucine	5	0.361795	0.00213956	SESN3, LARS, SESN1, UBR2, UBR1	1092
GOTERM_BP_DIRECT	GO:0021915~neural tube development	10	0.723589	0.0027413	MARCKS, TBC1D32, KIF3A, NF1, WDPCP, HES1, ZFP36L1, KDM6A, TTBK2, LRP6	1092
GOTERM_BP_DIRECT	GO:0006914~autophagy	22	1.5919	0.00296084	XBP1, WDR47, STX17, LRRK2, VPS4B, VPS13A, FNBP1L, FOXO1, GPR137B, TMEM59, HERC1, RB1CC1, STBD1, FUNDC1, CHMP2B, LAMP2, VPS41, ZKSCAN3, ULK2, DRAM2, TRP53INP2, TRP53INP1	1092
GOTERM_BP_DIRECT	GO:0001837~epithelial to mesenchymal transition	9	0.65123	0.00314868	DDX17, TGFBR3, EPB41L5, GSK3B, TGFB2, DDX5, ROCK2, SOX9, TGFBR1	1092
GOTERM_BP_DIRECT	GO:0030030~cell projection organization	22	1.5919	0.00374618	OFD1, IQCB1, DYNC2H1, BBS2, WDR19, OCRL, PTPDC1, DYNC2LI1, IFT52, AHI1, IFT88, IFT81, KIF3A, TMEM67, ITGA8, NEK1, WDPCP, CFAP54, DZIP1, CEP97, CC2D2A, BBS4	1092
GOTERM_BP_DIRECT	GO:0046856~phosphatidylinositol dephosphorylation	7	0.506512	0.00420086	INPP5F, SACM1L, PTEN, INPP5K, OCRL, MTMR6, MTM1	1092
GOTERM_BP_DIRECT	GO:0060021~palate development	12	0.868307	0.00443645	TGFBR3, PDGFRA, ZFP950, TBC1D32, INSIG2, TIPARP, ARID5B, WDPCP, IRF6, TGFBR1, DHRS3, LRP6	1092
GOTERM_BP_DIRECT	GO:0051649~establishment of localization in cell	22	1.5919	0.00444311	ABCA1, CCDC39, PON3, CD300A, CAV1, EQTN, MTTP, CADPS, SLC40A1, PLA2G4A, SCAMP1, ANO4, SLC4A4, P2RX3, NEDD4, BCL2, APBA1, CFAP43, ATP7A, CFAP54, DZIP1, PDZD7	1092
GOTERM_BP_DIRECT	GO:0016310~phosphorylation	51	3.6903	0.00472016	GSK3B, LRGUK, BMPR2, LRRK2, DGKA, RPS6KA3, DSTYK, RPS6KA5, PRKG2, TLK1, NEK1, TK2, JAK2, MAP3K5, PDGFRA, CHUK, PDPK1, DYRK1A, TGFBR1, LATS1, PRKD3, ULK2, ALPK1, DDR2, CAMK2D, ROCK2, AK3, PRKX, EGFR, ATXN1, TRPM7, MAP4K3, MAP3K2, SRPK2, NEK9, CDK19, MAP3K1, NEK4, CHKA, INSR, NEK7, CLK4, HIPK3, ACVR2A, CLK1, PIKFYVE, MAP3K15, WNK1, TAOK1, STK17B, CDK14	1092
GOTERM_BP_DIRECT	GO:0008286~insulin receptor signaling pathway	11	0.795948	0.00502383	GSK3B, APC, STXBP4, PDPK1, INSR, PHIP, PIK3R1, SOS2, RHOQ, FOXO1, APPL1	1092
GOTERM_BP_DIRECT	GO:0035264~multicellular organism growth	17	1.2301	0.0050456	ZFP950, PLAG1, KMT2C, PDE4D, ATRX, ARID5B, ZFX, RC3H2, ZFP36L1, FENDRR, TNKS2, TBL1XR1, NEK1, ERCC5, APBA1, ATF5, KDM6A	1092
GOTERM_BP_DIRECT	GO:0033365~protein localization to organelle	7	0.506512	0.00593397	BBS2, AHI1, VPS35, ANK2, DZIP1, BBS4, TTBK2	1092
GOTERM_BP_DIRECT	GO:0043393~regulation of protein binding	7	0.506512	0.00593397	TGFBR3, SNAPIN, ANGPT1, CBLB, DZIP1, TGFBR1, CDON	1092
GOTERM_BP_DIRECT	GO:0030154~cell differentiation	76	5.49928	0.00613775	CATSPERG2, RB1, GSK3B, SETD2, LRGUK, LRRK2, SYAP1, RORC, TRP63, ATRAID, HSPB11, ZCWPW1, SOX9, JAK2, CFAP43, MYBL1, HTATIP2, AGFG1, SEMA6A, SFMBT1, TCF12, IFRD1, RFX3, TGFBR1, RUNX2, RBL2, FAM210B, CATSPERD, IFT81, ANGPTL6, ITGA8, IRF6, CFAP54, CATSPER2, GGNBP2, UHRF2, SEMA3D, SDC2, MOSPD1, PRKX, CREBL2, NR2C2, EFNA5, SPATA6, FOXO1, GMCL1, EGFR, FAM120B, NHS, CFAP69, SKIL, MCL1, RBM11, SRPK2, XBP1…	1092
GOTERM_BP_DIRECT	GO:0043525~positive regulation of neuron apoptotic process	12	0.868307	0.00641124	SRPK2, BACE1, EGR1, GSK3B, TGFB2, BCL2L11, DDIT3, ITGA1, CASP1, NF1, NR3C1, ATF4	1092
GOTERM_BP_DIRECT	GO:0030335~positive regulation of cell migration	26	1.88133	0.00673141	CD274, ATP8A1, ROCK2, SEMA3D, PIK3R1, PLD1, EGFR, PPP3CA, PDGFC, CPNE3, JAK2, PDGFRA, XBP1, TGFB2, SEMA6A, FZD4, INSR, CAV1, VEGFC, ADAM10, SSH2, TGFBR1, PTP4A1, TJP1, APC, PLP1	1092
GOTERM_BP_DIRECT	GO:2000300~regulation of synaptic vesicle exocytosis	12	0.868307	0.00699884	FBXL20, BACE1, GSK3B, PREPL, SNAPIN, LRRK2, MYO6, APBA1, STXBP5, SYN1, NR3C2, KCNH1	1092
GOTERM_BP_DIRECT	GO:0043032~positive regulation of macrophage activation	6	0.434153	0.00709419	CD1D1, PLA2G4A, LBP, TLR6, ULBP1, TLR4	1092
GOTERM_BP_DIRECT	GO:0048568~embryonic organ development	9	0.65123	0.00764698	FENDRR, SETD2, RDH10, PDGFC, PBX3, WDPCP, PBX1, ZFP36L1, KDM6A	1092
GOTERM_BP_DIRECT	GO:0006470~protein dephosphorylation	17	1.2301	0.00845013	DUSP4, EYA1, PPM1H, PTEN, PPP2R3A, SSH2, CDC25C, DUSP16, PTPDC1, MTM1, CDC14B, PTP4A1, PPP3CA, PPP3CC, BCL2, PTPN9, PTPN4	1092
GOTERM_BP_DIRECT	GO:0061001~regulation of dendritic spine morphogenesis	6	0.434153	0.0085656	LRRK2, ADAM10, PDLIM5, PPP1R9A, TANC2, ZDHHC15	1092
GOTERM_BP_DIRECT	GO:0006469~negative regulation of protein kinase activity	11	0.795948	0.00973068	RB1, CAMK2N1, GADD45A, PDPK1, GNAQ, PKIA, NF1, GSKIP, INPP5K, TRIB3, LRP6	1092
GOTERM_BP_DIRECT	GO:0007049~cell cycle	51	3.6903	0.0101046	RB1, CDKN1B, CCNT2, TRP63, SMC5, AHR, RCBTB1, RPS6KA3, INSL6, RGS2, RB1CC1, SPIN1, TLK1, NEK1, APPL2, LRRCC1, APPL1, DYNLT3, USP3, STRADB, MTUS1, TET2, CDC25C, CKAP5, LATS1, PTP4A1, RBL2, CCNY, DMTF1, DDIT3, ARL8B, KMT2E, KHDRBS1, RABGAP1, UHRF2, TNKS, VPS4B, BCL2L11, TPPP, NEK9, HACE1, NEK4, GADD45A, FOXN3, WAPL, STAG2, CCPG1, CCNG1, SPDYA, TACC1, CDK14	1092
GOTERM_BP_DIRECT	GO:0021987~cerebral cortex development	12	0.868307	0.0105931	ZBTB18, BBS2, NCOA1, NARS, WDR47, NF1, TACC1, PHACTR1, TBR1, BBS4, CDON, LRP6	1092
GOTERM_BP_DIRECT	GO:0060613~fat pad development	4	0.289436	0.0106344	TBL1XR1, ARRDC3, ARID5B, BBS4	1092
GOTERM_BP_DIRECT	GO:0070050~neuron cellular homeostasis	7	0.506512	0.0108724	SNAPIN, TAOK1, HEXB, CHMP2B, TMEM106B, DISC1, ATP7A	1092
GOTERM_BP_DIRECT	GO:0008284~positive regulation of cell proliferation	50	3.61795	0.0116691	CDKN1B, PTEN, TRP63, RPS4X, MECP2, UFL1, ENPP2, CD38, SOX9, JAK2, TPD52, PDGFRA, TSC22D1, IL15, RPL23, PLA2G4A, ADAM10, LIFR, OSMR, TGFBR1, RUNX2, TGFBR3, NCOR1, PHIP, CD47, ATF3, DDR2, CALCRL, EGFR, SLC25A27, THPO, PDGFC, HES1, STX3, SRPK2, XBP1, TGFB2, INSR, VEGFC, SMARCA2, PBX1, TJP1, DLG1, KITL, PRKRA, CCPG1, ACER3, BCL2, SPDYA, MDM4	1092
GOTERM_BP_DIRECT	GO:2000134~negative regulation of G1/S transition of mitotic cell cycle	8	0.578871	0.0117539	RBL2, RB1, ZFP655, DLG1, APC, JADE1, PTEN, BCL2	1092
GOTERM_BP_DIRECT	GO:0043473~pigmentation	8	0.578871	0.0117539	BCL2, NF1, MYO5A, AP3B1, HPS5, ATP7A, LYST, MYSM1	1092
GOTERM_BP_DIRECT	GO:0030968~endoplasmic reticulum unfolded protein response	9	0.65123	0.0117807	HERPUD2, ERLEC1, XBP1, CASP12, DDIT3, CREB3L2, DERL1, ATF3, ATF4	1092
GOTERM_BP_DIRECT	GO:0045793~positive regulation of cell size	5	0.361795	0.0118745	RB1CC1, AHR, ATP7A, OGT, KDM6A	1092
GOTERM_BP_DIRECT	GO:0097192~extrinsic apoptotic signaling pathway in absence of ligand	8	0.578871	0.0131779	GSK3B, TGFB2, BCL2L11, EYA1, KITL, BCL2, NF1, MCL1	1092
GOTERM_BP_DIRECT	GO:0044458~motile cilium assembly	7	0.506512	0.0142017	CCDC39, AHI1, KIF3A, BBOF1, CFAP43, SPATA6, CC2D2A	1092
GOTERM_BP_DIRECT	GO:0010839~negative regulation of keratinocyte proliferation	6	0.434153	0.0142151	IFT52, IFT88, VDR, KLF9, IFT80, IRF6	1092
GOTERM_BP_DIRECT	GO:0042267~natural killer cell mediated cytotoxicity	6	0.434153	0.0142151	H60C, H60B, CEBPG, ULBP1, LYST, ARL8B	1092
GOTERM_BP_DIRECT	GO:0030325~adrenal gland development	6	0.434153	0.0142151	PDGFRA, INSR, NF1, ARID5B, NR3C1, PBX1	1092
GOTERM_BP_DIRECT	GO:0046580~negative regulation of Ras protein signal transduction	6	0.434153	0.0142151	TGFB2, RASA2, NF1, SPRY1, STAMBP, TRIM67	1092
GOTERM_BP_DIRECT	GO:0070198~protein localization to chromosome, telomeric region	4	0.289436	0.0145822	TNKS2, TNKS, ATRX, TPP1	1092
GOTERM_BP_DIRECT	GO:0016188~synaptic vesicle maturation	4	0.289436	0.0145822	UNC13B, SNAPIN, ZDHHC2, ZDHHC15	1092
GOTERM_BP_DIRECT	GO:0021756~striatum development	5	0.361795	0.0146198	BBS2, LRRK2, SLC7A11, BBS4, FOXP1	1092
GOTERM_BP_DIRECT	GO:0043171~peptide catabolic process	5	0.361795	0.0146198	CPQ, ERAP1, CPE, LNPEP, TPP1	1092
GOTERM_BP_DIRECT	GO:0048066~developmental pigmentation	5	0.361795	0.0146198	BCL2L11, GNAQ, BCL2, MYO5A, HPS5	1092
GOTERM_BP_DIRECT	GO:0034198~cellular response to amino acid starvation	8	0.578871	0.0147216	SESN3, RRAGC, LARS, SESN1, BMT2, ATF3, ATF4, MAP3K5	1092
GOTERM_BP_DIRECT	GO:0045444~fat cell differentiation	12	0.868307	0.0154566	BBS2, OSBPL8, GSK3B, RNASEL, FAM120B, ARID5B, RETN, TBL1X, ATF5, PSMB8, BBS4, LRP6	1092
GOTERM_BP_DIRECT	GO:0001889~liver development	13	0.940666	0.0157956	XBP1, CEBPG, ASNS, AHR, UGT1A6A, RUNX1, TGFBR3, IFT88, RB1CC1, NF1, HES1, ATF7, ATP7A	1092
GOTERM_BP_DIRECT	GO:0009267~cellular response to starvation	11	0.795948	0.0159554	WRN, BMPR2, RRAGC, TTC5, USP33, LRRK2, LAMP2, VPS41, RNASE4, FNIP1, FOXO1	1092
GOTERM_BP_DIRECT	GO:0008283~cell proliferation	30	2.17077	0.0163676	RB1, CALCRL, PTEN, TRP63, LIPA, EGFR, ZFP36L1, MECP2, THPO, HES1, SOX9, KIFAP3, APPL2, CAV1, VEGFC, SMARCA2, PBX1, RUNX2, TGFBR3, TBCK, DLG1, APC, KITL, NFIB, BCL2, NF1, TACC1, PHIP, IRF6, YPEL5	1092
GOTERM_BP_DIRECT	GO:0060252~positive regulation of glial cell proliferation	6	0.434153	0.0165465	MECP2, UFL1, ATXN1, PLAG1, VEGFC, EGFR	1092
GOTERM_BP_DIRECT	GO:0033137~negative regulation of peptidyl-serine phosphorylation	6	0.434153	0.0165465	INPP5F, PDE4D, CAV1, PTEN, INPP5K, OGT	1092
GOTERM_BP_DIRECT	GO:1905205~positive regulation of connective tissue replacement	3	0.217077	0.0165955	PPP3CA, KLF6, ROCK2	1092
GOTERM_BP_DIRECT	GO:1903828~negative regulation of cellular protein localization	3	0.217077	0.0165955	VPS35, TRP53INP2, TTBK2	1092
GOTERM_BP_DIRECT	GO:0051726~regulation of cell cycle	26	1.88133	0.0169814	RB1, CDKN1B, INO80D, CCNI, UHRF2, PTEN, JADE1, CDC14B, MBTD1, CCNL1, SKIL, CAST, TGFB2, GADD45A, RPL23, MAGI2, FBXL17, PER2, RBL2, ZZZ3, APC, CCNG1, BCL2, MDM4, IRF6, BIRC2	1092
GOTERM_BP_DIRECT	GO:0008631~intrinsic apoptotic signaling pathway in response to oxidative stress	5	0.361795	0.0177347	BCL2, GSKIP, CYP1B1, JAK2, MAP3K5	1092
GOTERM_BP_DIRECT	GO:0042308~negative regulation of protein import into nucleus	5	0.361795	0.0177347	ANGPT1, MDFIC, PKIA, NF1, GBP4	1092
GOTERM_BP_DIRECT	GO:0035720~intraciliary anterograde transport	5	0.361795	0.0177347	IFT52, IFT88, IFT81, IFT80, HSPB11	1092
GOTERM_BP_DIRECT	GO:1904888~cranial skeletal system development	5	0.361795	0.0177347	TGFB2, RIC1, GNAQ, TRP63, IRF6	1092
GOTERM_BP_DIRECT	GO:0043407~negative regulation of MAP kinase activity	8	0.578871	0.0181875	GSK3B, RGS2, CD300A, CAV1, NF1, INPP5K, SPRY1, SORL1	1092
GOTERM_BP_DIRECT	GO:0007368~determination of left/right symmetry	11	0.795948	0.0185738	DYNC2LI1, DYNC2H1, CCDC39, IFT52, IFT88, TBC1D32, KIF3A, TMEM67, RFX3, CC2D2A, ACVR2A	1092
GOTERM_BP_DIRECT	GO:0010508~positive regulation of autophagy	11	0.795948	0.0185738	UFL1, TMEM59, GSK3B, XBP1, CCNY, LRRK2, RB1CC1, ULK2, TRP53INP2, FOXO1, TRP53INP1	1092
GOTERM_BP_DIRECT	GO:0010971~positive regulation of G2/M transition of mitotic cell cycle	6	0.434153	0.0191186	MECP2, CAMK2D, RRM2B, VPS4B, CDC25C, PBX1	1092
GOTERM_BP_DIRECT	GO:0060287~epithelial cilium movement involved in determination of left/right asymmetry	4	0.289436	0.0192482	OFD1, INVS, CCDC39, RFX3	1092
GOTERM_BP_DIRECT	GO:0006892~post-Golgi vesicle-mediated transport	4	0.289436	0.0192482	NBEA, RP2, MYO5A, SORL1	1092
GOTERM_BP_DIRECT	GO:0034205~beta-amyloid formation	4	0.289436	0.0192482	BACE1, APH1B, DYRK1A, ADAM10	1092
GOTERM_BP_DIRECT	GO:1905146~lysosomal protein catabolic process	4	0.289436	0.0192482	LAMP2, VPS13A, TMEM106B, TPP1	1092
GOTERM_BP_DIRECT	GO:0005977~glycogen metabolic process	7	0.506512	0.0204314	GSK3B, UGP2, STBD1, LEPR, PHKA1, PHKB, PHKA2	1092
GOTERM_BP_DIRECT	GO:0045667~regulation of osteoblast differentiation	5	0.361795	0.0212323	GSK3B, DDX5, APC, RUNX2, ATF4	1092
GOTERM_BP_DIRECT	GO:0010628~positive regulation of gene expression	45	3.25615	0.0224665	KDM5B, NFAT5, GSK3B, BMPR2, SLC24A3, PLAG1, ROCK2, PTEN, PIK3R1, MECP2, PPP3CA, CAMK2N1, CREB3L2, TRIM24, VPS35, HES1, KIF1B, SOX9, IKBKG, KDM6A, TRP53INP1, SRPK2, EGR1, TGFB2, ANGPT1, VDR, CAV1, RPL23, TCF12, ANK2, RUNX2, TGFBR1, AHI1, DLG1, TMEM135, AGO3, IL7, PLP1, TLR6, CD46, TLR4, OGT, ATF3, ATF4, LIMS1	1092
GOTERM_BP_DIRECT	GO:0042632~cholesterol homeostasis	12	0.868307	0.0233073	CYP39A1, ABCA1, CD24A, MYLIP, XBP1, MED13, NCOR1, LIPC, SOAT2, CAV1, MTTP, CYP7A1	1092
GOTERM_BP_DIRECT	GO:0038066~p38MAPK cascade	4	0.289436	0.0246404	ATF7, NR2C2, ZFP36L1, MAP3K5	1092
GOTERM_BP_DIRECT	GO:0010572~positive regulation of platelet activation	4	0.289436	0.0246404	SELP, PLA2G4A, JAK2, TLR4	1092
GOTERM_BP_DIRECT	GO:0070213~protein auto-ADP-ribosylation	4	0.289436	0.0246404	PARP6, TNKS2, TIPARP, TNKS	1092
GOTERM_BP_DIRECT	GO:0010977~negative regulation of neuron projection development	11	0.795948	0.0247362	MYLIP, GSK3B, SNAPIN, LRRK2, NR2F1, PTEN, PTPN9, CD38, HES1, LRIG2, CBFA2T2	1092
GOTERM_BP_DIRECT	GO:0050768~negative regulation of neurogenesis	6	0.434153	0.0250178	CD24A, HES1, HOOK3, ATF5, SORL1, APPL2	1092
GOTERM_BP_DIRECT	GO:0045921~positive regulation of exocytosis	6	0.434153	0.0250178	UNC13B, RAB2B, ATP6AP1, CADPS, STXBP5, RAB27B	1092
GOTERM_BP_DIRECT	GO:0046325~negative regulation of glucose import	5	0.361795	0.0251231	AHI1, STXBP3, ESR1, RHOQ, APPL2	1092
GOTERM_BP_DIRECT	GO:0014009~glial cell proliferation	5	0.361795	0.0251231	MECP2, RB1, LEPR, NF1, VEGFC	1092
GOTERM_BP_DIRECT	GO:0006541~glutamine metabolic process	5	0.361795	0.0251231	MECP2, ASNSD1, CTPS2, ASNS, GLS	1092
GOTERM_BP_DIRECT	GO:0048146~positive regulation of fibroblast proliferation	10	0.723589	0.0259444	PDGFRA, KMT2C, PDGFC, FNDC3B, PHIP, ESR1, EGFR, WAPL, DDR2, FOSL2	1092
GOTERM_BP_DIRECT	GO:0001933~negative regulation of protein phosphorylation	12	0.868307	0.0264774	IBTK, ANGPT1, NNT, INSR, LRRK2, DNAJC10, PTEN, INPP5K, XDH, OGT, GBP4, LRP6	1092
GOTERM_BP_DIRECT	GO:0060977~coronary vasculature morphogenesis	3	0.217077	0.0266637	TGFBR3, SETD2, SGCD	1092
GOTERM_BP_DIRECT	GO:0045636~positive regulation of melanocyte differentiation	3	0.217077	0.0266637	KITL, BCL2, ADAMTS9	1092
GOTERM_BP_DIRECT	GO:1902817~negative regulation of protein localization to microtubule	3	0.217077	0.0266637	ABHD17B, ABHD17C, TTBK2	1092
GOTERM_BP_DIRECT	GO:0030209~dermatan sulfate catabolic process	3	0.217077	0.0266637	IDUA, HEXB, IDS	1092
GOTERM_BP_DIRECT	GO:0000381~regulation of alternative mRNA splicing, via spliceosome	9	0.65123	0.0267305	DDX17, KHDRBS1, MBNL1, DDX5, FAM172A, CELF2, DYRK1A, MALAT1, RBM11	1092
GOTERM_BP_DIRECT	GO:0010629~negative regulation of gene expression	32	2.31548	0.027407	RB1, GSK3B, ZFP148, GGNBP2, SLC24A3, PLAG1, ROCK2, ZFP503, KANTR, ZBTB20, MECP2, PPP3CA, VPS35, HES1, SOX9, XDH, BBS4, TRP53INP1, BBS2, TGFB2, NDFIP1, VDR, TIPARP, INSR, ADAM10, ESR1, FOXP1, RBL2, TGFBR3, NCOR1, TCF4, CD46	1092
GOTERM_BP_DIRECT	GO:0033344~cholesterol efflux	6	0.434153	0.0283594	ABCA1, ABCA8A, SOAT2, ABCA8B, CAV1, SPG11	1092
GOTERM_BP_DIRECT	GO:0043687~post-translational protein modification	5	0.361795	0.0294151	RPS6KA5, RHBDD1, STT3A, STT3B, JAK2	1092
GOTERM_BP_DIRECT	GO:0006970~response to osmotic stress	5	0.361795	0.0294151	NFAT5, MAP3K1, TSC22D2, SORD, EGFR	1092
GOTERM_BP_DIRECT	GO:0043065~positive regulation of apoptotic process	31	2.24313	0.0296854	GSK3B, PTEN, FOXO1, LRP6, CASP12, BCL2L11, RASSF6, CASP1, CYP1B1, TRPM7, JAK2, MAP3K5, TRP53INP1, MCL1, UNC13B, NCOA1, TGFB2, CDK19, MAP3K1, GADD45A, PLA2G4A, ADAM10, TGFBR1, LATS1, APC, DDIT3, STK17B, NF1, PDE5A, SPRY1, TLR4	1092
GOTERM_BP_DIRECT	GO:0000902~cell morphogenesis	12	0.868307	0.0299476	TGFB2, NFIA, RP2, VDR, IDUA, STRADB, WDR19, BCL2, AP3B1, AHR, LIPA, EGFR	1092
GOTERM_BP_DIRECT	GO:0048681~negative regulation of axon regeneration	4	0.289436	0.0307586	INPP5F, PTEN, LRIG2, NEO1	1092
GOTERM_BP_DIRECT	GO:0034629~cellular protein complex localization	4	0.289436	0.0307586	DLG1, SGCD, SNAPIN, AKAP9	1092
GOTERM_BP_DIRECT	GO:2000271~positive regulation of fibroblast apoptotic process	4	0.289436	0.0307586	BCL2L11, APC, STK17B, TRP63	1092
GOTERM_BP_DIRECT	GO:0006515~misfolded or incompletely synthesized protein catabolic process	4	0.289436	0.0307586	ZYG11B, NGLY1, FBXL17, LONP2	1092
GOTERM_BP_DIRECT	GO:1990253~cellular response to leucine starvation	4	0.289436	0.0307586	SESN3, LARS, SESN1, ATF4	1092
GOTERM_BP_DIRECT	GO:0043616~keratinocyte proliferation	6	0.434153	0.0319706	IFT52, IFT88, KIF3A, TRP63, IFT80, IRF6	1092
GOTERM_BP_DIRECT	GO:0030433~ubiquitin-dependent ERAD pathway	10	0.723589	0.0321693	ERLEC1, RNF103, FAF1, TMEM67, SEL1L, DNAJC10, DERL1, DNAJB9, STT3B, DNAJC18	1092
GOTERM_BP_DIRECT	GO:0018108~peptidyl-tyrosine phosphorylation	11	0.795948	0.0322463	CLK1, PDGFRA, CD24A, KITL, INSR, DYRK1A, JAK2, PTPN4, CLK4, EGFR, DDR2	1092
GOTERM_BP_DIRECT	GO:0001501~skeletal system development	13	0.940666	0.0327793	TGFB2, VDR, HEXB, NPR3, TRP63, IFT80, RUNX2, HSPB11, TGFBR1, RUNX1, TRPS1, GNAQ, SOX9	1092
GOTERM_BP_DIRECT	GO:0043066~negative regulation of apoptotic process	48	3.47323	0.0339762	GSK3B, CDKN1B, ARL6IP1, RPL10, ZFAND6, HHIP, PTEN, SLC40A1, PIK3R1, NR3C1, FOXO1, EGFR, SLC25A27, INSL6, UFL1, DSTYK, NNT, RB1CC1, CD38, SERPINB9B, SOX9, KIFAP3, JAK2, MCL1, XBP1, TGFB2, EGR3, ANGPT1, TSC22D1, RHBDD1, ASNS, HIPK3, TGFBR1, TJP1, AHI1, APC, KITL, GNAQ, CTH, CCNG1, BCL2, ERCC5, MDM4, PHIP, ATF5, BIRC2, DDR2, LIMS1	1092
GOTERM_BP_DIRECT	GO:0030301~cholesterol transport	5	0.361795	0.0341143	ABCA1, LIPC, ABCA8A, ABCA8B, VPS4B	1092
GOTERM_BP_DIRECT	GO:0043406~positive regulation of MAP kinase activity	10	0.723589	0.0344561	GHR, CD24A, MAP3K1, KITL, INSR, LRRK2, PDGFC, PDE5A, TLR4, EGFR	1092
GOTERM_BP_DIRECT	GO:0014911~positive regulation of smooth muscle cell migration	7	0.506512	0.0345088	EGR1, CAMK2D, PDE4D, BCL2, CYP1B1, RETN, TLR4	1092
GOTERM_BP_DIRECT	GO:0030163~protein catabolic process	13	0.940666	0.034625	CAST, NDFIP1, ERAP1, CBLB, UBR2, LNPEP, UBR1, CASP12, APC, TRIM24, LONP2, TPP1, FBXL5	1092
GOTERM_BP_DIRECT	GO:0001782~B cell homeostasis	6	0.434153	0.0358562	BCL2L11, BCL2, AHR, IKBKG, SOS2, RC3H2	1092
GOTERM_BP_DIRECT	GO:0031032~actomyosin structure organization	6	0.434153	0.0358562	TJP1, EPB41L5, EPB41L4A, ROCK2, TRPM7, PHACTR1	1092
GOTERM_BP_DIRECT	GO:0010043~response to zinc ion	6	0.434153	0.0358562	GSK3B, GSTA4, PTEN, GGH, ATP7A, PAM	1092
GOTERM_BP_DIRECT	GO:0098609~cell-cell adhesion	19	1.37482	0.0362513	VEZT, CDSN, CXADR, ITGA1, FNDC3A, LPP, EGFR, LRP6, TJP1, SELP, DLG1, PERP, ITGA8, BCL2, NRCAM, SOX9, NEO1, LIMS1, CDON	1092
GOTERM_BP_DIRECT	GO:0048666~neuron development	9	0.65123	0.0363943	ZBTB18, MFSD8, TGFB2, XBP1, PBX3, PBX1, SYN1, MTURN, RUNX1	1092
GOTERM_BP_DIRECT	GO:0016311~dephosphorylation	13	0.940666	0.0365433	DUSP4, PTEN, SSH2, DUSP16, PTPDC1, MTMR6, MTM1, CDC14B, PTP4A1, PPP3CA, PTPN9, INPP5K, PTPN4	1092
GOTERM_BP_DIRECT	GO:0006986~response to unfolded protein	8	0.578871	0.0377413	HERPUD2, XBP1, DDIT3, CREB3L2, CREBRF, DERL1, DNAJB9, STT3B	1092
GOTERM_BP_DIRECT	GO:0000209~protein polyubiquitination	17	1.2301	0.0377641	MAP3K1, HACE1, RNF14, TNKS, AKTIP, FBXL17, WWP1, RC3H2, DDB2, RMND5A, TNKS2, UBE2Q2, NEDD4, RNF217, BCL2, ARIH1, BIRC2	1092
GOTERM_BP_DIRECT	GO:0007030~Golgi organization	12	0.868307	0.0378405	DYNC2H1, RAB2B, HACE1, ATL3, UBXN2B, STX17, COG5, LRRK2, GOLPH3L, VPS13B, TRIP11, TRAPPC8	1092
GOTERM_BP_DIRECT	GO:0007595~lactation	7	0.506512	0.037922	NCOA1, CHUK, VDR, CAV1, ATP7A, PAM, XDH	1092
GOTERM_BP_DIRECT	GO:0051898~negative regulation of protein kinase B signaling	7	0.506512	0.037922	DLG1, DDIT3, MAGI2, PTEN, INPP5K, XDH, MTM1	1092
GOTERM_BP_DIRECT	GO:0048070~regulation of developmental pigmentation	3	0.217077	0.0385629	BCL2L11, BCL2, ADAMTS9	1092
GOTERM_BP_DIRECT	GO:0050434~positive regulation of viral transcription	3	0.217077	0.0385629	MAP3K1, MDFIC, RSF1	1092
GOTERM_BP_DIRECT	GO:1905949~negative regulation of calcium ion import across plasma membrane	3	0.217077	0.0385629	PPP3CA, PPP3CC, CAV1	1092
GOTERM_BP_DIRECT	GO:0035162~embryonic hemopoiesis	5	0.361795	0.039224	KITL, AHR, PBX1, ATF4, RUNX1	1092
GOTERM_BP_DIRECT	GO:0017015~regulation of transforming growth factor beta receptor signaling pathway	5	0.361795	0.039224	TGFBR3, LATS1, ZFYVE9, NREP, TRIM33	1092
GOTERM_BP_DIRECT	GO:0001942~hair follicle development	8	0.578871	0.0408868	TGFB2, APC, TRPS1, TNFRSF19, TRP63, SOX9, EGFR, LGR4	1092
GOTERM_BP_DIRECT	GO:0001701~in utero embryonic development	28	2.02605	0.0409475	ZFAND5, EPB41L5, FENDRR, BCL2L11, KIF3A, RDH10, INPP5K, HES1, CIR1, ATP7A, KDM6A, ZBTB18, PDGFRA, MBNL1, ANGPT1, WDR19, ADAM10, OCRL, TANC2, TGFBR1, MIB1, RUNX1, FOXP1, TGFBR3, 2610005L07RIK, NCOR1, APBA1, ATF7	1092
GOTERM_BP_DIRECT	GO:0046326~positive regulation of glucose import	7	0.506512	0.0415431	OSBPL8, RNASEL, INSR, CREBL2, POU4F2, RHOQ, APPL1	1092
GOTERM_BP_DIRECT	GO:0048536~spleen development	7	0.506512	0.0415431	BCL2L11, TET2, SLC40A1, BCL2, AHR, PBX1, RC3H2	1092
GOTERM_BP_DIRECT	GO:0048662~negative regulation of smooth muscle cell proliferation	7	0.506512	0.0415431	BMPR2, IL15, CAV1, NPR3, OGN, PIK3R1, ESR1	1092
GOTERM_BP_DIRECT	GO:0007519~skeletal muscle tissue development	9	0.65123	0.0420092	ZBTB18, MBNL1, CCNT2, CAV1, NF1, GPCPD1, SKIL, CDON, FOXP1	1092
GOTERM_BP_DIRECT	GO:0006886~intracellular protein transport	25	1.80897	0.0422363	RABGAP1, STX17, STXBP3, STX16, COPB1, SNX13, 5730455P16RIK, TLK1, VPS35, STX3, RAB28, SNX5, WLS, RABGAP1L, SNAPIN, RIC1, EXOC6B, AP3B1, TBCK, MARCKS, XPOT, VPS41, COPG2, EXOC6, APBA1	1092
GOTERM_BP_DIRECT	GO:0008285~negative regulation of cell proliferation	33	2.38784	0.0423823	RB1, GGNBP2, CDKN1B, ZFP503, PTEN, CAMK2N1, RB1CC1, FTH1, TRIM24, KISS1R, CYP1B1, SOX9, KIFAP3, JAK2, FNIP1, TRP53INP1, PBRM1, TGFB2, FZD5, VDR, CAV1, ITGA1, MAGI2, SMARCA2, RUNX1, APC, NFIB, CTH, BCL2, NF1, SPRY1, IRF6, ATF5	1092
GOTERM_BP_DIRECT	GO:0097352~autophagosome maturation	6	0.434153	0.0444655	MFSD8, SNAPIN, STX17, VPS4B, LAMP2, CHMP2B	1092
GOTERM_BP_DIRECT	GO:0070373~negative regulation of ERK1 and ERK2 cascade	10	0.723589	0.0447167	DUSP4, XBP1, DLG1, SEMA6A, CAMK2N1, CAV1, PTEN, SPRY1, TLR4, ATF3	1092
GOTERM_BP_DIRECT	GO:0010666~positive regulation of cardiac muscle cell apoptotic process	5	0.361795	0.0447457	CAMK2D, PTEN, FBXO32, POU4F2, MAP3K5	1092
GOTERM_BP_DIRECT	GO:0007219~Notch signaling pathway	13	0.940666	0.0449679	CDKN1B, MAML2, SEL1L, TRP63, ADAM10, DTX4, MIB1, MECP2, IFT88, APH1B, PERP, HES1, SOX9	1092
GOTERM_BP_DIRECT	GO:0032680~regulation of tumor necrosis factor production	4	0.289436	0.0451368	ANGPT1, CD47, TLR4, FOXP1	1092
GOTERM_BP_DIRECT	GO:0046688~response to copper ion	4	0.289436	0.0451368	SORD, ATP7A, PAM, CP	1092
GOTERM_BP_DIRECT	GO:0050729~positive regulation of inflammatory response	11	0.795948	0.046304	CDK19, CAMK2N1, CASP1, PLA2G4A, CD47, TLR6, JAK2, CLOCK, TLR4, EGFR, IL17RB	1092
GOTERM_BP_DIRECT	GO:0006915~apoptotic process	47	3.40087	0.0476472	RB1, CDKN1B, ARL6IP1, FAF1, ZFAND6, PRUNE2, PTEN, JADE1, SLC40A1, TRP63, TNFRSF11B, GHITM, FOXO1, ZFP36L1, INSL6, CASP12, BCL2L11, RB1CC1, PERP, RASSF6, SOX9, KIFAP3, DRAM2, RNF130, HTATIP2, MAP3K5, TRP53INP1, MCL1, XBP1, SEMA6A, RHBDD1, AKTIP, HIPK3, TGFBR1, POU4F2, MARCKS, APC, KITL, TAOK1, DDIT3, STK17B, BCL2, NF1, TRIB3, OGT, BIRC2, ZFP110	1092
GOTERM_BP_DIRECT	GO:0061512~protein localization to cilium	6	0.434153	0.0491943	DYNC2H1, CCDC39, TBC1D32, WDR19, DZIP1, BBS4	1092
GOTERM_BP_DIRECT	GO:0032868~response to insulin	10	0.723589	0.0505397	EPM2AIP1, EGR1, STXBP3, SESN3, VPS13C, INPP5K, GGH, RETN, PIK3R1, OGT	1092
GOTERM_BP_DIRECT	GO:0006509~membrane protein ectodomain proteolysis	5	0.361795	0.0506786	BACE1, APH1B, ERAP1, ADAM10, LRIG2	1092
GOTERM_BP_DIRECT	GO:0045778~positive regulation of ossification	5	0.361795	0.0506786	TGFB2, SETD2, BMPR2, RUNX2, LRP6	1092
GOTERM_BP_DIRECT	GO:0002224~toll-like receptor signaling pathway	5	0.361795	0.0506786	TLR1, RPS6KA3, AP3B1, TLR6, TLR4	1092
GOTERM_BP_DIRECT	GO:0009887~animal organ morphogenesis	15	1.08538	0.0507308	PDGFRA, GSK3B, EYA1, VDR, ATRNL1, HHIP, INSR, PBX3, VEGFC, TRP63, PBX1, IFT88, RDH10, PDGFC, BCL2	1092
GOTERM_BP_DIRECT	GO:0003406~retinal pigment epithelium development	3	0.217077	0.0520636	TMEM135, CFH, TBC1D32	1092
GOTERM_BP_DIRECT	GO:2001014~regulation of skeletal muscle cell differentiation	3	0.217077	0.0520636	DDX17, DDX5, NR1D2	1092
GOTERM_BP_DIRECT	GO:0019065~receptor-mediated endocytosis of virus by host cell	3	0.217077	0.0520636	PIKFYVE, CAV1, EPS15	1092
GOTERM_BP_DIRECT	GO:0060547~negative regulation of necrotic cell death	3	0.217077	0.0520636	FTH1, AHR, DDR2	1092
GOTERM_BP_DIRECT	GO:0060009~Sertoli cell development	4	0.289436	0.0533645	AKAP9, ATRX, SOX9, FNDC3A	1092
GOTERM_BP_DIRECT	GO:1902774~late endosome to lysosome transport	4	0.289436	0.0533645	SNAPIN, VPS41, CHMP2B, ARL8B	1092
GOTERM_BP_DIRECT	GO:0033077~T cell differentiation in thymus	7	0.506512	0.053678	NCOR1, APC, FZD5, BCL2, RORC, MR1, ZFP36L1	1092
GOTERM_BP_DIRECT	GO:0061351~neural precursor cell proliferation	6	0.434153	0.0542075	WDR47, IFT88, KIF3A, ZFP503, CDON, LIMS1	1092
GOTERM_BP_DIRECT	GO:0033138~positive regulation of peptidyl-serine phosphorylation	11	0.795948	0.054681	LATS1, ANGPT1, CAV1, CAPRIN2, AKAP9, BCL2, MTCP1, PHIP, CREBL2, FNIP1, EGFR	1092
GOTERM_BP_DIRECT	GO:0008544~epidermis development	8	0.578871	0.0551445	ALDH3A2, PPP3CA, IFT88, NCOR1, KIF3A, INSR, TRP63, EGFR	1092
GOTERM_BP_DIRECT	GO:0043161~proteasome-mediated ubiquitin-dependent protein catabolic process	19	1.37482	0.0570169	GSK3B, HACE1, UBXN2B, FBXL17, DERL1, WWP1, PSMB8, MTM1, SH3BGRL, RMND5A, APC, TBL1XR1, DDIT3, NEDD4, PCBP2, FEM1C, TBL1X, CLOCK, BIRC2	1092
GOTERM_BP_DIRECT	GO:1902894~negative regulation of pri-miRNA transcription from RNA polymerase II promoter	5	0.361795	0.0570201	NCOR1, NFIB, SOX9, ESR1, TGFBR1	1092
GOTERM_BP_DIRECT	GO:0007409~axonogenesis	12	0.868307	0.0577487	TOP2B, KLF7, GSK3B, APC, MAP2, TBCE, BCL2, ULK2, STXBP5, ZDHHC17, SPG11, POU4F2	1092
GOTERM_BP_DIRECT	GO:0016567~protein ubiquitination	33	2.38784	0.0577592	RNF13, UHRF2, RNF14, SEL1L, RNF38, UBR2, UBR1, DTX4, DCAF6, DCAF17, RNF138, UBE2Q2, RNF217, TRIM24, ARIH1, SOCS6, MYLIP, HACE1, TRIM41, FBXL17, WWP1, KLHL24, FBXO32, RC3H2, MIB1, RNF103, NEDD4, KLHL7, UVSSA, TTC3, FBXL5, ASB3, TRIM33	1092
GOTERM_BP_DIRECT	GO:0001974~blood vessel remodeling	7	0.506512	0.0581525	TGFBR3, TGFB2, PBRM1, BMPR2, NPR3, AHR, ATP7A	1092
GOTERM_BP_DIRECT	GO:0042149~cellular response to glucose starvation	8	0.578871	0.0591363	XBP1, SESN3, CHKA, SESN1, BCL2, ASNS, ATF4, CPEB4	1092
GOTERM_BP_DIRECT	GO:0006641~triglyceride metabolic process	6	0.434153	0.0595055	CPT1A, LIPC, INSIG2, CAV1, MTTP, SEL1L	1092
GOTERM_BP_DIRECT	GO:0009636~response to toxic substance	10	0.723589	0.0601718	PON3, CHUK, CHKA, BCL2, CYP1B1, ASNS, AHR, SLC7A11, WAPL, ATF4	1092
GOTERM_BP_DIRECT	GO:0007420~brain development	23	1.66425	0.0605764	CCDC39, WDR47, BMPR2, STXBP3, PBX3, SLC7A11, EFNA5, PBX1, MECP2, PPP3CA, SRR, RGS2, WRN, IFT88, UGP2, ATXN1, PPP3CC, BCL2L11, HERC1, NFIB, ITGA8, NF1, CFAP43	1092
GOTERM_BP_DIRECT	GO:0007626~locomotory behavior	12	0.868307	0.0606461	WDR47, MCOLN3, APH1B, IDUA, HEXB, MYO6, VPS13A, PTEN, DDHD2, APBA1, ATP7A, CKAP5	1092
GOTERM_BP_DIRECT	GO:0001666~response to hypoxia	18	1.30246	0.0612722	EGR1, TGFB2, CAMK2D, CDKN1B, CAV1, VEGFC, FOSL2, MECP2, TGFBR3, CD24A, P2RX3, FUNDC1, ACOT2, CASP1, NF1, CD38, PAM, BIRC2	1092
GOTERM_BP_DIRECT	GO:0032516~positive regulation of phosphoprotein phosphatase activity	4	0.289436	0.0622552	CD300A, ITGA1, MAGI2, JAK2	1092
GOTERM_BP_DIRECT	GO:0006623~protein targeting to vacuole	4	0.289436	0.0622552	VPS13C, VPS41, VPS13D, VPS13A	1092
GOTERM_BP_DIRECT	GO:0018279~protein N-linked glycosylation via asparagine	4	0.289436	0.0622552	STT3A, MAGT1, STT3B, UGGT1	1092
GOTERM_BP_DIRECT	GO:0043583~ear development	4	0.289436	0.0622552	BCL2L11, PRKRA, RDH10, BCL2	1092
GOTERM_BP_DIRECT	GO:0042711~maternal behavior	4	0.289436	0.0622552	GNAQ, CREBRF, PTEN, NR3C1	1092
GOTERM_BP_DIRECT	GO:0045663~positive regulation of myoblast differentiation	7	0.506512	0.0628433	PBRM1, PHF10, PIK3R1, NR2C2, SMARCA2, CDON, MAP3K5	1092
GOTERM_BP_DIRECT	GO:0016197~endosomal transport	8	0.578871	0.0633013	ABCA1, AP5M1, ZFYVE9, LRBA, VPS4B, REPS2, EPS15, ARL8B	1092
GOTERM_BP_DIRECT	GO:0065003~macromolecular complex assembly	12	0.868307	0.0636374	TGFBR3, ZFP148, APC, PDE4D, WDR19, TAP2, MYO5A, APBA1, MDM4, HES1, IKBKG, SOX9	1092
GOTERM_BP_DIRECT	GO:0016055~Wnt signaling pathway	20	1.44718	0.0650091	INVS, GSK3B, ZRANB1, FZD5, FZD4, TNKS, USP34, LRP6, CCNY, APC, TNKS2, RNF138, DDIT3, SPIN1, CPE, HBP1, DISC1, CDK14, LGR4, WLS	1092
GOTERM_BP_DIRECT	GO:0001934~positive regulation of protein phosphorylation	22	1.5919	0.0650426	XBP1, BMPR2, ANGPT1, ROCK2, AKTIP, LRRK2, INSR, PDE4D, VEGFC, PIK3R1, MOB3B, EGFR, ACVR2A, THPO, RB1CC1, LEPR, SOX9, WDFY2, FNIP1, OGT, MAP3K5, CDON	1092
GOTERM_BP_DIRECT	GO:0042073~intraciliary transport	6	0.434153	0.0650875	IFT52, IFT88, IFT81, IFT80, WDPCP, HSPB11	1092
GOTERM_BP_DIRECT	GO:0071599~otic vesicle development	3	0.217077	0.0669558	AHI1, EYA1, SOX9	1092
GOTERM_BP_DIRECT	GO:0060396~growth hormone receptor signaling pathway	3	0.217077	0.0669558	GHR, PIK3R1, JAK2	1092
GOTERM_BP_DIRECT	GO:0003179~heart valve morphogenesis	3	0.217077	0.0669558	TGFB2, SOX9, ADAMTS9	1092
GOTERM_BP_DIRECT	GO:0006658~phosphatidylserine metabolic process	3	0.217077	0.0669558	LIPC, SERINC1, SERINC3	1092
GOTERM_BP_DIRECT	GO:0032092~positive regulation of protein binding	10	0.723589	0.0672038	EPB41L5, UFL1, GSK3B, AKTIP, USP33, LRRK2, CAV1, CAPRIN2, DERL1, TRIB3	1092
GOTERM_BP_DIRECT	GO:0072089~stem cell proliferation	8	0.578871	0.0676402	NFIB, NF1, TRP63, SOX9, IRF6, PBX1, RUNX2, LRP6	1092
GOTERM_BP_DIRECT	GO:0060173~limb development	7	0.506512	0.0677506	IFT88, BMPR2, IFT80, SLC7A11, IRF6, PAM, RC3H2	1092
GOTERM_BP_DIRECT	GO:0030324~lung development	13	0.940666	0.0685987	CCDC39, PDGFRA, ASAH1, WWP1, AP3B1, LIPA, HSPB11, EGFR, FOXP1, FENDRR, IFT88, NFIB, HES1	1092
GOTERM_BP_DIRECT	GO:0006887~exocytosis	12	0.868307	0.0699041	UNC13B, SNAPIN, STXBP3, STX17, EXOC6B, MYO5A, STXBP5, EXOC6, MIA3, RAB27B, STX3, SCAMP1	1092
GOTERM_BP_DIRECT	GO:0031175~neuron projection development	16	1.15774	0.070817	RB1, GSK3B, WDR47, SNAPIN, PTEN, PPP1R9A, MECP2, CD24A, HERC1, APC, FLRT3, MAP2, NEDD4, PLP1, STX3, GPM6B	1092
GOTERM_BP_DIRECT	GO:0030097~hemopoiesis	10	0.723589	0.0709052	TGFB2, ZFP950, ANGPT1, TIPARP, TXNRD2, TET2, BCL2, OGT, RUNX2, RUNX1	1092
GOTERM_BP_DIRECT	GO:0010761~fibroblast migration	5	0.361795	0.0709092	2610005L07RIK, APC, ZFAND5, FNDC3B, ARID5B	1092
GOTERM_BP_DIRECT	GO:0048701~embryonic cranial skeleton morphogenesis	6	0.434153	0.070952	PDGFRA, 2610005L07RIK, SETD2, WDR19, TGFBR1, RUNX2	1092
GOTERM_BP_DIRECT	GO:0006366~transcription from RNA polymerase II promoter	20	1.44718	0.0716194	RB1, NFAT5, GTF2A1, GSK3B, XBP1, ATRX, SLC40A1, TRP63, ARID4B, AHR, PIK3R1, ESR1, FOSL2, FOXP1, ABLIM1, ATXN1, SOX9, JAK2, LCORL, ATF4	1092
GOTERM_BP_DIRECT	GO:0046785~microtubule polymerization	4	0.289436	0.0717823	APC, CAV1, TPPP, CKAP5	1092
GOTERM_BP_DIRECT	GO:0050708~regulation of protein secretion	4	0.289436	0.0717823	AHI1, DNAJC1, STXBP5, PAM	1092
GOTERM_BP_DIRECT	GO:0030520~intracellular estrogen receptor signaling pathway	4	0.289436	0.0717823	DDX17, DDX5, ESR1, POU4F2	1092
GOTERM_BP_DIRECT	GO:0031503~protein complex localization	4	0.289436	0.0717823	DLG1, SGCD, SNAPIN, AKAP9	1092
GOTERM_BP_DIRECT	GO:0016042~lipid catabolic process	12	0.868307	0.0731806	CYP39A1, GALC, LIPC, PLCB4, PCCA, TBL1XR1, DDHD2, ENPP2, PLA2G4A, PLD1, LIPA, PLA2G7	1092
GOTERM_BP_DIRECT	GO:0032956~regulation of actin cytoskeleton organization	9	0.65123	0.0741946	TGFB2, ROCK2, STAU2, TAOK1, ARHGAP18, EFNA5, RND3, PAM, GPM6B	1092
GOTERM_BP_DIRECT	GO:0030900~forebrain development	10	0.723589	0.0747308	DYNC2H1, TOP2B, SETD2, IFT88, KIF3A, NFIB, ATRX, NR2F1, TTBK2, LRP6	1092
GOTERM_BP_DIRECT	GO:0031647~regulation of protein stability	10	0.723589	0.0747308	XBP1, RNF128, USP3, LRRK2, LAMP2, TRIM24, PTEN, BCL2, VPS35, ANK2	1092
GOTERM_BP_DIRECT	GO:0008584~male gonad development	13	0.940666	0.0747728	NCOA1, TGFB2, INSR, RNF38, ARID5B, ESR1, TGFBR1, ACVR2A, INSL6, BCL2L11, KITL, BCL2, SOX9	1092
GOTERM_BP_DIRECT	GO:0042733~embryonic digit morphogenesis	8	0.578871	0.0768405	IFT52, LMBR1, IFT88, TBC1D32, GNAQ, WDPCP, TTBK2, LRP6	1092
GOTERM_BP_DIRECT	GO:0002062~chondrocyte differentiation	8	0.578871	0.0768405	RB1, NFIB, TRPS1, CREB3L2, IFT80, SOX9, RUNX2, RUNX1	1092
GOTERM_BP_DIRECT	GO:0060079~excitatory postsynaptic potential	6	0.434153	0.0770966	MECP2, PPP3CA, ATXN1, LRRK2, PPP1R9A, CKAP5	1092
GOTERM_BP_DIRECT	GO:1904707~positive regulation of vascular smooth muscle cell proliferation	6	0.434153	0.0770966	CAMK2D, CALCRL, NF1, JAK2, DDR2, MAP3K5	1092
GOTERM_BP_DIRECT	GO:0060325~face morphogenesis	6	0.434153	0.0770966	PDGFRA, TGFB2, ZFP950, TIPARP, ARID5B, LRP6	1092
GOTERM_BP_DIRECT	GO:0006605~protein targeting	6	0.434153	0.0770966	PAN3, NBEA, STXBP4, LAMP2, MYO6, SORL1	1092
GOTERM_BP_DIRECT	GO:0007528~neuromuscular junction development	6	0.434153	0.0770966	UNC13B, LRRK2, NEDD4, COL4A5, UTRN, SPG11	1092
GOTERM_BP_DIRECT	GO:0010634~positive regulation of epithelial cell migration	6	0.434153	0.0770966	EPB41L5, TGFB2, BMPR2, CAPN7, ENPP2, SOX9	1092
GOTERM_BP_DIRECT	GO:0001656~metanephros development	6	0.434153	0.0770966	EYA1, RDH10, ITGA8, BCL2, NF1, SPRY1	1092
GOTERM_BP_DIRECT	GO:0030199~collagen fibril organization	7	0.506512	0.0782131	TGFB2, NF1, CYP1B1, MIA3, ATP7A, TGFBR1, DDR2	1092
GOTERM_BP_DIRECT	GO:0009968~negative regulation of signal transduction	7	0.506512	0.0782131	GSK3B, RGS2, CAV1, HHIP, SNX13, SOCS6, SCAI	1092
GOTERM_BP_DIRECT	GO:0030336~negative regulation of cell migration	14	1.01302	0.078787	OSBPL8, MCTP1, MAGI2, PTEN, ARID4B, MIA3, RAP2C, BCL2, KISS1R, NF1, CYP1B1, OGT, SCAI, TRP53INP1	1092
GOTERM_BP_DIRECT	GO:0030198~extracellular matrix organization	16	1.15774	0.0790141	PDGFRA, TGFB2, COL24A1, IDUA, TNFRSF11B, MMP28, COL4A6, ITGA8, NF1, COL4A5, SOX9, SERAC1, ATP7A, ADAMTS9, ADAMTS6, IMPG2	1092
GOTERM_BP_DIRECT	GO:0048489~synaptic vesicle transport	4	0.289436	0.0819162	SNAPIN, KIF5C, SPG11, TMEM230	1092
GOTERM_BP_DIRECT	GO:0045724~positive regulation of cilium assembly	4	0.289436	0.0819162	GSK3B, IFT88, DZIP1, BBS4	1092
GOTERM_BP_DIRECT	GO:0055119~relaxation of cardiac muscle	3	0.217077	0.0830476	RGS2, CAMK2D, PDE5A	1092
GOTERM_BP_DIRECT	GO:0035356~cellular triglyceride homeostasis	3	0.217077	0.0830476	SLC25A27, FUNDC2, XBP1	1092
GOTERM_BP_DIRECT	GO:0060117~auditory receptor cell development	3	0.217077	0.0830476	SLC4A7, ALG10B, PDZD7	1092
GOTERM_BP_DIRECT	GO:0071236~cellular response to antibiotic	3	0.217077	0.0830476	CDKN1B, PLA2G4A, ATP7A	1092
GOTERM_BP_DIRECT	GO:0060998~regulation of dendritic spine development	3	0.217077	0.0830476	DISC1, CPEB3, TANC2	1092
GOTERM_BP_DIRECT	GO:0033194~response to hydroperoxide	3	0.217077	0.0830476	CHUK, CD38, JAK2	1092
GOTERM_BP_DIRECT	GO:0055072~iron ion homeostasis	6	0.434153	0.0835182	SCARA5, SLC40A1, FBXL5, STEAP2, CP, NEO1	1092
GOTERM_BP_DIRECT	GO:0048147~negative regulation of fibroblast proliferation	6	0.434153	0.0835182	CD300A, CAV1, FTH1, NF1, SMARCA2, TRP53INP1	1092
GOTERM_BP_DIRECT	GO:0071392~cellular response to estradiol stimulus	6	0.434153	0.0835182	FAM210B, BCL2L11, NRIP1, ESR1, EGFR, POU4F2	1092
GOTERM_BP_DIRECT	GO:0008152~metabolic process	16	1.15774	0.0848074	MANBA, TIPARP, IDUA, HEXB, FUCA2, GANC, GALC, GSTZ1, SRR, WRN, GLB1L, MTHFD2, AMY1, PDE5A, CTBS, PAM	1092
GOTERM_BP_DIRECT	GO:0006338~chromatin remodeling	15	1.08538	0.0851648	KDM5B, PBRM1, INO80D, PHF10, CEBPG, ATRX, TRP63, RSF1, TBR1, NR3C1, MYSM1, SMARCA2, SOX9, EZH1, KDM6A	1092
GOTERM_BP_DIRECT	GO:0007399~nervous system development	32	2.31548	0.0855573	GSK3B, SEMA3D, SDC2, PTEN, 2510009E07RIK, EFNA5, ATXN1, DISC1, NEO1, CDON, MYLIP, MBNL1, SEMA6A, PHF10, TCF12, MAGI2, FBXL17, VPS13A, NR2F1, VPS13B, SMARCA2, TGFBR1, IFT88, APC, FRMD7, NEDD4, ITGA8, ULK2, TPP1, TCF4, WDPCP, KDM7A	1092
GOTERM_BP_DIRECT	GO:0008340~determination of adult lifespan	5	0.361795	0.0863578	TMEM135, CFH, LRRK2, PRDM2, ERCC5	1092
GOTERM_BP_DIRECT	GO:0007569~cell aging	5	0.361795	0.0863578	TOP2B, WRN, XRN1, BCL2, TRP63	1092
GOTERM_BP_DIRECT	GO:0007288~sperm axoneme assembly	5	0.361795	0.0863578	BBS2, IFT88, SPAG6, CFAP69, CFAP43	1092
GOTERM_BP_DIRECT	GO:0008089~anterograde axonal transport	5	0.361795	0.0863578	SNAPIN, KIF3A, KIF1B, AP3B1, ARL8B	1092
GOTERM_BP_DIRECT	GO:0060828~regulation of canonical Wnt signaling pathway	5	0.361795	0.0863578	CCNY, LRRK2, GNAQ, GSKIP, CDK14	1092
GOTERM_BP_DIRECT	GO:0001774~microglial cell activation	5	0.361795	0.0863578	TLR1, CASP1, TLR6, JAK2, TLR4	1092
GOTERM_BP_DIRECT	GO:0009952~anterior/posterior pattern specification	12	0.868307	0.0872497	IFT88, BMPR2, APC, KIF3A, BHLHE40, BHLHE41, HES1, PBX1, TGFBR1, ACVR2A, CDON, LRP6	1092
GOTERM_BP_DIRECT	GO:0032091~negative regulation of protein binding	9	0.65123	0.0875186	MECP2, EPB41L5, GSK3B, FRMD7, USP33, LRRK2, CAV1, DISC1, SORL1	1092
GOTERM_BP_DIRECT	GO:1903078~positive regulation of protein localization to plasma membrane	7	0.506512	0.0895318	DLG1, PDPK1, PTPN9, MYO5A, STX3, RAB11FIP2, EGFR	1092
GOTERM_BP_DIRECT	GO:0097191~extrinsic apoptotic signaling pathway	7	0.506512	0.0895318	GSK3B, TGFB2, IL7, PDPK1, RB1CC1, JAK2, ZFP110	1092
GOTERM_BP_DIRECT	GO:0048538~thymus development	7	0.506512	0.0895318	BCL2L11, APC, LMO4, BCL2, HES1, PBX1, TGFBR1	1092
GOTERM_BP_DIRECT	GO:0010975~regulation of neuron projection development	6	0.434153	0.0902128	GSK3B, FRMD7, PTEN, NRCAM, TBR1, DISC1	1092
GOTERM_BP_DIRECT	GO:0030050~vesicle transport along actin filament	4	0.289436	0.0926251	MYO6, MYO5C, MYO5A, FNBP1L	1092
GOTERM_BP_DIRECT	GO:0097284~hepatocyte apoptotic process	4	0.289436	0.0926251	RB1, GSK3B, ATF7, LIMS1	1092
GOTERM_BP_DIRECT	GO:0006376~mRNA splice site selection	4	0.289436	0.0926251	MBNL1, CELF2, PTBP2, LUC7L2	1092
GOTERM_BP_DIRECT	GO:0051896~regulation of protein kinase B signaling	4	0.289436	0.0926251	SESN3, INPP5F, SESN1, PTEN	1092
GOTERM_BP_DIRECT	GO:1904754~positive regulation of vascular associated smooth muscle cell migration	4	0.289436	0.0926251	DOCK4, MYO5A, ATP7A, DDR2	1092
GOTERM_BP_DIRECT	GO:0008585~female gonad development	5	0.361795	0.0946433	PDGFRA, 2610005L07RIK, TIPARP, IDH1, ARID5B	1092
GOTERM_BP_DIRECT	GO:0043001~Golgi to plasma membrane protein transport	5	0.361795	0.0946433	BBS2, PREPL, GOLGA4, GOLPH3L, VAMP4	1092
GOTERM_BP_DIRECT	GO:0032007~negative regulation of TOR signaling	5	0.361795	0.0946433	GSK3B, UBR2, UBR1, FNIP1, MTM1	1092
GOTERM_BP_DIRECT	GO:0003151~outflow tract morphogenesis	7	0.506512	0.0955077	TGFBR3, TGFB2, BMPR2, EYA1, NEDD4, HES1, DHRS3	1092
GOTERM_BP_DIRECT	GO:0048015~phosphatidylinositol-mediated signaling	6	0.434153	0.0971758	PDGFRA, PLCB4, INPP5F, NPR3, OGT, KCNH1	1092
GOTERM_CC_DIRECT	GO:0005634~nucleus	472	34.1534	1.12593e-15	RB1, MAML2, EQTN, SMC5, DCAF6, ZFP160, ZSCAN30, ZXDC, CREB3L2, CYP1B1, TMEM8B, DDX17, XNDC1, MBNL1, PRKAB2, CXADR, GM7072, RFX3, TEP1, DDIT3, RUFY2, ZFP174, TBPL1, ZSCAN26, ATF7, ATF5, CLOCK, ATF3, TSPYL4, ZSCAN29, ATF4, CFH, PDGFC, MYO6, ZFP189, CDK19, HACE1, TIPARP, PBX3, NR2F1, IRF2BP2, NR1D2, ELL2, PHC3, PBX1, EIF1, FOSL2, PKIA, HBP1, DZIP1, CPEB3, CDK14, EZH1, CPEB4, SETD2, CDKN1B, BHLHE41, …	1131
GOTERM_CC_DIRECT	GO:0005737~cytoplasm	512	37.0478	1.12281e-12	ZFYVE9, EQTN, SMC5, FNBP1L, PTPDC1, GLS, DCAF6, GM4924, VPS35, CEP97, RPL39, TMEM8B, DDX17, UNC13B, MBNL1, PRKAB2, CXADR, RPL23, IFT80, FNDC3A, RC3H2, CNBD2, EML6, IFT88, RNF128, TEP1, IFT81, PRKD3, DDIT3, RUFY2, ZFP174, TBPL1, ATF5, CLOCK, ATF4, CFH, CEP85L, ADH7, PLA2G7, MTMR6, DYNC2LI1, EPB41L5, RDH10, RNF217, PDGFC, MYO6, CEP70, CFAP69, ARL14EP, CDK19, SNAPIN, HACE1, CHKA, IRF2BP2, LNPEP, NR1…	1131
GOTERM_CC_DIRECT	GO:0005794~Golgi apparatus	128	9.26194	1.09389e-08	SLC35B3, TMEM167B, ATP8A1, UBXN2B, GALNT15, SYAP1, PRDM2, ZDHHC2, MANEA, GIMAP8, GOLGA4, ENPP2, KIFAP3, SYBU, WLS, DYNC2H1, SLC30A7, UNC13B, RAB2B, PDGFRA, COG5, SACM1L, GLCE, MTUS1, GOLPH3L, ADAM10, OCRL, FNDC3A, SCAMP1, MR1, PREPL, RNF128, AKAP9, WDFY1, GSAP, XPR1, TMEM87B, NECAB3, TNKS, COPB1, MTTP, GLT8D1, PLD1, MYO6, TPPP, ABCA1, OSBPL9, RABGAP1L, HACE1, NDFIP1, SNAPIN, FZD5, CAV1, SYNRG, LR…	1131
GOTERM_CC_DIRECT	GO:0005783~endoplasmic reticulum	142	10.275	1.53221e-08	AHCYL2, PGAP1, ARL6IP1, ATP8A1, UBXN2B, ZDHHC2, TXNDC16, GIMAP8, NR3C2, CREB3L2, CYP1B1, KIFAP3, MAP3K5, WLS, TMEM8B, CAST, TPD52, RAB2B, SLC30A9, ABCA8A, ABCA8B, SACM1L, FNDC3B, TAP2, ACSL6, ALG2, ATP11C, ACSL4, MR1, CPED1, ALDH3A2, DPM1, CYP39A1, METTL7A1, TMX3, RNF128, SOAT2, ALG10B, NECAB3, CALCRL, INSIG2, EIF5A2, MTTP, SEL1L, MGST1, MGST2, HACD3, PLD1, MTMR6, HACD4, APH1B, FLRT3, LARS, RDH10…	1131
GOTERM_CC_DIRECT	GO:0005654~nucleoplasm	256	18.5239	3.203e-08	RB1, VEZT, MAML2, CBLB, ZFP606, LIPA, PTPDC1, DCAF6, RPS6KA3, GOLGA4, RPS6KA5, CREB3L2, TRIM24, FBXO3, CPNE3, SOX9, SCAPER, PRKAB2, MBNL1, CXADR, COG5, SFMBT1, RPL23, 4931406C07RIK, RUNX2, RUNX1, RRAGC, PRKD3, DDIT3, ZFP174, ZSCAN26, ATF7, TRIB3, FAM76A, ATF5, CLOCK, ATF3, ATF4, EPB41L5, MYO6, PCBP2, DPH6, RAB11FIP2, SCAI, RBM11, DECR1, SRPK2, ARL14EP, EGR1, ZRANB1, CDK19, EGR3, NR2F1, IRF2BP2, N…	1131
GOTERM_CC_DIRECT	GO:0005829~cytosol	300	21.7077	8.79357e-08	VEZT, AHCYL2, ARL6IP1, ZFYVE9, CBLB, FNBP1L, LIPA, GLS, DCAF6, RPS6KA3, CREB3L2, FBXO3, VPS35, CPNE3, KIFAP3, CEP97, SCAPER, RPL39, WLS, UNC13B, DDX17, PRKAB2, MBNL1, COG5, RPL23, GOLPH3L, ALG2, FNDC3A, RUNX2, AKR1C12, CNBD2, IFT88, XRN1, PRKD3, ZFP174, ZSCAN26, ACOT6, ALPK1, ANKRA2, ATF5, CLOCK, TMEM87B, STXBP3, MAOA, MTTP, PIK3R1, ADH7, RPAP2, TTBK2, DYNC2LI1, EPB41L5, AP5M1, LARS, FLRT3, MYO6,…	1131
GOTERM_CC_DIRECT	GO:0005768~endosome	75	5.42692	9.34013e-08	CDKN1B, MCTP1, RNF13, LRRK2, SNX13, ZDHHC2, WDR44, CD1D1, LAMP2, VPS35, ATP7A, APPL2, APPL1, WLS, KCNH1, VPS13C, ABCC5, ARRDC3, ATP6AP2, MAGI2, VPS13A, ATP11C, VPS13B, ANK2, OCRL, SCAMP1, MR1, TGFBR1, RAP2C, BACE1, PTP4A1, SLC9A6, SLC9A9, WDFY1, TMEM106B, DENND6A, WDFY2, STAMBP, TLR4, STEAP2, ARL8B, RNF32, CD274, CALCRL, VPS4B, ABHD17C, PLD1, EGFR, EHBP1, MTM1, AP5M1, INPP5F, LEPROTL1, RAB11FIP2,…	1131
GOTERM_CC_DIRECT	GO:0005764~lysosome	52	3.76266	1.32277e-06	SCARB2, RNF13, CPQ, LRRK2, HEXB, LIPA, AKR1B7, MFSD8, CD1D1, CTSO, RB1CC1, LAMP2, IDS, VPS35, CTBS, MANBA, VPS13C, ARRDC3, ATP6AP2, VPS13A, VPS13B, ANK2, BACE1, LMBRD1, RRAGC, TMEM106B, ARL8B, ASAH1, CALCRL, IDUA, RNASET2A, AP5M1, LARS, ARSK, FNIP1, SIAE, DRAM2, CD164, SNAPIN, INSR, LRBA, FUCA2, GGH, MYO5A, GPR137C, GALC, TMEM59, MARCKS, OSTM1, VPS41, CHMP2B, TPP1	1131
GOTERM_CC_DIRECT	GO:0031410~cytoplasmic vesicle	82	5.93343	1.91278e-06	DENND1B, VEZT, LRGUK, MCTP1, ATP8A1, LRRK2, EQTN, HEXB, 5730455P16RIK, STON2, FNBP1L, RND3, RCBTB2, LAMP2, KIF1B, ATP7A, SPG11, TRP53INP2, APPL2, APPL1, WLS, TRP53INP1, AGFG1, SLC30A7, OVGP1, RAB2B, GBP8, SLC30A9, ATP6AP1, GBP9, PDPK1, ATP6AP2, VPS13A, VPS13B, ADAM10, OCRL, AP3B1, FNDC3A, ZDHHC17, TLR1, BACE1, LMBRD1, AFTPH, SLC9A6, RP2, ATP6V1B2, ULK2, TLR6, CD46, GGNBP2, STX17, STXBP4, COPB1, S…	1131
GOTERM_CC_DIRECT	GO:0043231~intracellular membrane-bounded organelle	99	7.16353	2.63566e-05	AHCYL2, ATP8A1, ZFYVE9, LIPA, LAMP2, CYP1B1, SYBU, AGFG1, KCNH1, CPT1A, ABCA8A, ABCA8B, TAP2, ACSL6, ADAM10, ACSL4, FNDC3A, RC3H2, RUNX1, ALDH3A2, DPM1, CYP39A1, RRAGC, SLC9A6, AKAP9, WDFY1, DENND6A, WDFY2, CLOCK, COPB1, EIF5A2, MGST1, MGST2, PLD1, BCL2L11, INPP5F, RDH10, MYO6, HACL1, RAB11FIP2, SNX5, ABCA1, OSBPL9, ARL14EP, OSBPL8, ZRANB1, VDR, INSR, ABCA9, LNPEP, SMARCA2, WAPL, DIAPH2, DZIP1, U…	1131
GOTERM_CC_DIRECT	GO:0042995~cell projection	99	7.16353	3.91564e-05	VEZT, SYAP1, JADE1, DNHD1, TBC1D32, NRCAM, AGFG1, KCNH1, DYNC2H1, PDGFRA, MAGI2, ADAM10, OCRL, IFT80, TANC2, IFT88, FRMD7, IFT81, WDPCP, BBOF1, UTRN, ALPK1, ARL8B, SPATA6, MTMR6, MTM1, DYNC2LI1, FLRT3, MAP2, KIF3A, MYO6, CFAP69, SNX5, PDZD7, IMPG2, BBS2, NDFIP1, FZD5, NEK4, CEP350, KLHL24, AHI1, KITL, DZIP1, CPEB3, OGT, DNAL1, CPEB4, CATSPERG2, LRGUK, LRRK2, PTEN, LDB3, RND3, HSPB11, IFT52, PPP3C…	1131
GOTERM_CC_DIRECT	GO:0005813~centrosome	54	3.90738	4.07382e-05	GSK3B, USP33, HSPB11, CDC14B, CEP128, MECP2, IFT52, TBC1D31, CAPN7, PDE4B, NEK1, CIR1, KIFAP3, CEP97, BBS4, LRRCC1, OFD1, IQCB1, PDE4D, 1700029J07RIK, IFT80, CKAP5, IFT88, IFT81, AKAP9, ALPK1, ATF5, KIZ, ATF4, PLAG1, ROCK2, VPS4B, CEP85L, SLC1A4, DYNC2LI1, WRN, KIF3A, TMEM67, CEP70, CCDC141, DISC1, NEK9, CEP112, CEP350, CCDC15, SCLT1, HOOK3, WAPL, MIB1, AHI1, MARCKS, APC, CAPRIN2, DZIP1	1131
GOTERM_CC_DIRECT	GO:0048471~perinuclear region of cytoplasm	70	5.06512	0.000133157	INVS, EIF4A2, GSK3B, CCNT2, FAF1, USP33, SYAP1, LDB3, ATRAID, WDR44, STBD1, LAMP2, PDE4B, VPS35, ATP7A, KCNH1, SLC30A7, TPD52, PDE4D, ABCC5, MAGI2, ALG2, PLA2G4A, ANK2, CDC25C, AFTPH, NCOR1, RNF128, EXOC6, TLR4, CAMK2D, ZDHHC20, STX16, GSKIP, MOSPD1, PIK3R1, PLD1, EGFR, TNKS2, MYO6, INPP5K, TPPP, DISC1, SNX5, ABCA1, CDK19, SNAPIN, NDFIP1, FZD5, VDR, SYNRG, CAV1, LNPEP, ESR1, SORL1, PER2, PIKFYVE,…	1131
GOTERM_CC_DIRECT	GO:0010008~endosome membrane	22	1.5919	0.000230723	CD164, MCOLN3, NDFIP1, ATP6AP1, ABCC5, VPS4B, ATP6AP2, VPS13A, ABHD17C, EGFR, WDR44, PIKFYVE, CD1D1, ABHD17B, LAMP2, VPS41, SLC9A9, VPS35, STEAP2, ITM2B, APPL2, APPL1	1131
GOTERM_CC_DIRECT	GO:0005802~trans-Golgi network	26	1.88133	0.000337318	CCDC186, ATP8A1, STX16, LRRK2, 5730455P16RIK, LAMP2, INPP5K, ATP7A, WLS, TGFB2, LRBA, GOLPH3L, ADAM10, ATP11C, OCRL, AP3B1, SCAMP1, SORL1, TMEM230, BACE1, PREPL, IFT88, NBEA, GSAP, VAMP4, PAM	1131
GOTERM_CC_DIRECT	GO:0000139~Golgi membrane	49	3.54559	0.000364701	SLC35B3, TMEM167B, GALNT15, LRRK2, ZDHHC2, MANEA, RND3, GOLGA4, CREB3L2, SYBU, WLS, SLC30A7, RAB2B, COG5, SACM1L, GLCE, VPS13B, PLA2G4A, ADAM10, FNDC3A, IL17RD, ZDHHC17, MR1, ZDHHC15, STEAP2, TMEM87B, SAMD8, ZDHHC20, TNKS, STX16, COPB1, MOSPD1, PLD1, EGFR, TNKS2, SLC35A1, SNAPIN, RIC1, HACE1, NDFIP1, FZD5, CAV1, SORL1, TMEM59, PIKFYVE, ACER3, COPG2, SERINC3, ITM2B	1131
GOTERM_CC_DIRECT	GO:0005770~late endosome	21	1.51954	0.000409288	INSR, VPS13C, MAGI2, DERL1, MYO5A, RAB27B, TMEM230, MTM1, BACE1, TMEM59, CD1D1, AP5M1, LIPC, RNF128, SLC9A6, DDIT3, CHMP2B, LAMP2, VPS41, VPS35, ATP7A	1131
GOTERM_CC_DIRECT	GO:0005929~cilium	39	2.822	0.00071599	CATSPERG2, CATSPER2, DNHD1, SPATA6, HSPB11, DYNC2LI1, ANKMY2, IFT52, TBC1D32, KIF3A, TMEM67, CFAP69, KISS1R, CFAP43, CC2D2A, BBS4, PDZD7, DYNC2H1, OFD1, IQCB1, BBS2, CCDC39, PDGFRA, CAV1, WDR19, SORD, IFT80, OCRL, AHI1, KIF9, IFT88, CATSPERD, IFT81, RP2, WDPCP, BBOF1, DZIP1, CFAP54, ALPK1	1131
GOTERM_CC_DIRECT	GO:0045121~membrane raft	32	2.31548	0.00132322	GSK3B, AHNAK, LRRK2, CBLB, SLC6A2, EGFR, LRP6, LAMP2, JAK2, ATP7A, GPM6B, ABCA1, USP48, CXADR, ANGPT1, CAV1, ITGA1, ANK2, TGFBR1, TLR1, BACE1, CD24A, DLG1, PIKFYVE, P2RX3, NEDD4, CPE, TPP1, TLR6, TLR4, BIRC2, RHOQ	1131
GOTERM_CC_DIRECT	GO:0043005~neuron projection	50	3.61795	0.00176189	WDR47, AHCYL2, LRRK2, PTEN, TRP63, STON2, PPP1R9A, NR3C1, SLC6A2, UFL1, RGS2, KIF5C, CASP1, KIF1B, VPS35, ATP7A, SPG11, NCOA1, CXADR, ITGA1, ATP6AP2, MAGI2, ANK2, FRMD7, ATF4, TPH2, CAMK2D, STAU2, PIK3R1, PTGS1, WRN, KIF3A, MAP2, INPP5K, TRPM7, SLC17A8, LRIG2, STX3, BBS2, NDFIP1, MYO5A, ESR1, DLG1, APC, P2RX3, NF1, CPEB3, PAM, OGT, CPEB4	1131
GOTERM_CC_DIRECT	GO:0045202~synapse	77	5.57164	0.0018001	MCTP1, ATP8A1, LRRK2, SYAP1, PTEN, STON2, PPP1R9A, ZDHHC2, GLS, RPS4X, PPP3CA, PSD3, NRCAM, KIF1B, PHACTR1, VPS35, ATP7A, SLC12A6, SPG11, KCNH1, USP46, TPD52, UNC13B, ATP6AP1, RPL23, ATP6AP2, MAGI2, ANK2, AP3B1, SCAMP1, ZDHHC17, TANC2, SYN1, ZDHHC15, XRN1, SLC9A6, ATP6V1B2, UTRN, ARL8B, RPL10, SDC2, RPL36A, PPM1H, ABHD17C, PLD1, EGFR, LRP6, FBXL20, APH1B, CAMK2N1, MYO6, SLC17A8, DISC1, PDLIM5, EP…	1131
GOTERM_CC_DIRECT	GO:0005789~endoplasmic reticulum membrane	75	5.42692	0.00196243	SLC35B3, PGAP1, MCTP1, ARL6IP1, RNF13, PIGN, LRRK2, MIA3, MAGT1, ZDHHC2, PHTF1, NR3C2, SEC61A2, UFL1, STBD1, CREB3L2, CYP1B1, WLS, SMIM14, RAB2B, ATP6AP1, VPS13C, SACM1L, ATP6AP2, ACSL6, VPS13A, TAP2, ATP11C, ACSL4, ELOVL7, UGT1A6A, MR1, ALDH3A2, DPM1, CYP39A1, LMBRD1, DNAJC1, TMX3, SLC9A6, SOAT2, NECAB3, SAMD8, STX17, INSIG2, EIF5A2, SEL1L, MGST1, MOSPD2, DERL1, MGST2, MOSPD1, HACD3, PLD1, CYP7A…	1131
GOTERM_CC_DIRECT	GO:0036064~ciliary basal body	21	1.51954	0.00246526	OFD1, BBS2, NEK4, JADE1, IFT80, TTBK2, DYNC2LI1, IFT52, AHI1, IFT88, TBC1D31, IFT81, RP2, AKAP9, BBOF1, RAB28, KIFAP3, DZIP1, DISC1, SAXO2, BBS4	1131
GOTERM_CC_DIRECT	GO:0014069~postsynaptic density	35	2.53256	0.00267026	GSK3B, BMPR2, ABHD17C, PPP1R9A, NR3C1, ZDHHC2, ABLIM1, FLRT3, CAMK2N1, MAP2, MYO6, PCBP2, PSD3, PDE4B, VPS35, ATP7A, DISC1, PDLIM5, CAST, PDPK1, RPL23, MAGI2, ADAM10, ANK2, SYN1, ZDHHC15, MIB1, DLG1, PLCB4, ABHD17B, CHMP2B, ITGA8, NF1, CPEB3, CPEB4	1131
GOTERM_CC_DIRECT	GO:0005777~peroxisome	17	1.2301	0.0035108	PHYH, HSDL2, IDH1, ACSL6, MYO5A, ACSL4, CROT, ALDH3A2, TMEM135, SLC25A17, LONP2, HACL1, ACOT6, ACAD11, DECR2, XDH, SLC22A21	1131
GOTERM_CC_DIRECT	GO:0031902~late endosome membrane	16	1.15774	0.00364492	OSBPL9, MCOLN3, RNF13, MMD, VPS4B, PLD1, MR1, TMEM59, PIKFYVE, AP5M1, CHMP2B, LAMP2, VPS41, SLC9A9, TMEM106B, ARL8B	1131
GOTERM_CC_DIRECT	GO:0005856~cytoskeleton	100	7.23589	0.00387988	UBXN2B, JADE1, FNBP1L, NR3C1, CEP128, NEK1, CIR1, CEP97, DYNC2H1, MYLIP, SLC30A9, MAGI2, DYRK1A, ACOT13, 1700029J07RIK, ANK2, IFT80, PREPL, IFT88, EML6, RNF128, FRMD7, KATNAL2, AKAP9, WDPCP, BBOF1, ALPK1, ANKRA2, ATF5, ARL8B, ATF4, KMT2E, TNKS, CEP85L, DYNC2LI1, EPB41L5, MAP2, KIF3A, CEP70, TPPP, BBS2, CEP112, CEP350, NEK7, HOOK3, SSH2, TBCK, AHI1, KITL, TBCE, CCSER2, DZIP1, DNAL1, INVS, LRGUK, W…	1131
GOTERM_CC_DIRECT	GO:0016607~nuclear speck	37	2.67728	0.00539707	KMT2E, DENND1B, DDX5, MAML2, PLAG1, AKAP8L, JADE1, ARHGAP18, SMC5, NR3C1, WRN, NRIP1, CIR1, CCNL1, SCAPER, RBM11, ZBTB18, SRPK2, DDX17, RBM39, GADD45A, IL15, TCF12, TAP2, DYRK1A, CDC25C, POU4F2, WAC, TRIP11, MALAT1, HBP1, FAM76A, SREK1, DZIP1, FBXL4, LUC7L2, ATF4	1131
GOTERM_CC_DIRECT	GO:0005769~early endosome	30	2.17077	0.0056011	EQTN, DERL1, SNX13, LRP6, CD1D1, LIPC, INPP5F, VPS8, VPS35, EPS15, APPL1, WLS, RABGAP1L, FZD5, ARRDC3, MYO5A, ANK2, OCRL, AP3B1, HPS5, SORL1, TMEM230, BACE1, PTP4A1, SLC9A6, VPS41, WDFY1, WDFY2, STEAP2, TLR4	1131
GOTERM_CC_DIRECT	GO:0000242~pericentriolar material	6	0.434153	0.00801018	TNKS2, CEP85L, AKAP9, NEK1, HOOK3, BBS4	1131
GOTERM_CC_DIRECT	GO:0097708~intracellular vesicle	5	0.361795	0.00896379	ABCA1, LRIG2, NEO1, EGFR, APPL1	1131
GOTERM_CC_DIRECT	GO:0031901~early endosome membrane	18	1.30246	0.00959917	CD274, MCOLN3, ZFYVE9, ATP11C, SNX13, OCRL, SORL1, MR1, EGFR, PIKFYVE, SLC9A6, ATP7A, EPS15, SNX5, APPL2, APPL1, WLS, KCNH1	1131
GOTERM_CC_DIRECT	GO:0032391~photoreceptor connecting cilium	8	0.578871	0.0108137	IQCB1, IFT52, IFT88, KIF3A, WDR19, KIFAP3, ALPK1, BBS4	1131
GOTERM_CC_DIRECT	GO:0043235~receptor complex	22	1.5919	0.0109346	PDGFRA, BMPR2, VDR, INSR, MTTP, TNFRSF11B, LIFR, OSMR, EGFR, TGFBR1, ACVR2A, NR3C2, GHR, TLR1, TGFBR3, P2RX3, CAPRIN2, LEPR, TLR6, TLR4, IMPG2, DDR2	1131
GOTERM_CC_DIRECT	GO:0005814~centriole	17	1.2301	0.0110644	OFD1, CEP350, MAGI2, SCLT1, TTBK2, CEP128, IFT52, AHI1, IFT88, IFT81, RP2, KIF3A, DZIP1, CEP97, SAXO2, BBS4, LRRCC1	1131
GOTERM_CC_DIRECT	GO:0043025~neuronal cell body	50	3.61795	0.0119921	GSK3B, WDR47, BMPR2, LRRK2, USP33, PPP1R9A, GHR, PSD2, KIF5C, VPS35, ATP7A, NEO1, AGFG1, KCNH1, ADAM10, ACSL4, PTBP2, BACE1, XRN1, FRMD7, AKAP9, CAMK2D, CFH, STAU2, SDC2, SLC1A4, LRP6, SLC25A27, SRR, INPP5F, KIF3A, CAMK2N1, MAP2, MYO6, TRPM7, SLC17A8, LRIG2, TGFB2, TXNRD2, INSR, MYO5A, LNPEP, SORL1, DLG1, APC, P2RX3, CCNG1, CPE, PAM, OGT	1131
GOTERM_CC_DIRECT	GO:0031514~motile cilium	19	1.37482	0.0127166	OFD1, CATSPERG2, DYNC2H1, BBS2, CATSPERG1, CATSPER2, WDR19, SORD, DNHD1, SPATA6, DYNC2LI1, CD24A, KIF9, IFT88, CATSPERD, KIF3A, CFAP69, CFAP43, BBS4	1131
GOTERM_CC_DIRECT	GO:0043202~lysosomal lumen	6	0.434153	0.0133218	SCARB2, MANBA, IDUA, HEXB, IDS, RNASET2A	1131
GOTERM_CC_DIRECT	GO:0005778~peroxisomal membrane	9	0.65123	0.0144697	ALDH3A2, TMEM135, SLC25A17, CAV1, ACSL6, MGST1, ACSL4, DECR2, SLC22A21	1131
GOTERM_CC_DIRECT	GO:0055038~recycling endosome membrane	11	0.795948	0.0155537	RAP2C, CD274, ABHD17B, SLC9A6, INSR, ATP11C, ABHD17C, SCAMP1, RAB11FIP2, ZDHHC2, SORL1	1131
GOTERM_CC_DIRECT	GO:0034451~centriolar satellite	14	1.01302	0.0159158	OFD1, MPP1, RBM39, CCDC18, DDHD2, HOOK3, WDR13, IL17RB, TBC1D31, NEK1, LRIF1, DZIP1, CEP97, BBS4	1131
GOTERM_CC_DIRECT	GO:0005765~lysosomal membrane	24	1.73661	0.0165303	SCARB2, CD164, MCOLN3, SNAPIN, RNF13, MMD, ATP6AP2, VPS13A, ATRAID, GPR137B, GPR137C, MFSD8, TMEM59, LMBRD1, CD1D1, AP5M1, OSTM1, CHMP2B, LAMP2, VPS41, TMEM106B, DRAM2, FNIP1, ARL8B	1131
GOTERM_CC_DIRECT	GO:0016323~basolateral plasma membrane	25	1.80897	0.0165781	STXBP3, MTTP, SLC40A1, SLC4A4, EGFR, DSTYK, LEPR, CD38, ATP7A, SLC12A6, ABCA1, CXADR, ABCA8A, ABCA8B, ABCC5, CAV1, KCNJ16, ANK2, TGFBR1, SLC4A7, TJP1, DLG1, SLC22A29, CD46, SLC22A21	1131
GOTERM_CC_DIRECT	GO:0001750~photoreceptor outer segment	11	0.795948	0.0167814	IQCB1, AHI1, MAGI2, WDR19, RHO, MYO5A, OCRL, STX3, KIFAP3, BBS4, PTGS1	1131
GOTERM_CC_DIRECT	GO:0030897~HOPS complex	4	0.289436	0.018431	STX17, AKTIP, VPS41, HOOK3	1131
GOTERM_CC_DIRECT	GO:0044545~NSL complex	4	0.289436	0.018431	PHF20L1, KANSL1, KANSL1L, OGT	1131
GOTERM_CC_DIRECT	GO:0035869~ciliary transition zone	7	0.506512	0.0190176	DYNC2LI1, NEK4, TMEM67, KIFAP3, CC2D2A, BBS4, TTBK2	1131
GOTERM_CC_DIRECT	GO:0009898~cytoplasmic side of plasma membrane	10	0.723589	0.0203182	PTP4A1, PPP3CA, DLG1, RGS2, CHUK, PTEN, SAMD12, PTPN4, BIRC2, SNX5	1131
GOTERM_CC_DIRECT	GO:0030672~synaptic vesicle membrane	15	1.08538	0.0206767	UNC13B, SNAPIN, MCTP1, ATP6AP1, ATP8A1, STX16, LRRK2, ATP6AP2, RAB27B, SCAMP1, SYN1, DLG1, APC, TRPM7, SLC17A8	1131
GOTERM_CC_DIRECT	GO:0008021~synaptic vesicle	18	1.30246	0.0208023	SNAPIN, LRRK2, SLC40A1, MYO5A, ADAM10, STON2, SCAMP1, SYN1, TMEM230, BACE1, PDE4B, APBA1, KIF1B, STXBP5, SLC17A8, STX3, VAMP4, DISC1	1131
GOTERM_CC_DIRECT	GO:0090575~RNA polymerase II transcription factor complex	14	1.01302	0.022679	NCOA1, XBP1, HLF, VDR, LMO4, CEBPG, TCF12, PBX1, FOSL2, DDIT3, ATF7, ATF5, ATF3, ATF4	1131
GOTERM_CC_DIRECT	GO:0030992~intraciliary transport particle B	5	0.361795	0.0238278	IFT52, IFT88, IFT81, IFT80, HSPB11	1131
GOTERM_CC_DIRECT	GO:0005964~phosphorylase kinase complex	3	0.217077	0.025857	PHKA1, PHKB, PHKA2	1131
GOTERM_CC_DIRECT	GO:0030173~integral component of Golgi membrane	8	0.578871	0.0271077	SLC35B3, SLC35A1, NDFIP1, SAMD8, ZDHHC20, ACER3, STEAP2, ZDHHC15	1131
GOTERM_CC_DIRECT	GO:0098978~glutamatergic synapse	48	3.47323	0.0273018	GSK3B, ROCK2, LRRK2, PPM1H, ABHD17C, PPP1R9A, NR3C1, NR3C2, FBXL20, MECP2, PPP3CA, PPP3CC, PSD2, FLRT3, MAP2, MYO6, NRCAM, VPS35, STX3, JAK2, DISC1, EPS15, APPL1, USP46, TPD52, UNC13B, FZD5, FZD4, SACM1L, MAGI2, CADPS, ADAM10, MYO5A, MYO9A, TANC2, DLG1, MARCKS, PLCB4, ABHD17B, NBEA, SLC9A6, NEDD4, CHMP2B, AKAP9, ITGA8, NF1, APBA1, OGT	1131
GOTERM_CC_DIRECT	GO:0005815~microtubule organizing center	15	1.08538	0.0297893	KMT2E, RABGAP1, ROCK2, TNKS, USP33, NEK7, 1700029J07RIK, NR3C1, EHBP1, LATS1, AKAP9, TACC1, YPEL5, BBS4, ATF4	1131
GOTERM_CC_DIRECT	GO:0032991~macromolecular complex	64	4.63097	0.0320697	GSK3B, CDKN1B, ZFYVE9, TRP63, AHR, NR3C1, MYSM1, MECP2, UFL1, TRPS1, CASP1, CIR1, IKBKG, SOX9, CEP97, MAP3K5, NCOA1, PDGFRA, CXADR, PDE4D, RPL23, MAGI2, CKAP5, UGT1A6A, TGFBR1, RUNX2, DDB2, RUNX1, METTL23, MTCP1, UTRN, ANKRA2, BIRC2, ATF4, KMT2E, KHDRBS1, CAMK2D, RPL10, NPR3, AKAP7, PIK3R1, EGFR, ATXN1, MAP2, MYO6, HES1, SKIL, UGGT1, RBM39, RIC1, EYA1, CAV1, ESR1, TJP1, APC, WNK1, NEDD4, BCL2, NF…	1131
GOTERM_CC_DIRECT	GO:0012505~endomembrane system	14	1.01302	0.0330301	STX17, STX16, MOSPD2, LNPEP, TMEM230, TMX4, DNAJC1, NBEA, LARS, CDC42EP3, STX3, RAB28, JAK2, WLS	1131
GOTERM_CC_DIRECT	GO:0030136~clathrin-coated vesicle	9	0.65123	0.0335368	DENND1B, LMBRD1, VPS41, MYO6, ADAM10, OCRL, STON2, SCAMP1, EPS15	1131
GOTERM_CC_DIRECT	GO:0030426~growth cone	18	1.30246	0.0339518	GSK3B, WDR47, CXADR, LRRK2, SYAP1, PPP1R9A, MYO9A, PTBP2, MARCKS, APC, FRMD7, EXOC6, COPG2, LRIG2, STX3, UTRN, NEO1, CPEB4	1131
GOTERM_CC_DIRECT	GO:0097546~ciliary base	7	0.506512	0.0354482	INVS, IFT52, IFT88, MAGI2, DISC1, DZIP1, TTBK2	1131
GOTERM_CC_DIRECT	GO:0000791~euchromatin	9	0.65123	0.0387664	KMT2E, ICE2, VDR, TRIM24, JAK2, AFF4, OGT, ESR1, POU4F2	1131
GOTERM_CC_DIRECT	GO:0031985~Golgi cisterna	4	0.289436	0.043332	STX16, GOLPH3L, PLD1, SORL1	1131
GOTERM_CC_DIRECT	GO:0055037~recycling endosome	14	1.01302	0.044301	MCTP1, ATP11C, MYO5A, ANK2, SORL1, TMEM230, RAP2C, BACE1, INPP5F, SLC9A6, SLC9A9, TPP1, DENND6A, AVL9	1131
GOTERM_CC_DIRECT	GO:0098685~Schaffer collateral - CA1 synapse	14	1.01302	0.0485912	GSK3B, ROCK2, STXBP4, MYO5A, MYO9A, SYN1, FBXL20, PPP3CA, P2RX3, SLC9A6, MYO6, APBA1, STXBP5, STX3	1131
GOTERM_CC_DIRECT	GO:0005902~microvillus	10	0.723589	0.0493242	BBS2, PDGFRA, DLG1, LIPC, ANGPT1, LRRK2, NEDD4, MYO6, ATP6V1B2, ATP7A	1131
GOTERM_CC_DIRECT	GO:0044307~dendritic branch	3	0.217077	0.0505477	MARCKS, MAP2, AKAP9	1131
GOTERM_CC_DIRECT	GO:0002079~inner acrosomal membrane	3	0.217077	0.0505477	EQTN, TRIP11, CD46	1131
GOTERM_CC_DIRECT	GO:1904115~axon cytoplasm	8	0.578871	0.051356	SNAPIN, KIF3A, KIF5C, KIF1B, AP3B1, RAB27B, SYBU, ARL8B	1131
GOTERM_CC_DIRECT	GO:0030424~axon	37	2.67728	0.0569539	GSK3B, WDR47, BMPR2, CFH, STAU2, LRRK2, SYAP1, INPP5F, MAP2, MYO6, NRCAM, KIF1B, ATP7A, SLC12A6, CCDC141, DISC1, SPG11, KCNH1, PDGFRA, TGFB2, SEMA6A, FZD5, TXNRD2, INSR, ATP6AP2, DYRK1A, ADAM10, MYO5A, KLHL24, SYN1, TANC2, BACE1, APC, P2RX3, NF1, GARS, ARL8B	1131
GOTERM_CC_DIRECT	GO:0005874~microtubule	28	2.02605	0.060061	INVS, GSK3B, WDR47, STAU2, WDR44, DYNC2LI1, BCL2L11, MAP2, KIF3A, KIF5C, CASP1, TCP11L1, KIF1B, TPPP, DISC1, SYBU, DYNC2H1, NICN1, DYNLT3, DYRK1A, HOOK3, KIF9, DLG1, EML6, MARCKS, APC, KATNAL2, DNAL1	1131
GOTERM_CC_DIRECT	GO:0030176~integral component of endoplasmic reticulum membrane	12	0.868307	0.0608925	SLC35B3, XBP1, SAMD8, ARL6IP1, RHBDD1, SACM1L, ACER3, DERL1, TAP2, ELOVL7, HACD3, HACD4	1131
GOTERM_CC_DIRECT	GO:0001726~ruffle	11	0.795948	0.0649503	MYO6, ATP6V1B2, INPP5K, ARHGAP18, MYO5A, TRPM7, TLR4, SNX5, APPL2, APPL1, MTM1	1131
GOTERM_CC_DIRECT	GO:0002081~outer acrosomal membrane	3	0.217077	0.0650438	IFT88, EQTN, TRIP11	1131
GOTERM_CC_DIRECT	GO:0000839~Hrd1p ubiquitin ligase ERAD-L complex	3	0.217077	0.0650438	SEL1L, DERL1, FAM8A1	1131
GOTERM_CC_DIRECT	GO:0030286~dynein complex	6	0.434153	0.0671373	DYNC2LI1, DYNC2H1, DYNLT3, DNHD1, DISC1, DNAL1	1131
GOTERM_CC_DIRECT	GO:0036128~CatSper complex	4	0.289436	0.0690421	CATSPERG2, CATSPERG1, CATSPER2, CATSPERD	1131
GOTERM_CC_DIRECT	GO:0030425~dendrite	43	3.11143	0.0717468	GSK3B, WDR47, BMPR2, STAU2, LRRK2, SYAP1, TRP63, SLC1A4, PPP1R9A, PSD2, INPP5F, CAMK2N1, MAP2, KIF5C, KIF1B, SLC17A8, STX3, ATP7A, SPG11, KCNH1, NDFIP1, FZD5, FZD4, TXNRD2, INSR, MAGI2, DYRK1A, ADAM10, MYO5A, CKAP5, SYN1, BACE1, DLG1, PLCB4, APC, SLC9A6, XRN1, GNAQ, CCNG1, NF1, CPE, CPEB3, CPEB4	1131
GOTERM_CC_DIRECT	GO:0005930~axoneme	12	0.868307	0.0765541	DYNC2LI1, DYNC2H1, CCDC39, IFT88, CFAP74, SPAG6, KIF3A, TMEM67, WDPCP, CFAP43, KIFAP3, CFAP54	1131
GOTERM_CC_DIRECT	GO:0030140~trans-Golgi network transport vesicle	4	0.289436	0.0788379	RAB27B, ATP7A, STEAP2, SPG21	1131
GOTERM_CC_DIRECT	GO:0098793~presynapse	22	1.5919	0.082446	UNC13B, RAB2B, XBP1, RPL10, STXBP3, RPL23, CADPS, RPL36A, STON2, SLC6A2, SYN1, FBXL20, BACE1, CD24A, PPP3CC, NF1, APBA1, STXBP5, VPS35, DISC1, PDLIM5, APPL1	1131
GOTERM_CC_DIRECT	GO:0000118~histone deacetylase complex	6	0.434153	0.0855324	NCOR1, TBL1XR1, NRIP1, TBL1X, RCOR3, PHF21A	1131
GOTERM_CC_DIRECT	GO:0009986~cell surface	52	3.76266	0.0881226	BMPR2, HHIP, SLC7A11, ANTXR2, SLC4A4, SLC6A2, GHR, CD1D1, LIPC, CD38, LBP, ADAMTS9, NEO1, CDON, TMEM8B, KCNH1, PDGFRA, SCARA5, IL15, ITGA1, ADAM10, TGFBR1, RC3H2, IL17RB, BACE1, TGFBR3, TMX3, ITGA8, CD47, CD46, VAMP4, TLR4, CD274, SDC2, CD99L2, EGFR, LRP6, PDGFC, KISS1R, ABCA1, TGFB2, FZD5, FZD4, CAV1, LNPEP, SORL1, ACVR2A, TJP1, CD24A, PAM, ULBP1, CLEC2F	1131
GOTERM_CC_DIRECT	GO:0099523~presynaptic cytosol	5	0.361795	0.0904164	MARCKS, PPP3CC, LRRK2, STXBP5, OGT	1131
GOTERM_CC_DIRECT	GO:0000781~chromosome, telomeric region	12	0.868307	0.0907562	INSL6, WRN, TNKS2, TEP1, TNKS, ATRX, ZBTB10, NABP1, ATF7, SMC5, LRIF1, EZH1	1131
GOTERM_CC_DIRECT	GO:0032587~ruffle membrane	10	0.723589	0.0930254	EPB41L5, PSD2, APC, MAP2, MYO6, PSD3, INPP5K, EGFR, MTMR6, APPL2	1131
GOTERM_CC_DIRECT	GO:0005912~adherens junction	14	1.01302	0.0933531	VEZT, BMPR2, CXADR, ADAM10, LDB3, CD99L2, KLHL24, EFNA5, TJP1, AHI1, EPB41L5, DLG1, APC, PDLIM5	1131
GOTERM_CC_DIRECT	GO:0016363~nuclear matrix	12	0.868307	0.0945406	PBRM1, RNASEL, STAG2, ATXN1, PHF10, XPOT, TEP1, VDR, AKAP8L, HES1, LRIF1, GMCL1	1131
GOTERM_CC_DIRECT	GO:0000151~ubiquitin ligase complex	10	0.723589	0.0974466	RMND5A, RNF14, NEDD4, RNF217, FEM1C, UBR2, IKBKG, ARIH1, UBR1, YPEL5	1131
GOTERM_MF_DIRECT	GO:0046872~metal ion binding	326	23.589	9.54168e-21	ZFP964, GM14124, ZFP605, ZFYVE9, ZFP846, RFESD, HHIP, CBLB, ZFP606, ANTXR2, IKZF2, AW146154, GM4924, LIPC, ZFP160, FTH1, ZXDC, TRIM24, CYP1B1, CPNE3, AGFG1, UNC13B, MBNL1, GM7072, GLCE, ZFP738, 4931406C07RIK, THAP2, RC3H2, CYP39A1, ZC2HC1A, RNF128, PRKD3, RUFY2, ZSCAN26, ATF7, AMY1, ZFP9, TPH2, NECAB3, ZFP869, ZFP868, SP140, ZFP503, ADH7, RPAP2, MBTD1, RNF214, RNF217, VPS8, ARSK, TRPM7, ZFP189, E…	1045
GOTERM_MF_DIRECT	GO:0000978~RNA polymerase II core promoter proximal region sequence-specific DNA binding	120	8.68307	2.00824e-10	GM14124, ZFP729A, ZFP445, ZFP605, ZFP846, RORC, TRP63, ZBTB20, ZFP606, NR3C1, IKZF2, CARF, AW146154, NR3C2, ZFP160, ZFP30, CREB3L2, SOX9, ZFP442, GM7072, USP3, ZBTB37, RFX3, TBR1, ZFP738, RUNX2, RUNX1, FOXP1, DMTF1, ZFP40, DDIT3, ZFP174, ZSCAN26, ATF7, CLOCK, ATF3, ZSCAN29, ATF4, ZFP869, ZFP868, FOXO1, ZKSCAN7, ZFP51, ZKSCAN8, ZKSCAN3, SKIL, ZFP189, ZFP59, ZKSCAN1, ZBTB18, EGR1, XBP1, EGR3, VDR, …	1045
GOTERM_MF_DIRECT	GO:0019901~protein kinase binding	71	5.13748	6.44271e-10	GSK3B, CDKN1B, CCNT2, FAF1, PTEN, CBLB, PPP1R9A, NR3C1, LYST, RND3, GHR, UFL1, RPS6KA3, RB1CC1, CIR1, JAK2, SLC12A6, SPG11, MAP3K5, KCNH1, PRKAB2, PDPK1, ADAM10, ANK2, TBR1, CDC25C, SYN1, LATS1, CCNY, MTCP1, TRIB3, UTRN, ANKRA2, KIZ, ATF4, PFKFB2, STX17, AKAP7, GSKIP, PIK3R1, EGFR, BCL2L11, RNF138, CAMK2N1, MAP2, RAB11FIP2, MAP3K2, NEK9, XBP1, MAP3K1, FZD5, INSR, CAV1, LRBA, CADPS, NBEAL1, MYO5A,…	1045
GOTERM_MF_DIRECT	GO:0005515~protein binding	387	28.0029	7.24892e-09	RB1, ZFYVE9, EQTN, SLC4A4, GLS, GM4924, LIPC, VPS35, RPL39, WLS, DDX17, CXADR, RPL23, RFX3, SCAMP1, RC3H2, IFT88, IFT81, DDIT3, TBPL1, ATF5, CLOCK, ATF4, CFH, HACD3, EPB41L5, FLRT3, MYO6, ABCA1, SNAPIN, NDFIP1, FZD5, FZD4, PBX3, LNPEP, NR1D2, PBX1, KITL, PKIA, GIPC2, HBP1, DZIP1, CPEB3, EZH1, CDKN1B, BHLHE41, STON2, HSPB11, MECP2, CASP12, IKBKG, JAK2, GPRASP1, APPL2, APPL1, TCF12, TET2, BACE1, PL…	1045
GOTERM_MF_DIRECT	GO:0000981~RNA polymerase II transcription factor activity, sequence-specific DNA binding	110	7.95948	1.04623e-08	ZFP964, ZFP329, ZFP846, RORC, TRP63, PRDM2, AHR, ZFP729B, CARF, GM4924, ZFP160, ZFP30, CREB3L2, SOX9, ZFP442, GM7072, RFX3, TBR1, RUNX2, RUNX1, FOXP1, DMTF1, ZFP174, ZSCAN26, ATF7, ZFP9, CLOCK, ATF3, ZSCAN29, ATF4, ZFP869, ZFP868, FOXO1, ZKSCAN7, ZKSCAN8, ZKSCAN3, SKIL, ZFP189, ZFP59, ZKSCAN1, ZBTB18, EGR1, XBP1, EGR3, PBX3, NFXL1, 2810021J22RIK, 2610008E11RIK, PBX1, FOSL2, ZFP68, ZFP65, SP4, BHL…	1045
GOTERM_MF_DIRECT	GO:0001228~transcriptional activator activity, RNA polymerase II transcription regulatory region sequence-specific binding	60	4.34153	5.28016e-07	GM14124, ZFP445, ZFP729A, ZFP605, TRP63, PRDM2, ZFP606, NR3C1, CARF, AW146154, CREB3L2, SOX9, MYBL1, TSC22D1, TCF12, TBR1, ZFP738, ZFX, RUNX2, RUNX1, ZFP780B, DMTF1, ZFP40, DDIT3, IRF6, ATF5, CLOCK, ATF3, ATF4, ZFP788, NFAT5, HLF, PLAG1, ZFP945, CEBPG, NR2C2, FOXO1, ZFP51, EGR1, EGR3, FOXJ3, PBX3, ZFP639, ESR1, POU4F2, PBX1, FOSL2, KLF7, KLF6, NR6A1, TEF, NFIA, ZFP62, NFIB, KLF9, CREBRF, TCF4, ZF…	1045
GOTERM_MF_DIRECT	GO:0003700~transcription factor activity, sequence-specific DNA binding	63	4.55861	1.38346e-05	ZFP729A, RORC, TRP63, AHR, NR3C1, IKZF2, CARF, NR3C2, MECP2, TRPS1, CREB3L2, SOX9, MYBL1, ZFP442, TCF12, RFX3, TBR1, ZHX1, RUNX2, RUNX1, FOXP1, DMTF1, DDIT3, ZFP174, ATF7, IRF6, ATF5, CLOCK, ATF3, ATF4, NFAT5, ZFP148, HLF, ZFP704, ZFP869, CREBL2, NR2C2, FOXO1, ZKSCAN3, EGR1, XBP1, ZFP950, VDR, FOXJ3, NR2F1, PBX3, NR1D2, ZFP639, FOXN3, ESR1, POU4F2, PBX1, FOSL2, KLF7, KLF6, NR6A1, TEF, NFIA, NFIB,…	1045
GOTERM_MF_DIRECT	GO:0016787~hydrolase activity	129	9.3343	5.15692e-05	EIF4A2, AHCYL2, PGAP1, ATP8A1, MANEA, LIPA, PTPDC1, GLS, CDC14B, LIPC, C1S1, CAPN7, ENPP2, LONP2, ENPP5, DDX17, RAB2B, SACM1L, USP3, ACOT12, ACOT13, ADAM10, OCRL, RNASE4, CDC25C, 4931406C07RIK, GANC, DHX40, PREPL, XRN1, RRAGC, MTHFD2, ACOT2, AMY1, MASP1, STAMBP, ACOT6, ARL8B, DDX5, PLD1, PLA2G7, RPAP2, MTMR6, MTM1, INPP5F, DPP8, ARSK, INPP5K, TPPP, ZRANB1, RHBDD1, FUCA2, GGH, RAB27B, LNPEP, SSH2,…	1045
GOTERM_MF_DIRECT	GO:0004672~protein kinase activity	52	3.76266	7.51019e-05	GSK3B, BMPR2, LRRK2, STKLD1, RPS6KA3, DSTYK, RPS6KA5, TRIM24, PRKG2, TLK1, NEK1, JAK2, MAP3K5, PDGFRA, CHUK, MMD, PDPK1, STRADB, DYRK1A, TGFBR1, LATS1, PRKD3, ULK2, TRIB3, DDR2, CAMK2D, RNASEL, ROCK2, PRKX, EGFR, TTBK2, TRPM7, MAP4K3, MAP3K2, SRPK2, NEK9, CDK19, MAP3K1, NEK4, INSR, NEK7, CLK4, HIPK3, ACVR2A, CLK1, TBCK, MAP3K15, PAN3, WNK1, TAOK1, STK17B, CDK14	1045
GOTERM_MF_DIRECT	GO:1990841~promoter-specific chromatin binding	15	1.08538	0.000118632	EGR1, DDX5, GADD45A, USP3, WDR13, ESR1, FOXO1, POU4F2, RUNX1, RBL2, MECP2, MYBL1, TRIM33, ATF4, KDM6A	1045
GOTERM_MF_DIRECT	GO:0004674~protein serine/threonine kinase activity	44	3.18379	0.000191553	GSK3B, CAMK2D, BMPR2, ROCK2, LRRK2, PRKX, STKLD1, TTBK2, RPS6KA3, DSTYK, RPS6KA5, PRKG2, NEK1, TLK1, CPNE3, TRPM7, MAP4K3, HTATIP2, MAP3K5, SRPK2, MAP3K2, NEK9, CDK19, MAP3K1, CHUK, NEK4, PDPK1, NEK7, DYRK1A, CLK4, ACVR2A, HIPK3, TGFBR1, CLK1, LATS1, MAP3K15, PIKFYVE, WNK1, PRKD3, TAOK1, STK17B, ULK2, ALPK1, CDK14	1045
GOTERM_MF_DIRECT	GO:0001227~transcriptional repressor activity, RNA polymerase II transcription regulatory region sequence-specific binding	38	2.74964	0.000361513	ZFP148, AU041133, GM14325, BHLHE41, RORC, ZFP81, ZFP949, ZBTB20, PRDM2, NR3C1, ZFP729B, FOXO1, GM4924, TRPS1, ZFP120, ZKSCAN3, HES1, SKIL, ZFP266, ZBTB18, ZFP810, ZBTB37, ZFP558, NR2F1, ZBTB10, 2610008E11RIK, NR1D2, KLF3, POU4F2, FOXP1, BHLHE40, HBP1, ATF7, ZFP157, ZFP9, ZFP398, ATF3, ZFP595	1045
GOTERM_MF_DIRECT	GO:0000976~transcription regulatory region sequence-specific DNA binding	31	2.24313	0.000363921	ZFP148, ZBTB20, TRP63, ARID4B, AHR, CREB3L2, SOX9, TBL1X, EGR1, XBP1, TCF12, ARID5B, RFX3, ZFP639, SMARCA2, PBX1, RUNX2, FOSL2, RUNX1, FOXP1, PER2, NCOR1, DMTF1, TBL1XR1, DDIT3, ZFP174, ATF7, IRF6, ATF5, ATF3, ATF4	1045
GOTERM_MF_DIRECT	GO:0016491~oxidoreductase activity	57	4.12446	0.000385258	KDM5B, ALDH1L2, AKR1B7, SESN3, NNT, SESN1, FTH1, PHYHD1, CYP1B1, AOX1, ME3, ACAD11, KDM6A, HTATIP2, PHYH, HSDL2, DIO2, SORD, TET2, ALDH3A2, CYP39A1, RRM2B, MTHFD2, CRYZL1, STEAP2, KDM7A, TPH2, MAOB, MAOA, ETFDH, MGST2, ADH7, CYP7A1, PTGS1, ENOX2, CYB5R1, CYP2C55, RDH10, DECR2, XDH, DECR1, TXNRD2, ADHFE1, IDH1, PYCR1, ACADSB, CP, OXR1, DHRS3, ENOX1, DHRS7, ALDH6A1, CYP24A1, DNAJC10, MSRB3, PYROXD2…	1045
GOTERM_MF_DIRECT	GO:0005524~ATP binding	118	8.53835	0.000414949	EIF4A2, ATP8A1, DGKA, DNHD1, SMC5, STKLD1, NARS, RPS6KA3, RPS6KA5, KIF5C, LONP2, NEK1, MAP3K5, DYNC2H1, DDX17, PDGFRA, ABCA8A, ABCA8B, TAP2, ACSL6, ACOT12, DYRK1A, ATP11C, ACSL4, RUNX2, RUNX1, DHX40, PRKD3, KATNAL2, TEP1, ULK2, TRIB3, ALPK1, PFKFB2, DDX5, AASDH, AK3, TTBK2, LARS, KIF3A, MYO6, DPH6, TRPM7, HACL1, ABCA1, SRPK2, HSPA9, NEK9, CDK19, CHKA, NEK4, INSR, NEK7, ABCA9, ASNS, MYO5A, SMARCA2…	1045
GOTERM_MF_DIRECT	GO:0003677~DNA binding	138	9.98553	0.000471111	RB1, ZFP445, ZFP329, ZFAND6, ZFAND5, RORC, TRP63, ZBTB20, ARID4B, AHR, NR3C1, IKZF2, CARF, NR3C2, ZFP30, CREB3L2, TRIM24, SOX9, AGFG1, RFX3, ARID5B, TBR1, THAP2, RC3H2, RUNX2, RUNX1, FOXP1, DMTF1, XRN1, TBL1XR1, KAT6B, DDIT3, TBPL1, ATF7, ATF5, CLOCK, ATF3, ATF4, SP140, KMT2C, CREBL2, PHF21A, FOXO1, ZFP36L1, ATXN1, ZMAT1, PCBP2, ZKSCAN3, ZFP59, ZKSCAN1, ZBTB18, EGR1, XBP1, EGR3, VDR, NR2F1, PBX3,…	1045
GOTERM_MF_DIRECT	GO:0000977~RNA polymerase II regulatory region sequence-specific DNA binding	42	3.03907	0.000502845	ZFP964, RB1, AU041133, ZFP329, GM14325, ZFP81, ZFP949, TRP63, PRDM2, NR2C2, NR3C1, ZFP729B, ZBTB41, GM4924, TRPS1, ZFP120, ZFP266, PURG, ZFP799, ZFP810, NCOA1, EGR1, XBP1, ZFP558, ZBTB10, NFXL1, 2610008E11RIK, 2810021J22RIK, KLF3, PBX1, FOSL2, RUNX1, RBL2, NCOR1, KLF9, CREBRF, ZFP157, ZFP9, ATF5, ZFP398, ATF3, ATF4	1045
GOTERM_MF_DIRECT	GO:0016740~transferase activity	132	9.55137	0.000621957	GALNT15, DGKA, CBLB, SAT1, ZDHHC2, RPS6KA3, RPS6KA5, TRIM24, NEK1, MAP3K5, MYLIP, PDGFRA, CPT1A, GPT2, ALG2, DYRK1A, RC3H2, RNF128, PRKD3, KAT6B, SOAT2, ULK2, ALPK1, ALG10B, CLOCK, TNKS, KMT2C, MGST1, GLT8D1, AK3, MGST2, UBR2, TRMT2B, UBR1, DTX4, RNF217, TRPM7, SRPK2, NEK9, CDK19, HACE1, CHKA, NEK4, TIPARP, INSR, NEK7, CLK4, CLK1, MAP3K15, RNF103, WNK1, STT3A, STT3B, OGT, CDK14, EZH1, GSK3B, SETD…	1045
GOTERM_MF_DIRECT	GO:0043565~sequence-specific DNA binding	46	3.32851	0.000740812	ZFP148, HLF, CEBPG, RORC, TRP63, PRDM2, AHR, NR2C2, NR3C1, FOXO1, NR3C2, TRPS1, TRIM24, ZKSCAN3, HES1, SOX9, MYBL1, ZBTB18, EGR1, XBP1, EGR3, VDR, FOXJ3, PBX3, NR2F1, RFX3, NR1D2, FOXN3, ESR1, PBX1, POU4F2, FOSL2, FOXP1, NR6A1, NCOR1, TEF, DDIT3, SP4, ZFA-PS, BCL2, ZFP174, IRF6, ATF5, CLOCK, ATF4, ZFP110	1045
GOTERM_MF_DIRECT	GO:0008270~zinc ion binding	65	4.70333	0.00108472	KDM5B, HHIP, USP33, ZFAND6, ZFAND5, RORC, NR3C1, NR3C2, ZCWPW1, ZMYM2, TRPS1, ZMYM5, MMP28, ZMYM6, ENPP2, TRIM24, ARIH1, ADAMTS9, SCAPER, ENPP5, TRIM67, SLC30A7, ZCCHC24, CDADC1, USP3, SORD, TET2, 4931406C07RIK, ZDHHC15, UTRN, BIRC2, KDM7A, ZDHHC20, TNKS, UBR2, UBR1, ADH7, NR2C2, DTX4, PRIMPOL, MBTD1, ZMAT1, EGR1, MAP3K1, TRIM41, VDR, ERAP1, NR2F1, NFXL1, LNPEP, NR1D2, ESR1, PHC3, MIB1, PIKFYVE, …	1045
GOTERM_MF_DIRECT	GO:0016301~kinase activity	57	4.12446	0.00158649	GSK3B, LRGUK, BMPR2, LRRK2, DGKA, AKAP8L, DUSP16, RPS6KA3, DSTYK, RPS6KA5, PRKG2, TLK1, NEK1, TK2, IKBKG, JAK2, MAP3K5, PDGFRA, CHUK, PDPK1, DYRK1A, PHKA1, TGFBR1, LATS1, PRKD3, ULK2, ALPK1, DDR2, PFKFB2, CAMK2D, ROCK2, AK3, PRKX, PIK3R1, EGFR, TRPM7, MAP4K3, MAP3K2, SRPK2, NEK9, CDK19, MAP3K1, NEK4, CHKA, INSR, NEK7, CLK4, HIPK3, ACVR2A, CLK1, PIKFYVE, MAP3K15, WNK1, TAOK1, STK17B, TAB3, CDK14	1045
GOTERM_MF_DIRECT	GO:0004879~RNA polymerase II transcription factor activity, ligand-activated sequence-specific DNA binding	10	0.723589	0.00259427	NR6A1, VDR, NR2F1, RORC, NR1D2, AHR, NR2C2, NR3C1, ESR1, NR3C2	1045
GOTERM_MF_DIRECT	GO:0019705~protein-cysteine S-myristoyltransferase activity	4	0.289436	0.00313082	ZDHHC20, ZDHHC17, ZDHHC2, ZDHHC15	1045
GOTERM_MF_DIRECT	GO:0070728~leucine binding	4	0.289436	0.00313082	SESN3, SESN1, UBR2, UBR1	1045
GOTERM_MF_DIRECT	GO:0019899~enzyme binding	42	3.03907	0.00328647	KMT2E, SCARB2, RB1, TOP2B, DDX5, PTEN, LDB3, HACD3, EGFR, HACD4, MECP2, ANKMY2, PPP3CA, TNKS2, STBD1, LAMP2, PCBP2, LONP2, FNIP1, HSPA9, IQCB1, NCOA1, PRKAB2, PARP4, PDE4D, CAV1, ACSL6, ANK2, UGT1A6A, ESR1, BACE1, PCCA, TEP1, PRKRA, NEDD4, PLSCR4, MDM4, TRIB3, ATF7, SERINC1, RCOR3, LUC7L2	1045
GOTERM_MF_DIRECT	GO:0004842~ubiquitin-protein transferase activity	26	1.88133	0.00457423	RNF13, UHRF2, RNF14, CBLB, UBR1, RNF214, RMND5A, HERC1, UBE2Q2, RNF217, TRIM24, ARIH1, RNF130, RSPRY1, MYLIP, MAP3K1, HACE1, WWP1, RC3H2, MIB1, DDB2, RNF103, NEDD4, TTC3, RNF141, BIRC2	1045
GOTERM_MF_DIRECT	GO:0071723~lipopeptide binding	4	0.289436	0.0052502	TLR1, CD1D1, LBP, TLR6	1045
GOTERM_MF_DIRECT	GO:0044877~macromolecular complex binding	55	3.97974	0.00799196	WDR47, CDKN1B, LRRK2, HEXB, PPP1R9A, NR3C1, NR3C2, PPP3CA, CIR1, IKBKG, APPL2, APPL1, KCNH1, NCOA1, PDGFRA, CHUK, MAGI2, TAP2, UGT1A6A, TGFBR1, DDB2, KAT6B, MALAT1, BIRC2, KHDRBS1, STXBP3, VPS4B, CEBPG, MTTP, DERL1, EGFR, WRN, KIF3A, HES1, DISC1, SKIL, MCL1, TGFB2, MAP3K1, FZD5, FZD4, TXNRD2, INSR, CAV1, MYO5A, ESR1, APC, TEF, GNAQ, PLP1, BCL2, APBA1, ERCC5, OGT, LIMS1	1045
GOTERM_MF_DIRECT	GO:0042393~histone binding	20	1.44718	0.00882232	KDM5B, PHF10, UHRF2, SFMBT1, TNKS, KMT2C, USP3, ATRX, RSF1, MYSM1, SMARCA2, PHC3, MBTD1, CD1D1, TBL1XR1, KAT6B, TBL1X, JAK2, TSPYL4, EZH1	1045
GOTERM_MF_DIRECT	GO:0042802~identical protein binding	135	9.76845	0.00951294	RB1, ARL6IP1, TRP63, AHR, NR3C1, IKZF2, SAT1, SLC4A4, GLS, NR3C2, LIPC, C1S1, FTH1, LEPR, MAP3K5, WLS, KCNH1, TPD52, PRKAB2, CPT1A, SEMA6A, CXADR, FAM118A, TAP2, ACOT12, DYRK1A, FOXP1, DDIT3, MASP1, ATF3, ATF4, KHDRBS1, CFH, MAOB, SDC2, NPR3, MGST1, AK3, MGST2, ADH7, ATXN1, MYO6, CEP70, ZKSCAN3, HACL1, RAB11FIP2, SKIL, PDZD7, DECR1, TGFB2, XBP1, CHKA, IDH1, CAV1, INSR, PYCR1, ASNS, MYO5A, HOOK3, …	1045
GOTERM_MF_DIRECT	GO:0001223~transcription coactivator binding	9	0.65123	0.0102072	CCNT2, RPL23, RORC, ATF7, AHR, ESR1, FOXO1, NR3C2, RUNX1	1045
GOTERM_MF_DIRECT	GO:0019894~kinesin binding	9	0.65123	0.0102072	DLG1, IFT88, KIF3A, STAU2, MAGI2, KIFAP3, DISC1, SYBU, TTBK2	1045
GOTERM_MF_DIRECT	GO:1990404~protein ADP-ribosylase activity	5	0.361795	0.0105518	PARP6, PARP4, TNKS2, TIPARP, TNKS	1045
GOTERM_MF_DIRECT	GO:0016798~hydrolase activity, acting on glycosyl bonds	11	0.795948	0.0119093	GALC, MANBA, GLB1L, IDUA, HEXB, FUCA2, CD38, AMY1, CTBS, MANEA, GANC	1045
GOTERM_MF_DIRECT	GO:0043014~alpha-tubulin binding	8	0.578871	0.0137542	OFD1, SETD2, TAOK1, TBCE, SLC6A2, BBS4, DNAL1, ARL8B	1045
GOTERM_MF_DIRECT	GO:0004725~protein tyrosine phosphatase activity	13	0.940666	0.013946	DUSP4, EYA1, PTEN, SSH2, CDC25C, DUSP16, PTPDC1, MTMR6, MTM1, CDC14B, PTP4A1, PTPN9, PTPN4	1045
GOTERM_MF_DIRECT	GO:0004721~phosphoprotein phosphatase activity	16	1.15774	0.0140381	DUSP4, EYA1, PPM1H, PTEN, SSH2, CDC25C, RPAP2, DUSP16, PTPDC1, MTM1, CDC14B, PTP4A1, PPP3CA, PPP3CC, PTPN9, PTPN4	1045
GOTERM_MF_DIRECT	GO:1990837~sequence-specific double-stranded DNA binding	44	3.18379	0.0141008	KDM5B, NFAT5, HLF, ZFP704, CEBPG, BHLHE41, RORC, ZBTB20, AHR, NR2C2, NR3C1, NR3C2, HES1, SOX9, ZBTB18, EGR1, XBP1, EGR3, TCF12, ZBTB37, FOXJ3, NR2F1, RFX3, NR1D2, KLF3, ESR1, PBX1, RUNX2, RUNX1, FOXP1, KLF6, NR6A1, TEF, NFIB, BHLHE40, ZFP174, TCF4, ATF7, IRF6, CLOCK, ATF3, ZSCAN29, ATF4, ZFP110	1045
GOTERM_MF_DIRECT	GO:0003682~chromatin binding	45	3.25615	0.0149947	TOP2B, NFAT5, ZFP445, CCNT2, TRP63, NR3C1, EGFR, PHF21A, PRIMPOL, MECP2, MBTD1, WRN, ATXN1, TRIM24, ZKSCAN3, HES1, SOX9, TBL1X, SKIL, ZFP386, KDM6A, NCOA1, PBRM1, SLC30A9, SFMBT1, ATRX, SMARCA2, ESR1, PHC3, RUNX2, TDRD3, POU4F2, MLH3, FOSL2, FOXP1, NCOR1, STAG2, NFIA, TTC5, WAC, TCF4, ATF5, TSPYL4, EZH1, ZFP110	1045
GOTERM_MF_DIRECT	GO:0051087~chaperone binding	15	1.08538	0.0157259	HSPA9, SCARB2, CDKN1B, HSCB, AHR, CP, DNAJC1, SLC25A17, DNAJB4, DNAJC10, DNAJB9, HES1, FNIP1, ATP7A, BIRC2	1045
GOTERM_MF_DIRECT	GO:0034452~dynactin binding	4	0.289436	0.0158515	GSK3B, HOOK3, BBS4, SNX5	1045
GOTERM_MF_DIRECT	GO:0017075~syntaxin-1 binding	6	0.434153	0.0160697	UNC13B, STXBP3, LRRK2, MYO5A, STXBP5, SYBU	1045
GOTERM_MF_DIRECT	GO:0000166~nucleotide binding	118	8.53835	0.0178108	EIF4A2, ATP8A1, DGKA, SMC5, STKLD1, GIMAP8, NARS, RPS6KA3, RPS6KA5, LONP2, NEK1, MAP3K5, DYNC2H1, DDX17, RAB2B, PDGFRA, ABCA8A, ABCA8B, TAP2, ACSL6, DYRK1A, ATP11C, ACSL4, DHX40, CNBD2, RRAGC, PRKD3, KATNAL2, TEP1, ULK2, ARL8B, DDX5, AASDH, AK3, LARS, KIF3A, MYO6, DPH6, TRPM7, ABCA1, SRPK2, HSPA9, NEK9, CDK19, CHKA, NEK4, INSR, NEK7, ABCA9, ASNS, MYO5A, RAB27B, SMARCA2, CLK4, CLK1, MAP3K15, PAN3,…	1045
GOTERM_MF_DIRECT	GO:0051019~mitogen-activated protein kinase binding	7	0.506512	0.0184894	DUSP4, MAP3K1, PLCB4, STAU2, PRKG2, ATF7, DUSP16	1045
GOTERM_MF_DIRECT	GO:0016922~ligand-dependent nuclear receptor binding	8	0.578871	0.0190973	PER2, NCOA1, SLC30A9, ASAH1, NCOR1, NRIP1, TRIM24, TACC1	1045
GOTERM_MF_DIRECT	GO:0043022~ribosome binding	10	0.723589	0.0209842	SEC61A2, DNAJC1, SRP72, STAU2, TTC5, EIF5A2, CPEB3, EIF3C, LETM2, CPEB4	1045
GOTERM_MF_DIRECT	GO:0031267~small GTPase binding	26	1.88133	0.0213189	DENND1B, DOCK4, RABGAP1, CCDC186, ROCK2, USP33, LRRK2, WDR44, GOLGA4, KIF3A, ATP7A, RAB11FIP2, APPL2, ABCA1, RABGAP1L, RIC1, HACE1, ATP6AP1, CAV1, MYO5A, OCRL, SORL1, LSM2, DIAPH2, XPOT, TRIP11	1045
GOTERM_MF_DIRECT	GO:0016791~phosphatase activity	15	1.08538	0.024996	DUSP4, SACM1L, PTEN, OCRL, SSH2, DUSP16, PTPDC1, MTMR6, MTM1, CDC14B, PTP4A1, INPP5F, PTPN9, INPP5K, PTPN4	1045
GOTERM_MF_DIRECT	GO:0003714~transcription corepressor activity	19	1.37482	0.0270543	KDM5B, ASAH1, LMO4, SFMBT1, BHLHE41, IRF2BP2, CBFA2T2, HIPK3, MECP2, NCOR1, TBL1XR1, NRIP1, TRIB3, TCF4, CIR1, TBL1X, RCOR3, EZH1, SCAI	1045
GOTERM_MF_DIRECT	GO:0042803~protein homodimerization activity	60	4.34153	0.029109	SCARB2, CPQ, LRRK2, BHLHE41, AHR, ZDHHC2, GHR, GYG, AOX1, IKBKG, APPL2, APPL1, MAP3K5, TPD52, PDGFRA, CDADC1, CHUK, GLCE, ACSL6, TAP2, ADAM10, UGT1A6A, RUNX1, ALDH3A2, DDIT3, ZFP174, MASP1, ATF3, PON3, CAMK2D, VPS4B, NPR3, LRP6, WRN, SRR, INPP5F, FLRT3, PDGFC, HES1, TPPP, RAB11FIP2, XDH, MCL1, RBM11, TGFB2, CDSN, CHKA, GADD45A, FZD4, TXNRD2, IDH1, GSTZ1, NR6A1, PRKRA, KLHL7, BHLHE40, BCL2, ERCC5,…	1045
GOTERM_MF_DIRECT	GO:0003713~transcription coactivator activity	22	1.5919	0.0303153	DDX17, KMT2E, NCOA1, MAML2, LMO4, KMT2C, DYRK1A, JADE1, ARID5B, NR3C1, MYSM1, SMARCA2, TDRD3, RAP2C, PER2, MED14, MED13, KAT6B, NRIP1, ZXDC, TRIM24, BIRC2	1045
GOTERM_MF_DIRECT	GO:0043425~bHLH transcription factor binding	6	0.434153	0.0318412	BHLHE40, TCF12, BHLHE41, TCF4, SOX9, RUNX2	1045
GOTERM_MF_DIRECT	GO:0004553~hydrolase activity, hydrolyzing O-glycosyl compounds	6	0.434153	0.0318412	MANBA, GLB1L, IDUA, HEXB, CTBS, GANC	1045
GOTERM_MF_DIRECT	GO:0005516~calmodulin binding	19	1.37482	0.0336373	UNC13B, IQCB1, INVS, DDX5, CAMK2D, MYO5A, PHKB, PHKA1, PIK3R1, PHKA2, EGFR, TJP1, PPP3CA, MARCKS, PPP3CC, MAP2, CTH, MYO6, KCNH1	1045
GOTERM_MF_DIRECT	GO:0004177~aminopeptidase activity	6	0.434153	0.0358474	METAP1D, DPP8, XPNPEP2, CPQ, ERAP1, LNPEP	1045
GOTERM_MF_DIRECT	GO:0004860~protein kinase inhibitor activity	6	0.434153	0.0358474	CDKN1B, CAMK2N1, WNK1, PKIA, GSKIP, TRIB3	1045
GOTERM_MF_DIRECT	GO:0042974~retinoic acid receptor binding	5	0.361795	0.0376051	NCOA1, NCOR1, NRIP1, TACC1, LRIF1	1045
GOTERM_MF_DIRECT	GO:0004709~MAP kinase kinase kinase activity	5	0.361795	0.0376051	MAP3K2, MAP3K15, MAP3K1, LRRK2, MAP3K5	1045
GOTERM_MF_DIRECT	GO:0046965~retinoid X receptor binding	5	0.361795	0.0376051	NCOA1, NCOR1, VDR, NRIP1, TACC1	1045
GOTERM_MF_DIRECT	GO:0005161~platelet-derived growth factor receptor binding	4	0.289436	0.0406619	PDGFRA, PDGFC, PTEN, PIK3R1	1045
GOTERM_MF_DIRECT	GO:0052650~NADP-retinol dehydrogenase activity	4	0.289436	0.0406619	DHRS7, RDH10, DHRS3, AKR1B7	1045
GOTERM_MF_DIRECT	GO:0003950~NAD+ ADP-ribosyltransferase activity	5	0.361795	0.0431814	PARP6, PARP4, TNKS2, TIPARP, TNKS	1045
GOTERM_MF_DIRECT	GO:0001540~beta-amyloid binding	9	0.65123	0.045557	BACE1, TGFB2, FZD5, FZD4, INSR, APBA1, GSAP, SORL1, ITM2B	1045
GOTERM_MF_DIRECT	GO:0070888~E-box binding	7	0.506512	0.0471001	BHLHE40, TCF12, BHLHE41, HES1, TCF4, AHR, CLOCK	1045
GOTERM_MF_DIRECT	GO:0017018~myosin phosphatase activity	9	0.65123	0.0488355	DUSP4, PPP3CA, PPP3CC, EYA1, PPM1H, PTEN, SSH2, RPAP2, CDC14B	1045
GOTERM_MF_DIRECT	GO:0005096~GTPase activator activity	22	1.5919	0.0490826	DOCK4, RABGAP1L, RABGAP1, FAM13B, RALGAPA1, LRRK2, ARAP2, ARHGAP18, OCRL, MYO9A, ARHGAP12, TBCK, RGS2, ARHGAP42, LARS, RP2, GNAQ, RASA2, NF1, STXBP5, SMAP1, AGFG1	1045
GOTERM_MF_DIRECT	GO:0004713~protein tyrosine kinase activity	13	0.940666	0.0518052	PDGFRA, CHKA, INSR, DYRK1A, CLK4, EGFR, HIPK3, CLK1, DSTYK, RPS6KA5, NEK1, JAK2, DDR2	1045
GOTERM_MF_DIRECT	GO:0010385~double-stranded methylated DNA binding	3	0.217077	0.0550622	MECP2, EGR1, ZFP445	1045
GOTERM_MF_DIRECT	GO:0051787~misfolded protein binding	5	0.361795	0.0556478	HSPA9, TMEM67, DNAJC10, DERL1, DNAJB9	1045
GOTERM_MF_DIRECT	GO:0005319~lipid transporter activity	5	0.361795	0.0556478	ABCA1, ABCA8A, ABCA8B, MTTP, ABCA9	1045
GOTERM_MF_DIRECT	GO:0004438~phosphatidylinositol-3-phosphatase activity	4	0.289436	0.057575	SACM1L, PTEN, MTMR6, MTM1	1045
GOTERM_MF_DIRECT	GO:0008432~JUN kinase binding	4	0.289436	0.057575	MAP3K1, RNF13, HES1, DUSP16	1045
GOTERM_MF_DIRECT	GO:0019904~protein domain specific binding	28	2.02605	0.0594009	KHDRBS1, ZFYVE9, FAF1, TRP63, AKAP7, PIK3R1, PPP1R9A, MECP2, EPB41L5, TRPS1, LAMP2, IKBKG, TBL1X, SKIL, MAP3K5, INSR, RAB27B, SCAMP1, RUNX2, TJP1, NCOR1, NEDD4, CHMP2B, BHLHE40, CPE, TACC1, STAMBP, OGT	1045
GOTERM_MF_DIRECT	GO:0004722~protein serine/threonine phosphatase activity	10	0.723589	0.066371	DUSP4, PPP3CA, PPP3CC, EYA1, LRRK2, PPM1H, PTEN, SSH2, RPAP2, CDC14B	1045
GOTERM_MF_DIRECT	GO:0051018~protein kinase A binding	5	0.361795	0.0698395	NBEA, LRRK2, LRBA, GSKIP, AKAP7	1045
GOTERM_MF_DIRECT	GO:0019903~protein phosphatase binding	12	0.868307	0.0720949	GHR, CDKN1B, STX17, KIF3A, INSR, ITGA1, BCL2, AP3B1, PIK3R1, KIFAP3, EGFR, MAP3K5	1045
GOTERM_MF_DIRECT	GO:0046982~protein heterodimerization activity	30	2.17077	0.0754162	GTF2A1, TOP2B, MTTP, BHLHE41, PIK3R1, AHR, IKBKG, MCL1, XBP1, CHUK, GADD45A, RALGAPA1, FZD4, CAV1, TCF12, ALG2, UGT1A6A, ZHX1, RUNX1, RRAGC, DDIT3, BHLHE40, BCL2, TCF4, TLR6, MICU2, TLR4, SOS2, ATF3, ATF4	1045
GOTERM_MF_DIRECT	GO:0030331~estrogen receptor binding	7	0.506512	0.0761983	NCOA1, LATS1, NCOR1, NRIP1, TACC1, PIK3R1, ESR1	1045
GOTERM_MF_DIRECT	GO:0061809~NAD+ nucleotidase, cyclic ADP-ribose generating	4	0.289436	0.0772576	TLR1, CD38, TLR6, TLR4	1045
GOTERM_MF_DIRECT	GO:0016790~thiolester hydrolase activity	4	0.289436	0.0772576	ALDH6A1, ACOT2, ACOT12, ACOT6	1045
GOTERM_MF_DIRECT	GO:0050135~NAD(P)+ nucleosidase activity	4	0.289436	0.0772576	TLR1, CD38, TLR6, TLR4	1045
GOTERM_MF_DIRECT	GO:0030544~Hsp70 protein binding	7	0.506512	0.0818526	CD24A, CDKN1B, STAU2, DNAJC10, DNAJB9, NR3C1, DNAJC18	1045
GOTERM_MF_DIRECT	GO:0019838~growth factor binding	7	0.506512	0.0818526	GHR, PDGFRA, BMPR2, LIFR, OSMR, TGFBR1, ACVR2A	1045
GOTERM_MF_DIRECT	GO:0004175~endopeptidase activity	12	0.868307	0.0827557	BACE1, TMEM59, CASP12, CAPN7, RHBDD1, ERAP1, CASP1, ADAM10, TPP1, CD46, ADAMTS9, PSMB8	1045
GOTERM_MF_DIRECT	GO:0005024~transforming growth factor beta-activated receptor activity	3	0.217077	0.0876349	TGFBR3, BMPR2, TGFBR1	1045
GOTERM_MF_DIRECT	GO:0034185~apolipoprotein binding	4	0.289436	0.0880585	ABCA1, LIPC, MTTP, LRP6	1045
GOTERM_MF_DIRECT	GO:0016538~cyclin-dependent protein serine/threonine kinase regulator activity	5	0.361795	0.0942273	CCNT2, CCNI, CCNY, CCNG1, CCNL1	1045
INTERPRO	IPR013087:Zinc finger C2H2-type/integrase DNA-binding domain	103	7.45297	6.52236e-18	ZFP964, GM14124, ZFP729A, ZFP445, ZFP605, ZFP329, ZFP846, ZBTB20, PRDM2, ZFP606, IKZF2, ZFP729B, AW146154, GM4924, ZFP160, ZFP30, ZXDC, ZFP442, GM7072, ZBTB37, ZFP738, ZFP40, ZFP174, ZSCAN26, ATF7, ZFP9, ZSCAN29, ZFP869, ZFP868, GM14305, ZFP503, ZMAT1, ZKSCAN7, ZFP51, ZKSCAN8, ZKSCAN3, ZFP189, ZFP59, ZKSCAN1, ZBTB18, EGR1, EGR3, ZBTB10, 2810021J22RIK, 2610008E11RIK, ZFP639, ZFP68, ZFP62, ZFP65, S…	1121
INTERPRO	IPR001909:Krueppel-associated box	66	4.77569	4.42765e-16	ZFP964, GM14124, ZFP445, ZFP729A, ZFP605, ZFP846, GM14325, ZFP81, ZFP606, ZFP729B, AW146154, GM4924, ZFP74, ZFP30, ZFP160, ZFP874A, ZFP120, ZFP442, ZFP810, ZFP655, GM7072, ZFP934, ZFP937, ZFP738, BC024063, ZFP780B, ZFP40, ZFP493, ZFP9, ZFP788, AU041133, ZFP946, ZFP869, GM14305, ZFP945, ZFP868, ZFP426, ZFP943, ZFP949, GM38396, ZFP51, ZFP97, ZKSCAN8, ZKSCAN3, ZFP189, ZFP59, ZFP266, ZFP386, ZKSCAN1,…	1121
INTERPRO	IPR013083:Zinc finger, RING/FYVE/PHD-type	49	3.54559	1.04512e-05	KDM5B, INTS12, RNF13, RNF14, ZFYVE9, USP33, JADE1, CBLB, RSF1, TRIM24, ARIH1, RSPRY1, TRIM67, MYLIP, USP3, ATRX, RC3H2, PHF20L1, RNF128, KAT6B, RUFY2, WDFY1, WDFY2, KDM7A, KMT2E, RNF32, UHRF2, KMT2C, SP140, RNF38, DTX4, PHF21A, RNF214, RMND5A, RNF138, RNF217, VPS8, RNF130, MAP3K1, TRIM41, PHF10, NFXL1, MIB1, PIKFYVE, RNF103, TTC3, MDM4, RNF141, TRIM33	1121
INTERPRO	IPR004827:Basic-leucine zipper domain	13	0.940666	3.53384e-05	XBP1, HLF, CEBPG, CREBL2, FOSL2, TEF, DDIT3, CREB3L2, CREBRF, ATF7, ATF5, ATF3, ATF4	1121
INTERPRO	IPR011009:Protein kinase-like domain	53	3.83502	9.04099e-05	GSK3B, BMPR2, LRRK2, STKLD1, RPS6KA3, DSTYK, RPS6KA5, PRKG2, TLK1, NEK1, JAK2, ACAD11, MAP3K5, PDGFRA, CHUK, PDPK1, STRADB, DYRK1A, TGFBR1, LATS1, PRKD3, ULK2, TRIB3, ALPK1, DDR2, CAMK2D, RNASEL, ROCK2, PRKX, EGFR, TTBK2, TRPM7, MAP4K3, MAP3K2, SRPK2, NEK9, CDK19, MAP3K1, NEK4, CHKA, INSR, NEK7, CLK4, HIPK3, ACVR2A, CLK1, TBCK, MAP3K15, PAN3, WNK1, TAOK1, STK17B, CDK14	1121
INTERPRO	IPR001965:Zinc finger, PHD-type	16	1.15774	0.000100845	KMT2E, INTS12, KDM5B, ZFP729A, PHF10, UHRF2, KMT2C, SP140, JADE1, RSF1, ZFP729B, PHF21A, KAT6B, TRIM24, TRIM33, KDM7A	1121
INTERPRO	IPR011011:Zinc finger, FYVE/PHD-type	20	1.44718	0.000106694	KMT2E, INTS12, KDM5B, PHF10, UHRF2, ZFYVE9, KMT2C, SP140, ATRX, JADE1, RSF1, PHF21A, PHF20L1, PIKFYVE, KAT6B, RUFY2, TRIM24, WDFY1, TRIM33, KDM7A	1121
INTERPRO	IPR015943:WD40/YVTN repeat-like-containing domain	37	2.67728	0.000146236	WDR47, AASDH, SEMA3D, LRRK2, LYST, WDR44, DCAF6, HERC1, TBC1D31, VPS8, STXBP5, TBL1X, CFAP43, SEMA6A, RIC1, LRBA, WDR19, NBEAL1, IFT80, HPS5, WDR13, SORL1, DDB2, AHI1, EML6, NBEA, TBL1XR1, TEP1, DMXL1, GM35339, VPS41, CORO6, WDFY1, PHIP, WDPCP, WDFY2, BRWD3	1121
INTERPRO	IPR000719:Protein kinase, catalytic domain	49	3.54559	0.000166418	GSK3B, BMPR2, LRRK2, STKLD1, RPS6KA3, DSTYK, RPS6KA5, PRKG2, TLK1, NEK1, JAK2, MAP3K5, PDGFRA, CHUK, PDPK1, STRADB, DYRK1A, TGFBR1, LATS1, PRKD3, ULK2, TRIB3, DDR2, CAMK2D, RNASEL, ROCK2, PRKX, EGFR, TTBK2, MAP4K3, MAP3K2, SRPK2, NEK9, CDK19, MAP3K1, NEK4, INSR, NEK7, CLK4, HIPK3, ACVR2A, CLK1, TBCK, MAP3K15, PAN3, WNK1, TAOK1, STK17B, CDK14	1121
INTERPRO	IPR019787:Zinc finger, PHD-finger	14	1.01302	0.000225071	KMT2E, INTS12, KDM5B, PHF10, UHRF2, KMT2C, SP140, JADE1, RSF1, PHF21A, KAT6B, TRIM24, TRIM33, KDM7A	1121
INTERPRO	IPR008271:Serine/threonine-protein kinase, active site	34	2.4602	0.000574094	GSK3B, CAMK2D, ROCK2, LRRK2, PRKX, RPS6KA3, DSTYK, RPS6KA5, PRKG2, NEK1, TLK1, MAP3K5, SRPK2, NEK9, CDK19, MAP3K1, CHUK, NEK4, PDPK1, NEK7, DYRK1A, CLK4, ACVR2A, HIPK3, TGFBR1, CLK1, LATS1, MAP3K15, WNK1, PRKD3, TAOK1, STK17B, ULK2, CDK14	1121
INTERPRO	IPR009543:Vacuolar protein sorting-associated protein 13 domain	4	0.289436	0.000601828	VPS13C, VPS13D, VPS13A, VPS13B	1121
INTERPRO	IPR003309:Transcription regulator SCAN	10	0.723589	0.000678889	ZFP445, ZKSCAN7, ZSCAN30, ZKSCAN8, ZKSCAN3, ZFP174, ZSCAN26, ZKSCAN1, ZSCAN29, ZFP110	1121
INTERPRO	IPR017441:Protein kinase, ATP binding site	38	2.74964	0.000707891	GSK3B, CAMK2D, BMPR2, ROCK2, LRRK2, PRKX, EGFR, TTBK2, RPS6KA3, DSTYK, RPS6KA5, PRKG2, NEK1, TLK1, JAK2, MAP4K3, MAP3K5, SRPK2, MAP3K2, PDGFRA, CDK19, MAP3K1, CHUK, NEK4, PDPK1, INSR, NEK7, DYRK1A, CLK4, HIPK3, TGFBR1, CLK1, MAP3K15, PRKD3, TAOK1, STK17B, ULK2, CDK14	1121
INTERPRO	IPR001841:Zinc finger, RING-type	30	2.17077	0.00111916	RNF32, RNF13, UHRF2, RNF14, KMT2C, RNF38, CBLB, DTX4, RNF214, RNF138, VPS8, TRIM24, ARIH1, RNF130, RSPRY1, TRIM67, MYLIP, MAP3K1, TRIM41, NFXL1, RC3H2, MIB1, RNF103, RNF128, VPS41, TTC3, MDM4, RNF141, TRIM33, BIRC2	1121
INTERPRO	IPR001680:WD40 repeat	28	2.02605	0.00138923	WDR47, LYST, WDR44, DCAF6, HERC1, TBC1D31, VPS8, STXBP5, TBL1X, CFAP43, LRBA, WDR19, NBEAL1, IFT80, WDR13, DDB2, AHI1, EML6, NBEA, TBL1XR1, TEP1, DMXL1, GM35339, CORO6, WDFY1, PHIP, WDFY2, BRWD3	1121
INTERPRO	IPR019786:Zinc finger, PHD-type, conserved site	11	0.795948	0.00147143	KMT2E, PHF20L1, INTS12, KDM5B, SP140, JADE1, TRIM24, RSF1, TRIM33, KDM7A, PHF21A	1121
INTERPRO	IPR016024:Armadillo-type fold	34	2.4602	0.00196485	DOCK4, COPB1, LRRK2, USP34, STKLD1, LYST, INSL6, CFAP69, VPS35, SERAC1, KIFAP3, GPRASP1, RSPRY1, IQCB1, ZYG11B, MAP3K1, RALGAPA1, SPAG6, LRBA, IFRD1, NBEAL1, AP3B1, RANBP6, CKAP5, WAPL, DIAPH2, STAG2, APC, XPOT, NBEA, GM35339, NF1, COPG2, SKINT6	1121
INTERPRO	IPR017853:Glycoside hydrolase, superfamily	10	0.723589	0.00253803	OVGP1, GALC, MANBA, GLB1L, IDUA, HEXB, FUCA2, AMY1, CTBS, GANC	1121
INTERPRO	IPR013088:Zinc finger, NHR/GATA-type	10	0.723589	0.00326194	NR6A1, VDR, TRPS1, NR2F1, RORC, NR1D2, NR2C2, NR3C1, ESR1, NR3C2	1121
INTERPRO	IPR001628:Zinc finger, nuclear hormone receptor-type	9	0.65123	0.00337243	NR6A1, VDR, NR2F1, RORC, NR1D2, NR2C2, NR3C1, ESR1, NR3C2	1121
INTERPRO	IPR001723:Steroid hormone receptor	9	0.65123	0.00385928	NR6A1, VDR, NR2F1, RORC, NR1D2, NR2C2, NR3C1, ESR1, NR3C2	1121
INTERPRO	IPR000536:Nuclear hormone receptor, ligand-binding, core	9	0.65123	0.00439864	NR6A1, VDR, NR2F1, RORC, NR1D2, NR2C2, NR3C1, ESR1, NR3C2	1121
INTERPRO	IPR006615:Peptidase C19, ubiquitin-specific peptidase, DUSP domain	4	0.289436	0.00465685	USP48, USP32, USP33, USP11	1121
INTERPRO	IPR001487:Bromodomain	8	0.578871	0.00587366	PBRM1, SP140, TRIM24, 9930021J03RIK, PHIP, SMARCA2, BRWD3, TRIM33	1121
INTERPRO	IPR026854:Vacuolar protein sorting-associated protein 13A N-terminal domain	4	0.289436	0.00715351	VPS13C, VPS13D, VPS13A, VPS13B	1121
INTERPRO	IPR023362:PH-BEACH domain	4	0.289436	0.00715351	NBEA, LRBA, NBEAL1, LYST	1121
INTERPRO	IPR026847:Vacuolar protein sorting-associated protein 13	3	0.217077	0.00841671	VPS13C, VPS13D, VPS13A	1121
INTERPRO	IPR011613:Glycoside hydrolase family 15	3	0.217077	0.00841671	PHKA1, PHKB, PHKA2	1121
INTERPRO	IPR008734:Phosphorylase kinase alpha/beta subunit	3	0.217077	0.00841671	PHKA1, PHKB, PHKA2	1121
INTERPRO	IPR013763:Cyclin-like	7	0.506512	0.00893998	RBL2, RB1, CCNT2, CCNI, CCNY, CCNG1, CCNL1	1121
INTERPRO	IPR012317:Poly(ADP-ribose) polymerase, catalytic domain	5	0.361795	0.00911267	PARP6, PARP4, TNKS2, TIPARP, TNKS	1121
INTERPRO	IPR000409:BEACH domain	4	0.289436	0.0103032	NBEA, LRBA, NBEAL1, LYST	1121
INTERPRO	IPR017930:Myb domain	7	0.506512	0.0103083	DNAJC1, ZZZ3, NCOR1, DMTF1, RCOR3, MYBL1, MYSM1	1121
INTERPRO	IPR011993:Pleckstrin homology-like domain	35	2.53256	0.014095	RABGAP1, ROCK2, PLD1, LYST, MTMR6, ARHGAP12, MTM1, EPB41L5, EPB41L4A, ARHGAP42, PSD2, PSD3, KIF1B, JAK2, RALGPS1, APPL2, APPL1, OSBPL9, MYLIP, OSBPL8, RABGAP1L, PDPK1, LRBA, CADPS, ARAP2, NBEAL1, FRMD7, NBEA, PRKD3, RASA2, NF1, APBA1, PTPN4, SOS2, ARHGEF6	1121
INTERPRO	IPR006594:LisH dimerisation motif	6	0.434153	0.0158118	OFD1, WDR47, RMND5A, KATNAL2, TBL1XR1, TBL1X	1121
INTERPRO	IPR016130:Protein-tyrosine phosphatase, active site	10	0.723589	0.0164009	DUSP4, PTEN, PTPN9, SSH2, PTPN4, DUSP16, PTPDC1, MTMR6, CDC14B, MTM1	1121
INTERPRO	IPR000408:Regulator of chromosome condensation, RCC1	5	0.361795	0.0170661	NEK9, IBTK, HERC1, RCBTB1, RCBTB2	1121
INTERPRO	IPR000340:Dual specificity phosphatase, catalytic domain	7	0.506512	0.0194208	DUSP4, PTP4A1, PTEN, SSH2, DUSP16, PTPDC1, CDC14B	1121
INTERPRO	IPR003595:Protein-tyrosine phosphatase, catalytic	9	0.65123	0.019532	DUSP4, PTP4A1, PTEN, PTPN9, PTPN4, PTPDC1, MTMR6, CDC14B, MTM1	1121
INTERPRO	IPR009091:Regulator of chromosome condensation 1/beta-lactamase-inhibitor protein II	5	0.361795	0.0204418	NEK9, IBTK, HERC1, RCBTB1, RCBTB2	1121
INTERPRO	IPR001202:WW domain	8	0.578871	0.0209838	SETD2, STXBP4, NEDD4, MAGI2, WAC, WWP1, UTRN, ARHGAP12	1121
INTERPRO	IPR020683:Ankyrin repeat-containing domain	19	1.37482	0.0256079	ANKRD28, INVS, RNASEL, HACE1, TNKS, ANKRD44, ANKRD12, ANK2, ZDHHC17, TANC2, ANKHD1, GLS, MIB1, ANKMY2, IBTK, TNKS2, FEM1C, ANKRA2, ASB3	1121
INTERPRO	IPR008144:Guanylate kinase	5	0.361795	0.0283473	TJP1, MPP1, LRGUK, DLG1, MAGI2	1121
INTERPRO	IPR014847:FERM adjacent (FA)	4	0.289436	0.0298559	EPB41L5, EPB41L4A, FRMD7, PTPN4	1121
INTERPRO	IPR001005:SANT/Myb domain	8	0.578871	0.0302634	DNAJC1, ZZZ3, NCOR1, DMTF1, RCOR3, MYBL1, MYSM1, EZH1	1121
INTERPRO	IPR003191:Guanylate-binding protein, C-terminal	4	0.289436	0.0365085	GBP8, ATL3, GBP9, GBP4	1121
INTERPRO	IPR012346:p53/RUNT-type transcription factor, DNA-binding domain	3	0.217077	0.037749	TRP63, RUNX2, RUNX1	1121
INTERPRO	IPR010507:Zinc finger, MYM-type	3	0.217077	0.037749	ZMYM2, ZMYM5, ZMYM6	1121
INTERPRO	IPR003529:Long hematopoietin receptor, Gp130 family 2, conserved site	3	0.217077	0.037749	LEPR, LIFR, OSMR	1121
INTERPRO	IPR022164:Kinesin-like	3	0.217077	0.037749	RABGAP1L, RABGAP1, KIF1B	1121
INTERPRO	IPR000387:Protein-tyrosine/Dual specificity phosphatase	10	0.723589	0.0420844	DUSP4, PTP4A1, PTEN, PTPN9, SSH2, PTPN4, DUSP16, PTPDC1, CDC14B, MTM1	1121
INTERPRO	IPR008145:Guanylate kinase/L-type calcium channel	5	0.361795	0.0431828	TJP1, MPP1, LRGUK, DLG1, MAGI2	1121
INTERPRO	IPR015894:Guanylate-binding protein, N-terminal	4	0.289436	0.0438519	GBP8, ATL3, GBP9, GBP4	1121
INTERPRO	IPR018980:FERM, C-terminal PH-like domain	5	0.361795	0.0489314	EPB41L5, MYLIP, EPB41L4A, FRMD7, PTPN4	1121
INTERPRO	IPR026082:ABC transporter A, ABCA	4	0.289436	0.0518686	ABCA1, ABCA8A, ABCA8B, ABCA9	1121
INTERPRO	IPR008936:Rho GTPase activation protein	10	0.723589	0.0536025	ARHGAP42, FAM13B, RASA2, ARAP2, NF1, ARHGAP18, OCRL, PIK3R1, MYO9A, ARHGAP12	1121
INTERPRO	IPR017850:Alkaline-phosphatase-like, core domain	5	0.361795	0.05508	PIGN, ARSK, ENPP2, IDS, ENPP5	1121
INTERPRO	IPR027417:P-loop containing nucleoside triphosphate hydrolase	62	4.48625	0.0605121	EIF4A2, LRGUK, CHD9, LRRK2, N4BP2L1, SMC5, RND3, GIMAP8, KIF5C, LONP2, KIF1B, TK2, DYNC2H1, IQCB1, DDX17, RAB2B, GBP8, ABCA8A, ABCA8B, GBP9, ABCC5, ATRX, MAGI2, TAP2, CTPS2, THNSL1, DDX50, TANC2, RAP2C, DHX40, KIF9, RRAGC, KATNAL2, TEP1, ATP6V1B2, RHOQ, ARL8B, ARL9, PFKFB2, DDX5, ATL3, VPS4B, AK3, DYNC2LI1, WRN, KIF3A, DSEL, MYO6, RAB28, GBP4, ABCA1, MPP1, NUBPL, ABCA9, MYO5A, RAB27B, SMARCA2, MY…	1121
INTERPRO	IPR018979:FERM, N-terminal	5	0.361795	0.0616247	EPB41L5, MYLIP, EPB41L4A, FRMD7, PTPN4	1121
INTERPRO	IPR020422:Dual specificity phosphatase, subgroup, catalytic domain	6	0.434153	0.0625628	DUSP4, PTP4A1, SSH2, DUSP16, PTPDC1, CDC14B	1121
INTERPRO	IPR001660:Sterile alpha motif domain	10	0.723589	0.0634716	SAMD8, TNKS2, SFMBT1, TNKS, DDHD2, ARAP2, TRP63, SAMD12, PPP1R9A, PHC3	1121
INTERPRO	IPR000198:Rho GTPase-activating protein domain	8	0.578871	0.0644157	ARHGAP42, FAM13B, ARAP2, ARHGAP18, OCRL, PIK3R1, MYO9A, ARHGAP12	1121
INTERPRO	IPR001478:PDZ domain	14	1.01302	0.0650439	MPP1, AHNAK, STXBP4, MAGI2, AHNAK2, LDB3, PPP1R9A, TJP1, DLG1, GIPC2, APBA1, PDLIM5, PTPN4, PDZD7	1121
INTERPRO	IPR013761:Sterile alpha motif/pointed domain	12	0.868307	0.0655641	MAP3K15, SAMD8, TNKS2, SFMBT1, TNKS, DDHD2, ARAP2, TRP63, SAMD12, PPP1R9A, PHC3, MAP3K5	1121
INTERPRO	IPR011017:TRASH domain	3	0.217077	0.0655966	ZMYM2, ZMYM5, ZMYM6	1121
INTERPRO	IPR006671:Cyclin, N-terminal	5	0.361795	0.0685601	CCNT2, CCNI, CCNY, CCNG1, CCNL1	1121
INTERPRO	IPR018200:Peptidase C19, ubiquitin carboxyl-terminal hydrolase 2, conserved site	7	0.506512	0.0697511	USP46, USP48, USP32, USP3, USP33, USP11, USP34	1121
INTERPRO	IPR000798:Ezrin/radixin/moesin like	4	0.289436	0.0698322	EPB41L5, MYLIP, EPB41L4A, PTPN4	1121
INTERPRO	IPR000306:Zinc finger, FYVE-type	5	0.361795	0.0758791	PIKFYVE, ZFYVE9, RUFY2, WDFY1, WDFY2	1121
INTERPRO	IPR006553:Leucine-rich repeat, cysteine-containing subtype	4	0.289436	0.0797258	FBXL20, FBXL17, FBXL5, FBXL4	1121
INTERPRO	IPR000472:TGF-beta receptor/activin receptor, type I/II	3	0.217077	0.0813947	BMPR2, TGFBR1, ACVR2A	1121
INTERPRO	IPR002110:Ankyrin repeat	19	1.37482	0.0832077	ANKRD28, INVS, RNASEL, HACE1, TNKS, ANKRD44, ANKRD12, ANK2, ZDHHC17, TANC2, ANKHD1, GLS, MIB1, ANKMY2, IBTK, TNKS2, FEM1C, ANKRA2, ASB3	1121
INTERPRO	IPR001394:Peptidase C19, ubiquitin carboxyl-terminal hydrolase 2	7	0.506512	0.0858179	USP46, USP48, USP32, USP3, USP33, USP11, USP34	1121
INTERPRO	IPR013694:VIT domain	3	0.217077	0.0982098	PARP4, ITIH2, VWA5A	1121
INTERPRO	IPR002591:Type I phosphodiesterase/nucleotide pyrophosphatase/phosphate transferase	3	0.217077	0.0982098	PIGN, ENPP2, ENPP5	1121
INTERPRO	IPR008928:Six-hairpin glycosidase-like	3	0.217077	0.0982098	PHKA1, PHKB, PHKA2	1121
INTERPRO	IPR017241:Toll-like receptor	3	0.217077	0.0982098	TLR1, TLR6, TLR4	1121
KEGG_PATHWAY	mmu05168:Herpes simplex virus 1 infection	55	3.97974	3.69577e-08	ZFP964, ZFP729A, ZFP605, ZFP81, ZFP729B, AW146154, ZFP74, ZFP30, ZFP160, ZFP874A, ZFP120, IKBKG, JAK2, ZFP442, ZFP810, CHUK, ZFP939, TAP2, ZFP937, BC024063, ZFP780B, ZFP40, ZFP9, BIRC2, ZFP788, RNASEL, AU041133, ZFP946, ZFP869, ZFP868, ZFP426, ZFP949, PIK3R1, GM38396, ZFP51, ZFP97, ZFP189, ZFP266, ZFP386, ZFP799, ZFP950, ZFP317, ZFP558, ZFP712, 2810021J22RIK, 2610008E11RIK, ZFP68, ZFP65, BCL2, ZF…	488
KEGG_PATHWAY	mmu05215:Prostate cancer	16	1.15774	0.000254433	RB1, PDGFRA, GSK3B, CDKN1B, CHUK, PDPK1, PTEN, PIK3R1, FOXO1, EGFR, CREB3L2, PDGFC, BCL2, IKBKG, SOS2, ATF4	488
KEGG_PATHWAY	mmu05225:Hepatocellular carcinoma	21	1.51954	0.00110779	RB1, GSK3B, PBRM1, TGFB2, PHF10, FZD5, GADD45A, FZD4, TXNRD2, MGST1, PTEN, MGST2, PIK3R1, SMARCA2, EGFR, TGFBR1, LRP6, DDB2, GSTA4, APC, SOS2	488
KEGG_PATHWAY	mmu04010:MAPK signaling pathway	30	2.17077	0.00119935	EFNA5, DUSP16, EGFR, PPP3CA, RPS6KA3, PPP3CC, RPS6KA5, PDGFC, IKBKG, MAP4K3, MAP3K5, DUSP4, MAP3K2, PDGFRA, TGFB2, MAP3K1, CHUK, ANGPT1, GADD45A, INSR, VEGFC, PLA2G4A, TGFBR1, KITL, TAOK1, DDIT3, RASA2, NF1, SOS2, ATF4	488
KEGG_PATHWAY	mmu04151:PI3K-Akt signaling pathway	34	2.4602	0.00186005	GSK3B, CDKN1B, PTEN, PIK3R1, EFNA5, EGFR, GHR, BCL2L11, CREB3L2, PDGFC, IKBKG, JAK2, MCL1, PDGFRA, CHUK, ANGPT1, PDPK1, INSR, ITGA1, MAGI2, VEGFC, PPP2R3A, OSMR, RBL2, IL7, KITL, COL4A6, ITGA8, BCL2, COL4A5, MTCP1, TLR4, SOS2, ATF4	488
KEGG_PATHWAY	mmu04142:Lysosome	17	1.2301	0.00246907	SCARB2, CD164, ASAH1, MANBA, ATP6AP1, IDUA, HEXB, FUCA2, AP3B1, LIPA, MFSD8, GALC, CTSO, DMXL1, LAMP2, IDS, TPP1	488
KEGG_PATHWAY	mmu05417:Lipid and atherosclerosis	23	1.66425	0.00306589	ABCA1, GSK3B, XBP1, CAMK2D, CHUK, ROCK2, PDPK1, PIK3R1, MIB1, SELP, PPP3CA, PLCB4, PPP3CC, DDIT3, CASP1, BCL2, LBP, TLR6, IKBKG, JAK2, TLR4, ATF4, MAP3K5	488
KEGG_PATHWAY	mmu05200:Pathways in cancer	45	3.25615	0.00415954	RB1, GSK3B, CAMK2D, CDKN1B, ROCK2, HHIP, PTEN, MGST1, MGST2, PIK3R1, PLD1, FOXO1, EGFR, LRP6, BCL2L11, RPS6KA5, HES1, IKBKG, JAK2, APPL1, NCOA1, PDGFRA, TGFB2, CHUK, FZD5, GADD45A, FZD4, TXNRD2, IL15, VEGFC, ESR1, TGFBR1, DDB2, RUNX1, PLCB4, GSTA4, APC, IL7, KITL, GNAQ, COL4A6, BCL2, COL4A5, SOS2, BIRC2	488
KEGG_PATHWAY	mmu04068:FoxO signaling pathway	16	1.15774	0.00462267	PRKAB2, TGFB2, CDKN1B, CHUK, GADD45A, PDPK1, INSR, PTEN, PIK3R1, FBXO32, FOXO1, EGFR, TGFBR1, RBL2, BCL2L11, SOS2	488
KEGG_PATHWAY	mmu04216:Ferroptosis	8	0.578871	0.00508011	FTH1, PCBP2, ACSL6, SLC40A1, ACSL4, SLC7A11, SAT1, CP	488
KEGG_PATHWAY	mmu04928:Parathyroid hormone synthesis, secretion and action	14	1.01302	0.00532491	EGR1, VDR, PDE4D, PLD1, RUNX2, EGFR, LRP6, PLCB4, CYP24A1, GNAQ, CREB3L2, BCL2, PDE4B, ATF4	488
KEGG_PATHWAY	mmu05231:Choline metabolism in cancer	13	0.940666	0.00635448	PDGFRA, SLC44A3, CHKA, PDPK1, DGKA, PLA2G4A, PIK3R1, GPCPD1, PLD1, EGFR, PDGFC, SOS2, SLC22A21	488
KEGG_PATHWAY	mmu05212:Pancreatic cancer	11	0.795948	0.0074579	RB1, TGFB2, CHUK, GADD45A, PIK3R1, IKBKG, PLD1, EGFR, TGFBR1, DDB2, ARHGEF6	488
KEGG_PATHWAY	mmu05220:Chronic myeloid leukemia	11	0.795948	0.0074579	RB1, TGFB2, CDKN1B, CHUK, GADD45A, PIK3R1, IKBKG, SOS2, TGFBR1, DDB2, RUNX1	488
KEGG_PATHWAY	mmu05210:Colorectal cancer	12	0.868307	0.00755446	GSK3B, TGFB2, BCL2L11, APC, GADD45A, BCL2, PIK3R1, SOS2, EGFR, TGFBR1, APPL1, DDB2	488
KEGG_PATHWAY	mmu04710:Circadian rhythm	7	0.506512	0.00892093	PER2, PRKAB2, BHLHE40, BHLHE41, RORC, NR1D2, CLOCK	488
KEGG_PATHWAY	mmu01521:EGFR tyrosine kinase inhibitor resistance	11	0.795948	0.0097508	PDGFRA, GSK3B, BCL2L11, PDGFC, PTEN, BCL2, NF1, PIK3R1, JAK2, SOS2, EGFR	488
KEGG_PATHWAY	mmu04922:Glucagon signaling pathway	13	0.940666	0.0101074	PRKAB2, CAMK2D, CPT1A, PHKB, PHKA1, PHKA2, FOXO1, PPP3CA, PLCB4, PPP3CC, GNAQ, CREB3L2, ATF4	488
KEGG_PATHWAY	mmu01524:Platinum drug resistance	11	0.795948	0.0106236	TOP2B, GSTA4, PDPK1, REV3L, MGST1, BCL2, MGST2, PIK3R1, ATP7A, BIRC2, MAP3K5	488
KEGG_PATHWAY	mmu05222:Small cell lung cancer	12	0.868307	0.0113091	RB1, CDKN1B, CHUK, GADD45A, COL4A6, PTEN, BCL2, COL4A5, PIK3R1, IKBKG, BIRC2, DDB2	488
KEGG_PATHWAY	mmu05213:Endometrial cancer	9	0.65123	0.0121631	GSK3B, APC, GADD45A, PDPK1, PTEN, PIK3R1, SOS2, EGFR, DDB2	488
KEGG_PATHWAY	mmu05161:Hepatitis B	17	1.2301	0.0148986	RB1, TGFB2, MAP3K1, EGR3, CHUK, ATP6AP1, PIK3R1, TGFBR1, DDB2, CASP12, CREB3L2, BCL2, IKBKG, JAK2, TLR4, SOS2, ATF4	488
KEGG_PATHWAY	mmu04115:p53 signaling pathway	10	0.723589	0.0149865	SESN3, RRM2B, GADD45A, SESN1, PERP, CCNG1, PTEN, BCL2, MDM4, DDB2	488
KEGG_PATHWAY	mmu00562:Inositol phosphate metabolism	10	0.723589	0.0149865	PIKFYVE, ALDH6A1, PLCB4, INPP5F, SACM1L, PTEN, INPP5K, OCRL, MTMR6, MTM1	488
KEGG_PATHWAY	mmu04210:Apoptosis	15	1.08538	0.0150169	PARP4, CHUK, GADD45A, PDPK1, PIK3R1, CTSO, CASP12, BCL2L11, DDIT3, BCL2, IKBKG, BIRC2, ATF4, MAP3K5, MCL1	488
KEGG_PATHWAY	mmu04933:AGE-RAGE signaling pathway in diabetic complications	12	0.868307	0.0200842	EGR1, TGFB2, CDKN1B, PLCB4, COL4A6, BCL2, VEGFC, COL4A5, PIK3R1, JAK2, TGFBR1, FOXO1	488
KEGG_PATHWAY	mmu04150:mTOR signaling pathway	16	1.15774	0.0224959	GSK3B, CHUK, FZD5, PDPK1, FZD4, STRADB, INSR, PTEN, PIK3R1, LRP6, RPS6KA3, RRAGC, ATP6V1B2, ULK2, FNIP1, SOS2	488
KEGG_PATHWAY	mmu04912:GnRH signaling pathway	11	0.795948	0.0229265	MAP3K2, EGR1, CAMK2D, MAP3K1, PLCB4, GNAQ, PLA2G4A, PLD1, SOS2, EGFR, ATF4	488
KEGG_PATHWAY	mmu05224:Breast cancer	15	1.08538	0.0275594	NCOA1, RB1, GSK3B, FZD5, GADD45A, FZD4, PTEN, PIK3R1, ESR1, EGFR, LRP6, DDB2, APC, HES1, SOS2	488
KEGG_PATHWAY	mmu05226:Gastric cancer	15	1.08538	0.0320363	RB1, GSK3B, TGFB2, CDKN1B, FZD5, GADD45A, FZD4, PIK3R1, EGFR, TGFBR1, LRP6, DDB2, APC, BCL2, SOS2	488
KEGG_PATHWAY	mmu04931:Insulin resistance	12	0.868307	0.035058	RPS6KA3, GSK3B, PRKAB2, CPT1A, PDPK1, INSR, CREB3L2, PTEN, TRIB3, PIK3R1, OGT, FOXO1	488
KEGG_PATHWAY	mmu04144:Endocytosis	23	1.66425	0.0377224	PDGFRA, ZFYVE9, CAV1, VPS4B, ARAP2, WWP1, CBLB, PLD1, EGFR, TGFBR1, PSD2, KIF5C, NEDD4, RUFY2, CHMP2B, PSD3, VPS35, STAMBP, RAB11FIP2, EPS15, SMAP1, SNX5, SPG21	488
KEGG_PATHWAY	mmu04630:JAK-STAT signaling pathway	16	1.15774	0.0434397	PDGFRA, IL15, LIFR, PIK3R1, OSMR, EGFR, GHR, THPO, IL7, BCL2, LEPR, AOX1, JAK2, SOCS6, SOS2, MCL1	488
KEGG_PATHWAY	mmu04141:Protein processing in endoplasmic reticulum	16	1.15774	0.0453365	XBP1, SEL1L, NGLY1, DERL1, SEC61A2, ERLEC1, DNAJC1, CASP12, DDIT3, DNAJC10, BCL2, STT3A, STT3B, UGGT1, ATF4, MAP3K5	488
KEGG_PATHWAY	mmu05214:Glioma	9	0.65123	0.0454744	RB1, PDGFRA, CAMK2D, GADD45A, PTEN, PIK3R1, SOS2, EGFR, DDB2	488
KEGG_PATHWAY	mmu05235:PD-L1 expression and PD-1 checkpoint pathway in cancer	10	0.723589	0.0474857	CD274, PPP3CA, PPP3CC, CHUK, PTEN, PIK3R1, IKBKG, JAK2, TLR4, EGFR	488
KEGG_PATHWAY	mmu04211:Longevity regulating pathway	10	0.723589	0.0534789	PRKAB2, SESN3, INSR, SESN1, RB1CC1, CREB3L2, PIK3R1, FOXO1, APPL1, ATF4	488
KEGG_PATHWAY	mmu04919:Thyroid hormone signaling pathway	12	0.868307	0.0593955	PFKFB2, NCOA1, GSK3B, MED14, MED13, NCOR1, PLCB4, PDPK1, DIO2, PIK3R1, ESR1, FOXO1	488
KEGG_PATHWAY	mmu04728:Dopaminergic synapse	13	0.940666	0.0610192	GSK3B, CAMK2D, MAOB, MAOA, PPP2R3A, PPP3CA, PLCB4, PPP3CC, KIF5C, GNAQ, CREB3L2, CLOCK, ATF4	488
KEGG_PATHWAY	mmu04722:Neurotrophin signaling pathway	12	0.868307	0.0623202	RPS6KA3, GSK3B, CAMK2D, MAP3K1, RPS6KA5, PDPK1, BCL2, PIK3R1, SOS2, ATF4, MAP3K5, ZFP110	488
KEGG_PATHWAY	mmu04070:Phosphatidylinositol signaling system	10	0.723589	0.0743281	PIKFYVE, PLCB4, INPP5F, DGKA, SACM1L, PTEN, OCRL, PIK3R1, MTMR6, MTM1	488
KEGG_PATHWAY	mmu04510:Focal adhesion	17	1.2301	0.0773501	PDGFRA, GSK3B, ROCK2, PDPK1, CAV1, ITGA1, PTEN, VEGFC, PIK3R1, EGFR, PDGFC, COL4A6, ITGA8, BCL2, COL4A5, SOS2, BIRC2	488
KEGG_PATHWAY	mmu04668:TNF signaling pathway	11	0.795948	0.0843433	RPS6KA5, CHUK, IL15, CREB3L2, TAB3, VEGFC, PIK3R1, IKBKG, BIRC2, ATF4, MAP3K5	488
KEGG_PATHWAY	mmu00982:Drug metabolism - cytochrome P450	8	0.578871	0.0878163	MAOB, GSTA4, MAOA, MGST1, MGST2, AOX1, ADH7, UGT1A6A	488
KEGG_PATHWAY	mmu04920:Adipocytokine signaling pathway	8	0.578871	0.0878163	PRKAB2, CPT1A, CHUK, ACSL6, LEPR, ACSL4, IKBKG, JAK2	488
KEGG_PATHWAY	mmu04540:Gap junction	9	0.65123	0.0924061	TJP1, MAP3K2, PDGFRA, PLCB4, GNAQ, PDGFC, PRKG2, SOS2, EGFR	488
KEGG_PATHWAY	mmu04146:Peroxisome	9	0.65123	0.0924061	PHYH, SLC25A17, IDH1, ACSL6, ACSL4, HACL1, CROT, DECR2, XDH	488
KEGG_PATHWAY	mmu05223:Non-small cell lung cancer	8	0.578871	0.0930083	RB1, GADD45A, KIF5C, PDPK1, PIK3R1, SOS2, EGFR, DDB2	488
KEGG_PATHWAY	mmu05218:Melanoma	8	0.578871	0.0930083	RB1, PDGFRA, GADD45A, PDGFC, PTEN, PIK3R1, EGFR, DDB2	488
KEGG_PATHWAY	mmu05206:MicroRNAs in cancer	23	1.66425	0.0961527	PDGFRA, TGFB2, CDKN1B, BMPR2, PTEN, TRP63, PIK3R1, EFNA5, CDC25C, EGFR, GLS, FOXP1, MARCKS, CYP24A1, BCL2L11, RPS6KA5, APC, CCNG1, BCL2, CYP1B1, MDM4, SOS2, MCL1	488
KEGG_PATHWAY	mmu05202:Transcriptional misregulation in cancer	18	1.30246	0.0983246	DDX5, CDKN1B, CCNT2, EYA1, GADD45A, PBX3, KLF3, RUNX2, FOXO1, PBX1, RUNX1, DDB2, PER2, NCOR1, DDIT3, CDK14, BIRC2, KDM6A	488
KEGG_PATHWAY	mmu04934:Cushing syndrome	14	1.01302	0.0991572	RB1, GSK3B, CAMK2D, CDKN1B, FZD5, FZD4, AHR, EGFR, PBX1, PLCB4, APC, GNAQ, CREB3L2, ATF4	488
PIR_SUPERFAMILY	PIRSF037595:toll-like receptor, 1/2/4/6/10 types [Parent=PIRSF800008]	3	0.217077	0.039341	TLR1, TLR6, TLR4	125
SMART	SM00355:ZnF_C2H2	99	7.16353	7.01037e-14	ZFP964, GM14124, ZFP729A, ZFP445, ZFP605, ZFP329, ZFP846, ZBTB20, PRDM2, ZFP606, IKZF2, ZFP729B, AW146154, GM4924, ZFP160, ZFP30, ZXDC, ZFP442, GM7072, ZBTB37, ZFP738, ZFP40, ZFP174, ZSCAN26, ATF7, ZFP9, ZSCAN29, ZFP869, ZFP868, GM14305, ZMAT1, ZKSCAN7, ZFP51, ZKSCAN8, ZKSCAN3, ZFP189, ZFP59, ZKSCAN1, ZBTB18, EGR1, EGR3, ZBTB10, 2810021J22RIK, 2610008E11RIK, ZFP639, ZFP68, ZFP62, ZFP65, SP4, DZIP…	672
SMART	SM00349:KRAB	65	4.70333	4.53335e-13	ZFP964, GM14124, ZFP445, ZFP729A, ZFP605, ZFP846, GM14325, ZFP81, ZFP606, ZFP729B, AW146154, GM4924, ZFP74, ZFP30, ZFP160, ZFP874A, ZFP120, ZFP442, ZFP810, ZFP655, GM7072, ZFP934, ZFP937, ZFP738, BC024063, ZFP780B, ZFP40, ZFP493, ZFP9, ZFP788, AU041133, ZFP946, ZFP869, GM14305, ZFP945, ZFP868, ZFP426, ZFP943, ZFP949, GM38396, ZFP51, ZFP97, ZKSCAN8, ZKSCAN3, ZFP189, ZFP266, ZFP386, ZKSCAN1, ZFP799…	672
SMART	SM00249:PHD	16	1.15774	0.000536373	KMT2E, INTS12, KDM5B, ZFP729A, PHF10, UHRF2, KMT2C, SP140, JADE1, RSF1, ZFP729B, PHF21A, KAT6B, TRIM24, TRIM33, KDM7A	672
SMART	SM00338:BRLZ	11	0.795948	0.00155818	XBP1, HLF, TEF, DDIT3, CEBPG, CREB3L2, ATF7, ATF5, ATF3, ATF4, FOSL2	672
SMART	SM00431:SCAN	10	0.723589	0.00203439	ZFP445, ZKSCAN7, ZSCAN30, ZKSCAN8, ZKSCAN3, ZFP174, ZSCAN26, ZKSCAN1, ZSCAN29, ZFP110	672
SMART	SM00220:S_TKc	39	2.822	0.00336977	GSK3B, CAMK2D, ROCK2, LRRK2, PRKX, TTBK2, RPS6KA3, DSTYK, RPS6KA5, PRKG2, NEK1, TLK1, MAP4K3, MAP3K5, SRPK2, MAP3K2, NEK9, CDK19, MAP3K1, CHUK, NEK4, PDPK1, NEK7, DYRK1A, CLK4, ACVR2A, HIPK3, TGFBR1, CLK1, LATS1, MAP3K15, PAN3, WNK1, PRKD3, TAOK1, STK17B, ULK2, TRIB3, CDK14	672
SMART	SM00399:ZnF_C4	9	0.65123	0.00856805	NR6A1, VDR, NR2F1, RORC, NR1D2, NR2C2, NR3C1, ESR1, NR3C2	672
SMART	SM00667:LisH	6	0.434153	0.0106405	OFD1, WDR47, RMND5A, KATNAL2, TBL1XR1, TBL1X	672
SMART	SM00430:HOLI	9	0.65123	0.0110015	NR6A1, VDR, NR2F1, RORC, NR1D2, NR2C2, NR3C1, ESR1, NR3C2	672
SMART	SM00297:BROMO	8	0.578871	0.0133751	PBRM1, SP140, TRIM24, 9930021J03RIK, PHIP, SMARCA2, BRWD3, TRIM33	672
SMART	SM00385:CYCLIN	7	0.506512	0.0137727	RBL2, RB1, CCNT2, CCNI, CCNY, CCNG1, CCNL1	672
SMART	SM01026:SM01026	4	0.289436	0.0158454	NBEA, LRBA, NBEAL1, LYST	672
SMART	SM00320:WD40	27	1.95369	0.018375	WDR47, LYST, WDR44, DCAF6, HERC1, TBC1D31, STXBP5, TBL1X, CFAP43, LRBA, WDR19, NBEAL1, IFT80, WDR13, DDB2, AHI1, EML6, NBEA, TBL1XR1, TEP1, DMXL1, GM35339, CORO6, WDFY1, PHIP, WDFY2, BRWD3	672
SMART	SM00456:WW	8	0.578871	0.02999	SETD2, STXBP4, NEDD4, MAGI2, WAC, WWP1, UTRN, ARHGAP12	672
SMART	SM00184:RING	23	1.66425	0.0415582	RNF32, TRIM41, RNF13, UHRF2, KMT2C, RNF38, CBLB, DTX4, RC3H2, MIB1, RNF103, RNF128, RNF138, TTC3, VPS8, TRIM24, ARIH1, RNF130, RNF141, TRIM33, BIRC2, TRIM67, RSPRY1	672
SMART	SM00404:PTPc_motif	9	0.65123	0.0438698	DUSP4, PTP4A1, PTEN, PTPN9, PTPN4, PTPDC1, MTMR6, CDC14B, MTM1	672
SMART	SM00717:SANT	8	0.578871	0.0439563	DNAJC1, ZZZ3, NCOR1, DMTF1, RCOR3, MYBL1, MYSM1, EZH1	672
SMART	SM01195:SM01195	4	0.289436	0.0446828	EPB41L5, EPB41L4A, FRMD7, PTPN4	672
SMART	SM00695:DUSP	3	0.217077	0.0504813	USP32, USP33, USP11	672
SMART	SM00072:GuKc	5	0.361795	0.0695281	TJP1, MPP1, LRGUK, DLG1, MAGI2	672
SMART	SM01196:SM01196	5	0.361795	0.0782451	EPB41L5, MYLIP, EPB41L4A, FRMD7, PTPN4	672
SMART	SM00609:VIT	3	0.217077	0.086666	PARP4, ITIH2, VWA5A	672
SMART	SM00511:ORANGE	3	0.217077	0.086666	BHLHE40, BHLHE41, HES1	672
SMART	SM00746:TRASH	3	0.217077	0.086666	ZMYM2, ZMYM5, ZMYM6	672
SMART	SM00454:SAM	10	0.723589	0.0925232	SAMD8, TNKS2, SFMBT1, TNKS, DDHD2, ARAP2, TRP63, SAMD12, PPP1R9A, PHC3	672
UP_KW_BIOLOGICAL_PROCESS	KW-0805~Transcription regulation	167	12.0839	9.65098e-09	RB1, ZFP445, CCNT2, MAML2, ICE2, ZFP329, JADE1, RORC, TRP63, ZBTB20, ARID4B, AHR, NR3C1, IKZF2, CARF, RCBTB1, NR3C2, ZFP30, CREB3L2, ZXDC, TRIM24, CIR1, SOX9, CCNL1, DDX17, SLC30A9, LMO4, SFMBT1, DYRK1A, RFX3, ARID5B, TBR1, RUNX2, RUNX1, FOXP1, DMTF1, TBL1XR1, KAT6B, DDIT3, TBPL1, ZSCAN26, TRIB3, ATF7, LRIF1, ATF5, CLOCK, ATF3, ATF4, KMT2E, KHDRBS1, DDX5, INO80D, KMT2C, ZFP503, CREBL2, RPAP2, PHF…	639
UP_KW_BIOLOGICAL_PROCESS	KW-0804~Transcription	168	12.1563	4.50031e-08	RB1, ZFP445, CCNT2, MAML2, ICE2, ZFP329, JADE1, RORC, TRP63, ZBTB20, ARID4B, AHR, NR3C1, IKZF2, CARF, RCBTB1, NR3C2, ZFP30, CREB3L2, ZXDC, TRIM24, CIR1, SOX9, CCNL1, DDX17, SLC30A9, LMO4, SFMBT1, DYRK1A, RFX3, ARID5B, TBR1, RUNX2, RUNX1, FOXP1, DMTF1, TBL1XR1, KAT6B, DDIT3, TBPL1, ZSCAN26, TRIB3, ATF7, LRIF1, ATF5, CLOCK, ATF3, ATF4, KMT2E, KHDRBS1, DDX5, INO80D, KMT2C, ZFP503, CREBL2, RPAP2, PHF…	639
UP_KW_BIOLOGICAL_PROCESS	KW-0090~Biological rhythms	22	1.5919	0.000167488	KDM5B, EGR1, GSK3B, DDX5, HLF, ROCK2, BHLHE41, RORC, NR1D2, AHR, ENOX1, PER2, ENOX2, NCOR1, TEF, NRIP1, KLF9, BHLHE40, CLOCK, OGT, LGR4, ATF4	639
UP_KW_BIOLOGICAL_PROCESS	KW-0276~Fatty acid metabolism	21	1.51954	0.00070227	PRKAB2, CPT1A, AASDH, ACSL6, ACOT12, PLA2G4A, ACSL4, CROT, ELOVL7, HACD3, ACADSB, HACD4, PTGS1, ALDH3A2, ACOT2, CYP1B1, HACL1, ACOT6, ACAD11, DECR2, DECR1	639
UP_KW_BIOLOGICAL_PROCESS	KW-0443~Lipid metabolism	62	4.48625	0.00143279	DGKA, HEXB, PTEN, CROT, LIPA, LIPC, ENPP2, CYP1B1, AOX1, SERAC1, ACAD11, PRKAB2, CPT1A, SACM1L, ACSL6, ACOT12, ACOT13, PLA2G4A, ACSL4, OCRL, ELOVL7, ALDH3A2, CYP39A1, PLCB4, PCCA, SOAT2, ACOT2, ACOT6, ASAH1, SAMD8, AASDH, INSIG2, MTTP, MGST2, ADH7, HACD3, PLD1, CYP7A1, PLA2G7, MTMR6, PTGS1, HACD4, MTM1, CYB5R1, RDH10, INPP5K, HACL1, DECR2, DECR1, XBP1, CHKA, ADHFE1, DDHD2, ACADSB, DHRS3, GALC, PI…	639
UP_KW_BIOLOGICAL_PROCESS	KW-0833~Ubl conjugation pathway	60	4.34153	0.00187285	RNF13, RNF14, USP32, USP33, ZFAND5, USP34, CBLB, MYSM1, DCAF6, SENP6, SENP7, UFL1, UBE2Q2, TRIM24, FBXO3, ARIH1, USP46, ZYG11B, MYLIP, USP48, USP3, RC3H2, DDB2, RNF128, TBL1XR1, STAMBP, BIRC2, UHRF2, USP11, RNF38, UBR2, UBR1, DTX4, FBXL20, DCAF17, RMND5A, RNF138, RNF217, FEM1C, TBL1X, SOCS6, RNF130, ATE1, ZRANB1, HACE1, TRIM41, KLHDC1, FBXL17, WWP1, KLHL24, FBXO32, MIB1, RNF103, NEDD4, KLHL7, TTC…	639
UP_KW_BIOLOGICAL_PROCESS	KW-0970~Cilium biogenesis/degradation	22	1.5919	0.00375286	OFD1, IQCB1, DYNC2H1, BBS2, WDR19, OCRL, PTPDC1, TTBK2, DYNC2LI1, IFT52, AHI1, IFT88, IFT81, KIF3A, TMEM67, NEK1, WDPCP, CFAP54, DZIP1, CEP97, CC2D2A, BBS4	639
UP_KW_BIOLOGICAL_PROCESS	KW-0653~Protein transport	53	3.83502	0.00422788	DENND1B, PGAP1, ZFAND6, SNX13, MIA3, LYST, HSPB11, SEC61A2, VPS35, BBS4, RAB2B, COG5, AKTIP, TAP2, ANK2, AP3B1, SCAMP1, AFTPH, RP2, EXOC6, SFT2D2, ARL8B, STXBP3, TNKS, STX16, COPB1, VPS4B, EIF5A2, DERL1, PIK3R1, EHBP1, MTM1, AP5M1, MYO6, STXBP5, RAB11FIP2, EPS15, GPM6B, SNX5, BBS2, XBP1, RABGAP1L, SYNRG, MTX3, CADPS, SNX24, MYO5A, HOOK3, RANBP6, VPS41, CHMP2B, COPG2, APBA1	639
UP_KW_BIOLOGICAL_PROCESS	KW-0221~Differentiation	62	4.48625	0.00578155	CATSPERG2, GSK3B, SETD2, LRGUK, LRRK2, SYAP1, ATRAID, HSPB11, ZCWPW1, SOX9, CFAP43, MYBL1, HTATIP2, AGFG1, SEMA6A, SFMBT1, TCF12, IFRD1, RFX3, TGFBR1, RUNX2, FAM210B, CATSPERD, IFT81, ANGPTL6, ITGA8, IRF6, CFAP54, CATSPER2, GGNBP2, SEMA3D, SDC2, MOSPD1, PRKX, CREBL2, NR2C2, EFNA5, SPATA6, FOXO1, GMCL1, FAM120B, CFAP69, MCL1, RBM11, SRPK2, XBP1, FZD5, ANGPT1, RHBDD1, FOXJ3, C1GALT1, VEGFC, PSMB8, …	639
UP_KW_BIOLOGICAL_PROCESS	KW-0254~Endocytosis	16	1.15774	0.00880907	RABGAP1L, USP33, SYNRG, MAGI2, ANK2, STON2, FNBP1L, SORL1, EHBP1, MTMR6, LRP6, GHR, LMBRD1, MYO6, EPS15, SNX5	639
UP_KW_BIOLOGICAL_PROCESS	KW-0072~Autophagy	17	1.2301	0.0171741	XBP1, STX17, LRRK2, FNBP1L, FOXO1, GPR137B, TMEM59, RB1CC1, STBD1, FUNDC1, LAMP2, VPS41, ZKSCAN3, ULK2, DRAM2, TRP53INP2, TRP53INP1	639
UP_KW_BIOLOGICAL_PROCESS	KW-0879~Wnt signaling pathway	19	1.37482	0.0299314	INVS, GSK3B, ZRANB1, FZD5, FZD4, TNKS, USP34, LRP6, CCNY, APC, TNKS2, RNF138, DDIT3, SPIN1, HBP1, DISC1, CDK14, LGR4, WLS	639
UP_KW_BIOLOGICAL_PROCESS	KW-0834~Unfolded protein response	7	0.506512	0.0316284	HERPUD2, XBP1, DDIT3, CREB3L2, CREBRF, DERL1, DNAJB9	639
UP_KW_BIOLOGICAL_PROCESS	KW-0321~Glycogen metabolism	5	0.361795	0.0432714	GSK3B, STBD1, PHKA1, PHKB, PHKA2	639
UP_KW_BIOLOGICAL_PROCESS	KW-0131~Cell cycle	50	3.61795	0.0474893	RB1, CDKN1B, CCNT2, TRP63, SMC5, AHR, RCBTB1, RPS6KA3, INSL6, RGS2, RB1CC1, SPIN1, TLK1, NEK1, APPL2, LRRCC1, APPL1, DYNLT3, USP3, STRADB, MTUS1, TET2, CDC25C, CKAP5, LATS1, PTP4A1, RBL2, CCNY, DMTF1, DDIT3, ARL8B, KMT2E, KHDRBS1, RABGAP1, UHRF2, TNKS, VPS4B, TPPP, NEK9, HACE1, NEK4, GADD45A, FOXN3, WAPL, STAG2, CCPG1, CCNG1, SPDYA, TACC1, CDK14	639
UP_KW_BIOLOGICAL_PROCESS	KW-0028~Amino-acid biosynthesis	5	0.361795	0.0636678	PSAT1, ASNSD1, CTH, PYCR1, ASNS	639
UP_KW_BIOLOGICAL_PROCESS	KW-0442~Lipid degradation	11	0.795948	0.0660131	CYP39A1, GALC, LIPC, PLCB4, PCCA, DDHD2, ENPP2, PLA2G4A, PLD1, LIPA, PLA2G7	639
UP_KW_BIOLOGICAL_PROCESS	KW-0914~Notch signaling pathway	7	0.506512	0.0665588	APH1B, MAML2, SEL1L, TRP63, ADAM10, DTX4, MIB1	639
UP_KW_BIOLOGICAL_PROCESS	KW-0744~Spermatogenesis	22	1.5919	0.0846035	CATSPERG2, LRGUK, GGNBP2, CATSPER2, SFMBT1, RHBDD1, FOXJ3, NR2C2, SPATA6, HSPB11, GMCL1, ZCWPW1, NR6A1, CATSPERD, IFT81, CFAP69, CFAP43, CFAP54, DZIP1, MYBL1, LGR4, AGFG1	639
UP_KW_BIOLOGICAL_PROCESS	KW-0346~Stress response	9	0.65123	0.0980468	RPS6KA3, XBP1, RPS6KA5, DDIT3, CREBRF, PYCR1, PIK3R1, HSPB11, MAP3K5	639
UP_KW_CELLULAR_COMPONENT	KW-0967~Endosome	71	5.13748	4.89572e-09	CDKN1B, MCTP1, RNF13, ZFYVE9, LRRK2, SNX13, ZDHHC2, WDR44, CD1D1, LAMP2, VPS35, ATP7A, APPL2, APPL1, WLS, KCNH1, MMD, VPS13C, ABCC5, ARRDC3, ATP6AP2, MAGI2, VPS13A, ATP11C, VPS13B, ANK2, OCRL, SCAMP1, MR1, RAP2C, BACE1, PTP4A1, SLC9A6, SLC9A9, WDFY1, TMEM106B, DENND6A, WDFY2, STAMBP, TLR4, STEAP2, ARL8B, CD274, VPS4B, ABHD17C, PLD1, EGFR, EHBP1, MTM1, AP5M1, INPP5F, RAB11FIP2, EPS15, SNX5, ABCA1,…	992
UP_KW_CELLULAR_COMPONENT	KW-0963~Cytoplasm	360	26.0492	1.69541e-07	AHCYL2, ZFYVE9, EQTN, CBLB, FNBP1L, GLS, RPS6KA3, GOLGA4, TRIM24, VPS35, CPNE3, CCNL1, CEP97, RPL39, TMEM8B, UNC13B, DYNC2H1, DDX17, MBNL1, COG5, RPL23, ARRDC3, ANK2, IFT80, MTURN, RC3H2, CNBD2, EML6, IFT88, XRN1, RNF128, RRAGC, PRKD3, KATNAL2, IFT81, DDIT3, AKAP9, TBPL1, WDPCP, ALPK1, ANKRA2, ATF5, CLOCK, ATF4, STXBP3, STXBP4, EIF5A2, CEP85L, GSKIP, ADH7, RPAP2, MTMR6, TTBK2, DYNC2LI1, EPB41L5, …	992
UP_KW_CELLULAR_COMPONENT	KW-0458~Lysosome	46	3.32851	3.0049e-07	SCARB2, ASAH1, RNF13, CPQ, IDUA, LRRK2, HEXB, LIPA, RNASET2A, MFSD8, CTSO, CD1D1, AP5M1, RB1CC1, LAMP2, ARSK, IDS, SIAE, DRAM2, FNIP1, CTBS, CD164, MANBA, SNAPIN, MMD, INSR, VPS13C, LRBA, ARRDC3, ATP6AP2, VPS13A, VPS13B, GGH, ANK2, GPR137B, GPR137C, BACE1, GALC, TMEM59, LMBRD1, RRAGC, OSTM1, VPS41, TMEM106B, TPP1, ARL8B	992
UP_KW_CELLULAR_COMPONENT	KW-0539~Nucleus	344	24.8915	3.92889e-07	RB1, VEZT, MAML2, EQTN, SMC5, IKZF2, RCBTB1, DCAF6, RPS6KA3, RPS6KA5, HERC1, ZSCAN30, CREB3L2, ZXDC, TRIM24, FBXO3, CPNE3, SOX9, CCNL1, SCAPER, AGFG1, TMEM8B, DDX17, MBNL1, SFMBT1, MTUS1, RFX3, 4931406C07RIK, RUNX2, RUNX1, RRAGC, TEP1, DDIT3, RUFY2, TBPL1, ZSCAN26, ATF7, TRIB3, ATF5, CLOCK, ATF3, ZSCAN29, ATF4, SP140, ZFP503, EIF5A2, GSKIP, RPAP2, GMCL1, TTBK2, MBTD1, MYO6, PCBP2, PDGFC, SCAI, RB…	992
UP_KW_CELLULAR_COMPONENT	KW-0333~Golgi apparatus	86	6.22287	8.11791e-07	SLC35B3, TMEM167B, ATP8A1, UBXN2B, GALNT15, CPQ, LRRK2, SYAP1, ZDHHC2, MANEA, RND3, GIMAP8, PHTF1, WDR44, GOLGA4, ATP7A, SYBU, WLS, SLC30A7, UNC13B, PDGFRA, RAB2B, COG5, ABCC5, SACM1L, GLCE, VPS13A, MTUS1, GOLPH3L, VPS13B, PLA2G4A, ADAM10, OCRL, AP3B1, FNDC3A, IL17RD, SCAMP1, ZDHHC17, MR1, SYN1, ZDHHC15, TLR1, BACE1, PREPL, AKAP9, GSAP, TLR6, VAMP4, TMEM87B, NECAB3, ZDHHC20, TNKS, STX16, COPB1, M…	992
UP_KW_CELLULAR_COMPONENT	KW-0256~Endoplasmic reticulum	104	7.52533	1.57045e-05	AHCYL2, PGAP1, ARL6IP1, ATP8A1, UBXN2B, ZDHHC2, TXNDC16, GIMAP8, NR3C2, CREB3L2, CYP1B1, MAP3K5, WLS, TMEM8B, RAB2B, SLC30A9, SACM1L, TAP2, ACSL6, ATP11C, ACSL4, MR1, ALDH3A2, DPM1, CYP39A1, TMX3, SOAT2, INSIG2, EIF5A2, MTTP, SEL1L, MGST1, MGST2, HACD3, PLD1, MTMR6, RNASET2A, HACD4, FLRT3, RDH10, INPP5K, OSBPL8, XBP1, HACE1, RHBDD1, LRBA, DLG1, RNF103, DNAJC10, ACER3, BCL2, STT3A, SERINC1, STT3B,…	992
UP_KW_CELLULAR_COMPONENT	KW-0966~Cell projection	99	7.16353	1.72645e-05	VEZT, SYAP1, JADE1, DNHD1, TBC1D32, KIF5C, NRCAM, KCNH1, DYNC2H1, PDGFRA, MAGI2, ADAM10, OCRL, IFT80, TANC2, IFT88, FRMD7, IFT81, WDPCP, BBOF1, ALPK1, ARL8B, SPATA6, MTMR6, TTBK2, MTM1, DYNC2LI1, FLRT3, MAP2, KIF3A, MYO6, CFAP69, SNX5, PDZD7, IMPG2, BBS2, CFAP74, NDFIP1, FZD5, NEK4, CEP350, KLHL24, AHI1, KITL, DZIP1, CPEB3, OGT, DNAL1, CPEB4, CATSPERG2, LRGUK, LRRK2, PTEN, LDB3, HSPB11, IFT52, PP…	992
UP_KW_CELLULAR_COMPONENT	KW-0969~Cilium	36	2.60492	2.06638e-05	CATSPERG2, CATSPER2, DNHD1, SPATA6, HSPB11, TTBK2, DYNC2LI1, ANKMY2, IFT52, TBC1D32, KIF3A, TMEM67, CFAP69, CFAP43, CC2D2A, BBS4, PDZD7, DYNC2H1, OFD1, BBS2, CCDC39, CFAP74, WDR19, SORD, IFT80, OCRL, AHI1, KIF9, IFT88, CATSPERD, IFT81, RP2, WDPCP, BBOF1, DZIP1, CFAP54	992
UP_KW_CELLULAR_COMPONENT	KW-0968~Cytoplasmic vesicle	59	4.26918	0.000939153	DENND1B, VEZT, LRGUK, MCTP1, ATP8A1, LRRK2, EQTN, HEXB, FNBP1L, RCBTB2, LAMP2, KIF1B, TRP53INP2, APPL2, APPL1, WLS, TRP53INP1, AGFG1, OVGP1, RAB2B, SLC30A9, ATP6AP1, ATP6AP2, VPS13A, VPS13B, ADAM10, OCRL, AP3B1, ZDHHC17, SYN1, TLR1, BACE1, LMBRD1, AFTPH, ATP6V1B2, ULK2, TLR6, CD46, GGNBP2, STX17, COPB1, SPATA1, INPP5F, MYO6, SLC17A8, SNX5, MCOLN3, SNAPIN, SYNRG, CADPS, SNX24, SORL1, TMEM230, PIKF…	992
UP_KW_CELLULAR_COMPONENT	KW-0770~Synapse	42	3.03907	0.00980138	MCTP1, LRRK2, SYAP1, PTEN, STON2, ABHD17C, ZDHHC2, PPP3CA, CAMK2N1, PSD3, PHACTR1, KIF1B, SLC17A8, ATP7A, DISC1, PDLIM5, SPG11, KCNH1, UNC13B, SNAPIN, NDFIP1, ATP6AP1, FZD5, ATP6AP2, MAGI2, CADPS, ANK2, ZDHHC17, MYO9A, TMEM230, SYN1, TANC2, ZDHHC15, DLG1, ABHD17B, NBEA, SSPN, ATP6V1B2, UTRN, CPEB3, ARL8B, CPEB4	992
UP_KW_CELLULAR_COMPONENT	KW-0576~Peroxisome	14	1.01302	0.00993605	PHYH, HSDL2, ACSL6, ACSL4, CROT, TMEM135, SLC25A17, LONP2, HACL1, ACOT6, ACAD11, DECR2, XDH, SLC22A21	992
UP_KW_CELLULAR_COMPONENT	KW-0206~Cytoskeleton	91	6.58466	0.0154191	INVS, WDR47, LRGUK, UBXN2B, USP33, JADE1, LDB3, FNBP1L, NR3C1, CEP128, EPB41L4A, SGCD, KIF5C, SPIN1, NEK1, KIF1B, CIR1, CEP97, CFAP43, CC2D2A, BBS4, LRRCC1, TRIM67, DYNC2H1, OFD1, IQCB1, CCDC39, PDE4D, DYNLT3, MAGI2, ACOT13, 1700029J07RIK, IFT80, ANK2, CKAP5, LATS1, PTP4A1, PREPL, EML6, IFT88, KIF9, RNF128, KATNAL2, CDC42EP3, AKAP9, WDPCP, BBOF1, ALPK1, ANKRA2, CFAP54, ATF5, KIZ, ATF4, ARL8B, KMT…	992
UP_KW_CELLULAR_COMPONENT	KW-0492~Microsome	14	1.01302	0.0576932	AHCYL2, ACSL6, MGST1, MGST2, ACSL4, CYP7A1, UGT1A6A, PTGS1, CYP39A1, ALDH3A2, DNAJC1, CYP2C55, RDH10, CYP1B1	992
UP_KW_CELLULAR_COMPONENT	KW-0779~Telomere	7	0.506512	0.0623017	INSL6, TNKS2, TEP1, TNKS, ATRX, ATF7, SMC5	992
UP_KW_DISEASE	KW-0550~Obesity	3	0.217077	0.0990631	ENPP2, LEPR, RETN	32
UP_KW_DOMAIN	KW-0863~Zinc-finger	167	12.0839	3.78061e-17	ZFP445, ZFP605, ZFP329, ZFP846, ZFAND6, DGKA, ZFAND5, JADE1, RORC, ZC3HAV1L, ZBTB20, PRDM2, CBLB, NR3C1, IKZF2, NR3C2, GM4924, ZFP160, ZFP30, ZXDC, TRIM24, AGFG1, UNC13B, MYLIP, MBNL1, USP3, ZBTB37, ZFP738, THAP2, RC3H2, FOXP1, ZC2HC1A, RNF128, PRKD3, KAT6B, ZFP40, RUFY2, WDFY1, ZFP174, ZSCAN26, ATF7, WDFY2, ZFP9, ZSCAN29, KMT2E, ZFP868, KMT2C, ZFP503, UBR2, UBR1, DTX4, RPAP2, PHF21A, ZFP36L1, MB…	863
UP_KW_DOMAIN	KW-0677~Repeat	353	25.5427	1.37096e-11	ZFP964, GM14124, ZFP605, ZFP846, RFESD, HHIP, COL12A1, CBLB, ZFP606, IKZF2, AW146154, RCBTB1, RCBTB2, GLS, DCAF6, GM4924, LGALS4, RPS6KA3, RPS6KA5, ZFP160, HERC1, ZXDC, TRIM24, CPNE3, KIFAP3, CCNL1, CEP97, AGFG1, CDON, UNC13B, MBNL1, CXADR, GM7072, SFMBT1, ARRDC3, FNDC3B, ANK2, IFT80, ZFP738, FNDC3A, EML6, IFT88, PRKD3, TEP1, ZSCAN26, WDPCP, ZFP9, ANKRA2, CLOCK, ZFP869, CFH, PCDH10, ZFP868, STXBP…	863
UP_KW_DOMAIN	KW-0853~WD repeat	29	2.09841	0.0021523	WDR47, LRRK2, LYST, WDR44, DCAF6, TBC1D31, VPS8, STXBP5, TBL1X, CFAP43, RIC1, LRBA, WDR19, NBEAL1, IFT80, WDR13, DDB2, AHI1, EML6, NBEA, TBL1XR1, TEP1, DMXL1, CORO6, WDFY1, PHIP, WDPCP, WDFY2, BRWD3	863
UP_KW_DOMAIN	KW-0175~Coiled coil	185	13.3864	0.00257928	CCDC167, VEZT, MAML2, FAM13C, DNHD1, ARID4B, SMC5, FNBP1L, CEP128, ARHGAP42, GOLGA4, TBC1D31, SESN3, CAPN7, KIF5C, TRIM24, NEK1, AW554918, SCAPER, SYBU, MAP3K5, KCNH1, DYNC2H1, TPD52, UNC13B, GBP8, SCARA5, GBP9, CCDC159, RALGAPA1, MTUS1, ATP11C, SCAMP1, FOXP1, VMAC, TXLNB, FRMD7, IFT81, KAT6B, XLR3C, RUFY2, AKAP9, ATF7, STAMBP, FAM76A, BBOF1, LRIF1, UTRN, CCDC82, CLOCK, XPR1, CCDC150, KMT2E, GGNB…	863
UP_KW_DOMAIN	KW-0103~Bromodomain	7	0.506512	0.0216665	PBRM1, SP140, TRIM24, PHIP, SMARCA2, BRWD3, TRIM33	863
UP_KW_DOMAIN	KW-0040~ANK repeat	21	1.51954	0.0764061	ANKRD28, INVS, RNASEL, ZRANB1, HACE1, TNKS, ANKRD44, ANKRD12, ANK2, ZDHHC17, TANC2, ANKHD1, GLS, MIB1, ANKMY2, IBTK, TNKS2, DZANK1, FEM1C, ANKRA2, ASB3	863
UP_KW_LIGAND	KW-0862~Zinc	257	18.5962	2.40822e-12	ZFP964, GM14124, ZFP605, ZFYVE9, ZFP846, HHIP, CBLB, ZFP606, IKZF2, AW146154, GM4924, ZFP160, ZXDC, TRIM24, AGFG1, UNC13B, MBNL1, GM7072, ZFP738, 4931406C07RIK, THAP2, RC3H2, ZC2HC1A, RNF128, PRKD3, RUFY2, ZFP174, ZSCAN26, ATF7, ZFP9, ZSCAN29, ZFP869, ZFP868, SP140, ZFP503, ADH7, RPAP2, MBTD1, RNF214, RNF217, VPS8, TRPM7, ZFP189, EGR1, ZRANB1, EGR3, TIPARP, NR2F1, IRF2BP2, LNPEP, NR1D2, ZFP639, P…	509
UP_KW_LIGAND	KW-0479~Metal-binding	338	24.4573	1.37833e-05	ZFP964, GM14124, ZFP605, ZFP846, RFESD, HHIP, CBLB, ZFP606, ANTXR2, IKZF2, AW146154, GM4924, LIPC, ZFP160, FTH1, ZXDC, TRIM24, CYP1B1, CPNE3, AGFG1, UNC13B, MBNL1, GM7072, GLCE, ZFP738, 4931406C07RIK, THAP2, RC3H2, CYP39A1, ZC2HC1A, RNF128, PRKD3, RUFY2, ZFP174, ZSCAN26, ATF7, AMY1, ZFP9, ZSCAN29, TPH2, NECAB3, ZFP869, ZFP868, SP140, ZFP503, ADH7, RPAP2, MBTD1, RNF214, RNF217, VPS8, ARSK, TRPM7, …	509
UP_KW_LIGAND	KW-0520~NAD	24	1.73661	0.0349211	PARP6, AHCYL2, PARP4, TIPARP, AASDH, TXNRD2, TNKS, SORD, ADH7, ENOX1, TLR1, ENOX2, ALDH3A2, CYB5R1, DHRS7, ALDH6A1, TNKS2, NNT, MTHFD2, CD38, TLR6, STEAP2, XDH, TLR4	509
UP_KW_MOLECULAR_FUNCTION	KW-0010~Activator	67	4.84805	7.75717e-06	SETD2, MAML2, RORC, JADE1, TRP63, AHR, IKZF2, CARF, MYSM1, MED14, MED13, CREB3L2, ZXDC, SOX9, MYBL1, TRP53INP2, TRP53INP1, NCOA1, ARID5B, ZFX, RUNX1, MDFIC, DMTF1, KAT6B, TBL1XR1, DDIT3, ZFA-PS, ATF7, LCORL, ATF5, CLOCK, BIRC2, ATF4, NFAT5, PLAG1, KMT2C, CEBPG, CREBL2, NR2C2, LPP, FOXO1, FAM120B, NRIP1, ZKSCAN3, TBL1X, RBM39, EGR1, XBP1, EYA1, NR2F1, PBX3, IRF2BP2, NR1D2, ESR1, SMARCA2, KLF3, POU…	682
UP_KW_MOLECULAR_FUNCTION	KW-0378~Hydrolase	136	9.84081	6.32962e-05	EIF4A2, AHCYL2, PGAP1, ATP8A1, MANEA, LIPA, PTPDC1, GLS, CDC14B, LIPC, C1S1, CAPN7, KIF5C, ENPP2, LONP2, ENPP5, DDX17, RAB2B, SACM1L, USP3, ACOT12, ACOT13, ADAM10, OCRL, RNASE4, CDC25C, 4931406C07RIK, GANC, DHX40, PREPL, XRN1, RRAGC, MTHFD2, ACOT2, AMY1, MASP1, STAMBP, ACOT6, ARL8B, PFKFB2, DDX5, PLD1, PLA2G7, RPAP2, MTMR6, RNASET2A, MTM1, INPP5F, DPP8, ARSK, INPP5K, TPPP, ZRANB1, RHBDD1, FUCA2, …	682
UP_KW_MOLECULAR_FUNCTION	KW-0238~DNA-binding	125	9.04486	0.000102261	RB1, ZFP445, ZFP329, RORC, TRP63, ZBTB20, ARID4B, AHR, NR3C1, IKZF2, CARF, NR3C2, ZFP30, CREB3L2, TRIM24, SOX9, AGFG1, RFX3, ARID5B, TBR1, THAP2, RUNX2, RUNX1, FOXP1, DMTF1, XRN1, DDIT3, TBPL1, ATF7, ATF5, CLOCK, ATF3, ATF4, KMT2C, CREBL2, PHF21A, FOXO1, ZFP36L1, ATXN1, ZMAT1, PCBP2, ZKSCAN8, ZKSCAN3, ZFP59, ZKSCAN1, ZBTB18, EGR1, XBP1, EGR3, VDR, NR2F1, PBX3, NR1D2, ZFP639, FOXN3, SMARCA2, ESR1,…	682
UP_KW_MOLECULAR_FUNCTION	KW-0808~Transferase	146	10.5644	0.000176658	GALNT15, DGKA, PRDM2, CBLB, SAT1, ZDHHC2, RPS6KA3, PTAR1, RPS6KA5, TRIM24, NEK1, MAP3K5, MYLIP, PDGFRA, CPT1A, GPT2, ALG2, DYRK1A, PHKA1, RC3H2, DPM1, METTL7A1, RNF128, PRKD3, KAT6B, SOAT2, ULK2, ALPK1, ALG10B, CLOCK, PFKFB2, TNKS, KMT2C, MGST1, GLT8D1, AK3, MGST2, UBR2, PIK3R1, TRMT2B, UBR1, DTX4, TTBK2, RNF217, TRPM7, SRPK2, NEK9, CDK19, HACE1, CHKA, NEK4, TIPARP, INSR, NEK7, CLK4, CLK1, MAP3K1…	682
UP_KW_MOLECULAR_FUNCTION	KW-0156~Chromatin regulator	34	2.4602	0.000179139	KMT2E, RB1, KDM5B, SETD2, CHD9, KMT2C, ARID4B, NR3C1, MYSM1, PHF21A, RCBTB1, MBTD1, SPIN1, TLK1, HMG20A, JAK2, KDM6A, PBRM1, EYA1, SFMBT1, USP3, ATRX, TET2, TDRD3, RBL2, METTL23, NCOR1, KANSL1, KAT6B, TBL1XR1, WAC, OGT, KDM7A, EZH1	682
UP_KW_MOLECULAR_FUNCTION	KW-0723~Serine/threonine-protein kinase	40	2.89436	0.000809916	GSK3B, CAMK2D, BMPR2, ROCK2, LRRK2, PRKX, TTBK2, RPS6KA3, DSTYK, RPS6KA5, PRKG2, NEK1, TLK1, TRPM7, MAP4K3, MAP3K5, SRPK2, MAP3K2, NEK9, CDK19, MAP3K1, CHUK, NEK4, PDPK1, NEK7, DYRK1A, CLK4, ACVR2A, HIPK3, TGFBR1, CLK1, LATS1, MAP3K15, WNK1, PRKD3, TAOK1, STK17B, ULK2, ALPK1, CDK14	682
UP_KW_MOLECULAR_FUNCTION	KW-0560~Oxidoreductase	56	4.0521	0.000811568	KDM5B, ALDH1L2, AKR1B7, SESN3, SESN1, FTH1, PHYHD1, CYP1B1, AOX1, ME3, ACAD11, KDM6A, HTATIP2, PHYH, HSDL2, DIO2, SORD, TET2, ALDH3A2, AKR1C12, CYP39A1, RRM2B, MTHFD2, CRYZL1, STEAP2, KDM7A, TPH2, MAOB, MAOA, ETFDH, MGST2, ADH7, CYP7A1, PTGS1, ENOX2, CYB5R1, CYP2C55, RDH10, DECR2, XDH, DECR1, TXNRD2, ADHFE1, IDH1, PYCR1, ACADSB, CP, DHRS3, ENOX1, DHRS7, ALDH6A1, CYP24A1, DNAJC10, MSRB3, PYROXD2, …	682
UP_KW_MOLECULAR_FUNCTION	KW-0678~Repressor	51	3.6903	0.00129178	RB1, KDM5B, CELF2, BHLHE41, AHR, MECP2, MED13, TRPS1, TRIM24, CIR1, TSC22D1, SFMBT1, RFX3, CBFA2T2, ZHX1, RC3H2, RUNX1, FOXP1, RBL2, NCOR1, MDFIC, KAT6B, TBL1XR1, DDIT3, ATF3, ATF4, ZFP148, ZFP503, NR2C2, PHF21A, ATXN1, NRIP1, ZKSCAN3, HES1, SCAI, ZBTB18, NR2F1, IRF2BP2, NR1D2, ZFP639, FOXN3, KLF3, POU4F2, BHLHE40, CREBRF, HBP1, CPEB3, RCOR3, TRIM33, EZH1, ZFP110	682
UP_KW_MOLECULAR_FUNCTION	KW-0418~Kinase	58	4.19682	0.00320357	GSK3B, LRGUK, BMPR2, LRRK2, DGKA, AKAP8L, DUSP16, RPS6KA3, DSTYK, RPS6KA5, PRKG2, TLK1, NEK1, TK2, IKBKG, JAK2, MAP3K5, PDGFRA, CHUK, PDPK1, DYRK1A, PHKA1, TGFBR1, LATS1, PRKD3, ULK2, ALPK1, DDR2, PFKFB2, CAMK2D, ROCK2, AK3, PRKX, PIK3R1, EGFR, TTBK2, TRPM7, MAP4K3, MAP3K2, SRPK2, NEK9, CDK19, MAP3K1, NEK4, CHKA, INSR, NEK7, CLK4, HIPK3, ACVR2A, CLK1, PIKFYVE, MAP3K15, WNK1, TAOK1, STK17B, TAB3, …	682
UP_KW_MOLECULAR_FUNCTION	KW-0904~Protein phosphatase	16	1.15774	0.00688871	DUSP4, EYA1, PPM1H, PTEN, SSH2, CDC25C, RPAP2, DUSP16, PTPDC1, MTM1, CDC14B, PTP4A1, PPP3CA, PPP3CC, PTPN9, PTPN4	682
UP_KW_MOLECULAR_FUNCTION	KW-0649~Protein kinase inhibitor	5	0.361795	0.00852932	CDKN1B, CAMK2N1, WNK1, PKIA, TRIB3	682
UP_KW_MOLECULAR_FUNCTION	KW-0031~Aminopeptidase	6	0.434153	0.0166197	METAP1D, DPP8, XPNPEP2, CPQ, ERAP1, LNPEP	682
UP_KW_MOLECULAR_FUNCTION	KW-0112~Calmodulin-binding	15	1.08538	0.0362304	IQCB1, INVS, CAMK2D, MYO5A, PHKB, PHKA1, PHKA2, TJP1, PPP3CA, MARCKS, PPP3CC, MAP2, CTH, MYO6, KCNH1	682
UP_KW_MOLECULAR_FUNCTION	KW-0788~Thiol protease	14	1.01302	0.0576958	USP46, USP48, ZRANB1, USP32, USP33, USP3, USP11, USP34, SENP6, SENP7, CTSO, CASP12, CAPN7, CASP1	682
UP_KW_MOLECULAR_FUNCTION	KW-0326~Glycosidase	9	0.65123	0.0884632	GALC, MANBA, GLB1L, IDUA, HEXB, FUCA2, AMY1, CTBS, GANC	682
UP_KW_MOLECULAR_FUNCTION	KW-0343~GTPase activation	15	1.08538	0.0934196	RABGAP1L, RABGAP1, FAM13B, RALGAPA1, LRRK2, ARAP2, ARHGAP18, MYO9A, ARHGAP12, RGS2, ARHGAP42, RP2, RASA2, NF1, SMAP1	682
UP_KW_PTM	KW-0597~Phosphoprotein	565	40.8828	2.55223e-08	RB1, EQTN, SMC5, E130308A19RIK, FNBP1L, SLC4A4, PTPDC1, GLS, DCAF6, FAM122B, CREB3L2, VPS35, CEP97, DDX17, UNC13B, MBNL1, PRKAB2, CXADR, RPL23, FNDC3B, PHKA1, FNDC3A, SCAMP1, PHKA2, RC3H2, ZC2HC1A, IFT81, PRKD3, B230219D22RIK, DDIT3, ATF7, ATF5, CLOCK, ATF3, ATF4, TPH2, CFH, AASDH, CEP85L, HACD3, MTMR6, RNF214, MYO6, ABCA1, ARL14EP, CDK19, SNAPIN, CHKA, LRBA, FUCA2, IRF2BP2, LNPEP, NR1D2, ELL2, P…	815
UP_KW_PTM	KW-0832~Ubl conjugation	191	13.8205	1.66773e-05	ZFP445, CCNT2, JADE1, TRP63, ZBTB20, CBLB, ARID4B, SMC5, E130308A19RIK, NR3C1, IKZF2, RPS6KA5, ZFP30, CREB3L2, ZXDC, TRIM24, CIR1, SOX9, CCNL1, MAP3K5, CAST, DDX17, MYLIP, PDGFRA, DIO2, ARID5B, RUNX2, FOXP1, RNF128, CCNY, MTHFD2, TBL1XR1, KAT6B, SOAT2, DDIT3, B230219D22RIK, ZSCAN26, ATF7, PHIP, STAMBP, SREK1, LRIF1, ATF5, CLOCK, ATF3, ARL8B, ATF4, KMT2E, CD274, KHDRBS1, DDX5, INO80D, INSIG2, TNKS…	815
UP_KW_PTM	KW-1017~Isopeptide bond	121	8.75543	0.00763141	ZFP445, CCNT2, JADE1, TRP63, ZBTB20, ARID4B, E130308A19RIK, NR3C1, IKZF2, ZFP30, CREB3L2, ZXDC, TRIM24, CIR1, SOX9, CCNL1, CAST, DDX17, ARID5B, RUNX2, FOXP1, MTHFD2, TBL1XR1, KAT6B, B230219D22RIK, ZSCAN26, ATF7, PHIP, SREK1, LRIF1, CLOCK, ATF3, ARL8B, ATF4, KHDRBS1, DDX5, INO80D, SPATA6, LPP, PHF21A, ATXN1, PCBP2, ZKSCAN3, SKIL, ZKSCAN1, QSER1, MCL1, ZBTB18, ARL14EP, EGR1, PHF10, CAV1, IRF2BP2, Z…	815
UP_SEQ_FEATURE	DOMAIN:C2H2-type	96	6.94645	1.15761e-19	ZFP964, GM14124, ZFP445, ZFP729A, ZFP605, ZFP329, ZFP846, GM14325, ZFP81, ZBTB20, PRDM2, ZFP606, IKZF2, ZFP729B, AW146154, GM4924, ZFP74, ZFP30, ZFP160, ZFP874A, TRPS1, ZFP120, ZFP280D, ZFP442, ZFP810, ZFP655, ZFP654, GM7072, ZFP934, ZBTB37, ZFP939, ZFP937, ZFP738, IL17RD, BC024063, ZFX, ZHX1, ZFP780B, ZFP40, ZFP174, ZFP493, ATF7, ZSCAN26, ZFP9, ZSCAN29, ZFP788, ZFP148, AU041133, ZFP704, ZFP946, …	1181
UP_SEQ_FEATURE	COMPBIAS:Polar residues	488	35.3111	2.43933e-17	MAML2, ZFYVE9, EQTN, COL12A1, E130308A19RIK, FNBP1L, SLC4A4, PTPDC1, GLS, DCAF6, LURAP1L, ZXDC, CREB3L2, CEP97, DIP2C, TMEM8B, DDX17, UNC13B, XNDC1, CXADR, GM7072, FNDC3A, GANC, CNBD2, METTL7A1, IFT88, ZC2HC1A, IFT81, B230219D22RIK, DDIT3, ZSCAN26, CLOCK, ATF3, TSPYL4, ATF4, CEP85L, RNF214, PDGFC, MYO6, CDK19, COL24A1, LRBA, IRF2BP2, NR1D2, ELL2, PHC3, PBX1, EIF1, FOSL2, FAM135A, AGO3, KITL, PKIA…	1181
UP_SEQ_FEATURE	DOMAIN:KRAB	66	4.77569	6.67758e-17	ZFP964, GM14124, ZFP445, ZFP729A, ZFP605, ZFP846, GM14325, ZFP81, ZFP606, ZFP729B, AW146154, GM4924, ZFP74, ZFP30, ZFP160, ZFP874A, ZFP120, ZFP442, ZFP810, ZFP655, GM7072, ZFP934, ZFP937, ZFP738, BC024063, ZFP780B, ZFP40, ZFP493, ZFP9, ZFP788, AU041133, ZFP946, ZFP869, GM14305, ZFP945, ZFP868, ZFP426, ZFP943, ZFP949, GM38396, ZFP51, ZFP97, ZKSCAN8, ZKSCAN3, ZFP189, ZFP59, ZFP266, ZFP386, ZKSCAN1,…	1181
UP_SEQ_FEATURE	COMPBIAS:Basic and acidic residues	379	27.424	1.19406e-10	SLC35B3, RB1, GM960, VEZT, AHCYL2, PGAP1, EQTN, COL12A1, IKZF2, SLC4A4, PTPDC1, DCAF6, FAM122B, RPS6KA3, GOLGA4, HERC1, ZXDC, SOX9, DIP2C, SAMD12, SLC12A6, CCNL1, CEP97, SCAPER, CDON, UNC13B, XNDC1, DDX17, PRKAB2, CXADR, MTUS1, GOLPH3L, FNDC3B, ANK2, FNDC3A, SCAMP1, RUNX2, RUNX1, DHX40, METTL7A1, CNBD2, IFT88, ZC2HC1A, XRN1, PRKD3, KATNAL2, SOAT2, TEP1, IFT81, XLR3C, DDIT3, AKAP9, ZFP174, ULK2, A…	1181
UP_SEQ_FEATURE	REGION:Disordered	794	57.453	1.15068e-09	PGAP1, ZFYVE9, EQTN, PTPDC1, LURAP1L, SAMD12, TMEM8B, PRKAB2, CXADR, RFX3, SCAMP1, PHKA2, RC3H2, METTL7A1, CNBD2, EML6, B230219D22RIK, DDIT3, ATF7, ATF5, CLOCK, ATF3, ATF4, AASDH, CEP85L, DYNC2LI1, EPB41L5, RNF214, RNF217, PDGFC, MYO6, CFAP69, ABCA1, CFAP74, HACE1, COL24A1, TIPARP, LRBA, PBX3, EXOC6B, NR2F1, LNPEP, PBX1, EIF1, FAM135A, AGO3, PKIA, DZIP1, AVL9, EZH1, BHLHE41, SNX13, LETM2, PCMTD2,…	1181
UP_SEQ_FEATURE	CROSSLNK:Glycyl lysine isopeptide (Lys-Gly) (interchain with G-Cter in SUMO2)	98	7.09117	4.41481e-08	ZFP445, CCNT2, JADE1, ZBTB20, PRDM2, ARID4B, E130308A19RIK, IKZF2, ZFP30, CREB3L2, TRIM24, CIR1, CCNL1, CAST, DDX17, ARID5B, RUNX2, FOXP1, TBL1XR1, KAT6B, B230219D22RIK, ZSCAN26, PHIP, SREK1, LRIF1, ATF3, ATF4, KHDRBS1, DDX5, INO80D, SPATA6, PHF21A, PCBP2, ZKSCAN3, SKIL, ZKSCAN1, QSER1, ZBTB18, ARL14EP, EGR1, PHF10, IRF2BP2, ZFP639, SMARCA2, PHC3, TDRD3, FOSL2, ZZZ3, ZFP62, BHLHE40, RCOR3, EZH1, …	1181
UP_SEQ_FEATURE	DOMAIN:bZIP	13	0.940666	2.00452e-05	XBP1, HLF, CEBPG, CREBL2, FOSL2, TEF, DDIT3, CREB3L2, CREBRF, ATF7, ATF5, ATF3, ATF4	1181
UP_SEQ_FEATURE	REPEAT:ANK 9	11	0.795948	2.03447e-05	ANKRD28, INVS, RNASEL, TNKS2, TNKS, ANKRD44, FEM1C, ANK2, ASB3, TANC2, MIB1	1181
UP_SEQ_FEATURE	REGION:Basic motif	13	0.940666	2.44133e-05	XBP1, HLF, CEBPG, CREBL2, FOSL2, TEF, DDIT3, CREB3L2, CREBRF, ATF7, ATF5, ATF3, ATF4	1181
UP_SEQ_FEATURE	REGION:Leucine-zipper	19	1.37482	3.033e-05	XBP1, HLF, CHUK, TSC22D1, CEBPG, TCF12, CREBL2, FOSL2, FOXP1, TEF, DDIT3, CREB3L2, CREBRF, TCF4, ATF7, IKBKG, ATF5, ATF3, ATF4	1181
UP_SEQ_FEATURE	ZN_FING:C2H2-type 2	35	2.53256	3.16241e-05	ZFP148, ZFP445, PLAG1, ZFP329, ZFP426, ZBTB20, IKZF2, ZBTB41, ZFP74, ZFP30, RNF138, ZXDC, ZFP120, ZKSCAN3, ZFP280D, ZFP59, ZKSCAN1, ZFP280C, ZBTB18, EGR1, ZFP654, EGR3, ZFP639, KLF3, ZFX, ZHX1, KLF7, KLF6, ZFP62, SP4, KLF9, ZFA-PS, ZSCAN26, ZFP26, ZFP110	1181
UP_SEQ_FEATURE	ZN_FING:C2H2-type 1	34	2.4602	3.56311e-05	ZFP148, ZFP445, PLAG1, ZFP329, ZFP426, ZBTB20, IKZF2, ZBTB41, ZFP74, ZFP30, RNF138, ZXDC, ZFP120, ZKSCAN3, ZFP280D, ZFP59, ZKSCAN1, ZFP280C, ZBTB18, EGR1, ZFP654, EGR3, ZFP639, KLF3, ZFX, ZHX1, KLF7, KLF6, ZFP62, SP4, KLF9, ZFA-PS, ZFP26, ZFP110	1181
UP_SEQ_FEATURE	ACT_SITE:Proton acceptor	74	5.35456	4.61408e-05	GSK3B, BMPR2, LRRK2, USP33, USP34, CROT, ALDH1L2, RPS6KA3, DSTYK, RPS6KA5, PRKG2, TLK1, NEK1, AOX1, ME3, TK2, JAK2, HTATIP2, MAP3K5, USP46, PDGFRA, HSDL2, USP48, CPT1A, CHUK, PDPK1, USP3, DYRK1A, PLA2G4A, RNASE4, TGFBR1, LATS1, PRKD3, ULK2, DDR2, PON3, CAMK2D, ROCK2, USP11, PRKX, TRMT2B, EGFR, PTS, TTBK2, PTGS1, SRR, RDH10, TRPM7, XDH, MAP4K3, DECR1, MAP3K2, SRPK2, NEK9, ZRANB1, CDK19, MAP3K1, NE…	1181
UP_SEQ_FEATURE	DOMAIN:BZIP	11	0.795948	6.48035e-05	XBP1, HLF, TEF, DDIT3, CEBPG, CREBRF, ATF7, CREBL2, ATF5, ATF3, ATF4	1181
UP_SEQ_FEATURE	REPEAT:ANK 8	11	0.795948	6.48035e-05	ANKRD28, INVS, RNASEL, TNKS2, TNKS, ANKRD44, FEM1C, ANK2, ASB3, TANC2, MIB1	1181
UP_SEQ_FEATURE	ACT_SITE:Nucleophile	37	2.67728	8.6476e-05	ASAH1, CPQ, IDUA, USP33, USP11, USP34, NGLY1, TRMT2B, PLA2G7, BPHL, LIPA, SENP7, LIPC, FAM172A, ARSK, ENPP2, IDS, ENPP5, USP46, USP48, MANBA, ZRANB1, EYA1, RHBDD1, USP3, NSUN3, PLA2G4A, GGH, NSUN7, PSMB8, GANC, GALC, ALDH6A1, GLB1L, AGBL3, MSRB3, AMY1	1181
UP_SEQ_FEATURE	DOMAIN:Protein kinase	49	3.54559	0.000139842	GSK3B, BMPR2, LRRK2, STKLD1, RPS6KA3, DSTYK, RPS6KA5, PRKG2, TLK1, NEK1, JAK2, MAP3K5, PDGFRA, CHUK, PDPK1, STRADB, DYRK1A, TGFBR1, LATS1, PRKD3, ULK2, TRIB3, DDR2, CAMK2D, RNASEL, ROCK2, PRKX, EGFR, TTBK2, MAP4K3, MAP3K2, SRPK2, NEK9, CDK19, MAP3K1, NEK4, INSR, NEK7, CLK4, HIPK3, ACVR2A, CLK1, TBCK, MAP3K15, PAN3, WNK1, TAOK1, STK17B, CDK14	1181
UP_SEQ_FEATURE	REPEAT:ANK 15	6	0.434153	0.00014627	ANKRD28, INVS, TNKS2, TNKS, ANKRD44, ANK2	1181
UP_SEQ_FEATURE	REPEAT:ANK 16	6	0.434153	0.00014627	ANKRD28, INVS, TNKS2, TNKS, ANKRD44, ANK2	1181
UP_SEQ_FEATURE	REPEAT:ANK 7	12	0.868307	0.000236438	ANKRD28, INVS, RNASEL, TNKS2, TNKS, ANKRD44, FEM1C, ANK2, ZDHHC17, ASB3, TANC2, MIB1	1181
UP_SEQ_FEATURE	REPEAT:ANK 13	6	0.434153	0.000239808	ANKRD28, INVS, TNKS2, TNKS, ANKRD44, ANK2	1181
UP_SEQ_FEATURE	REPEAT:ANK 14	6	0.434153	0.000239808	ANKRD28, INVS, TNKS2, TNKS, ANKRD44, ANK2	1181
UP_SEQ_FEATURE	TOPO_DOM:Lumenal	55	3.97974	0.000294779	SCARB2, PGAP1, ARL6IP1, RNF13, PIGN, GALNT15, EQTN, MIA3, ZDHHC2, MANEA, SEC61A2, CREB3L2, LAMP2, WLS, SMIM14, ATP6AP1, MMD, SACM1L, GLCE, TAP2, SCAMP1, ZDHHC17, ZDHHC15, DNAJC1, TMX3, SLC25A17, SOAT2, TMEM106B, SFT2D2, TMEM87B, STX17, ATL3, INSIG2, ZDHHC20, SEL1L, MGST1, GLT8D1, DERL1, HACD3, HACD4, SLC35A1, XBP1, RHBDD1, ERAP1, C1GALT1, SORL1, GPR137B, GPR137C, OSTM1, CCPG1, ACER3, STT3A, SERIN…	1181
UP_SEQ_FEATURE	REPEAT:ANK 11	7	0.506512	0.000326333	ANKRD28, INVS, TNKS2, TNKS, ANKRD44, ANK2, TANC2	1181
UP_SEQ_FEATURE	REPEAT:ANK 12	6	0.434153	0.000372708	ANKRD28, INVS, TNKS2, TNKS, ANKRD44, ANK2	1181
UP_SEQ_FEATURE	REPEAT:ANK 10	8	0.578871	0.000401166	ANKRD28, INVS, TNKS2, TNKS, ANKRD44, ANK2, ASB3, TANC2	1181
UP_SEQ_FEATURE	ZN_FING:C2H2-type 3	31	2.24313	0.000531625	ZFP148, ZFP445, PLAG1, ZFP329, ZFP426, ZBTB20, IKZF2, ZBTB41, ZFP74, ZFP30, ZXDC, ZFP120, ZKSCAN3, ZFP59, ZKSCAN1, ZFP280C, ZBTB18, EGR1, ZFP654, EGR3, ZFP639, KLF3, ZFX, KLF7, KLF6, ZFP62, SP4, KLF9, ZSCAN26, ZFP26, ZFP110	1181
UP_SEQ_FEATURE	DOMAIN:SHR-BD	4	0.289436	0.000570074	VPS13C, VPS13D, VPS13A, VPS13B	1181
UP_SEQ_FEATURE	ZN_FING:C2H2-type 4	27	1.95369	0.000574174	ZFP148, ZFP445, PLAG1, ZFP329, ZFP426, ZBTB20, IKZF2, ZBTB41, ZFP74, ZFP30, TRPS1, ZXDC, ZFP120, ZKSCAN3, ZFP280D, ZFP59, ZKSCAN1, ZFP280C, ZBTB18, ZFP654, ZFP639, ZFX, ZFP62, ZFA-PS, ZSCAN26, ZFP26, ZFP110	1181
UP_SEQ_FEATURE	ZN_FING:RING-type; atypical	9	0.65123	0.000591485	RNF214, RNF13, RNF128, VPS41, TTC3, VPS8, UBR2, UBR1, DTX4	1181
UP_SEQ_FEATURE	DOMAIN:SCAN box	10	0.723589	0.000595544	ZFP445, ZKSCAN7, ZSCAN30, ZKSCAN8, ZKSCAN3, ZFP174, ZSCAN26, ZKSCAN1, ZSCAN29, ZFP110	1181
UP_SEQ_FEATURE	REPEAT:WD 7	19	1.37482	0.000673469	WDR47, LRRK2, IFT80, LYST, DDB2, WDR44, DCAF6, AHI1, EML6, TBC1D31, TBL1XR1, TEP1, DMXL1, WDFY1, PHIP, STXBP5, WDFY2, TBL1X, BRWD3	1181
UP_SEQ_FEATURE	REPEAT:WD 5	25	1.80897	0.000747206	WDR47, LRRK2, LYST, WDR44, DCAF6, TBC1D31, STXBP5, TBL1X, CFAP43, LRBA, WDR19, IFT80, WDR13, DDB2, AHI1, EML6, NBEA, TBL1XR1, TEP1, DMXL1, CORO6, WDFY1, PHIP, WDFY2, BRWD3	1181
UP_SEQ_FEATURE	REPEAT:WD 6	22	1.5919	0.000776923	WDR47, LRRK2, LRBA, WDR19, IFT80, LYST, DDB2, WDR44, DCAF6, AHI1, EML6, TBC1D31, TBL1XR1, TEP1, DMXL1, WDFY1, PHIP, STXBP5, WDFY2, TBL1X, CFAP43, BRWD3	1181
UP_SEQ_FEATURE	REPEAT:WD 1	27	1.95369	0.000928966	WDR47, LRRK2, LYST, WDR44, DCAF6, TBC1D31, STXBP5, TBL1X, CFAP43, RIC1, LRBA, WDR19, IFT80, WDR13, DDB2, AHI1, EML6, NBEA, TBL1XR1, TEP1, DMXL1, CORO6, WDFY1, PHIP, WDPCP, WDFY2, BRWD3	1181
UP_SEQ_FEATURE	REPEAT:WD 2	27	1.95369	0.000928966	WDR47, LRRK2, LYST, WDR44, DCAF6, TBC1D31, STXBP5, TBL1X, CFAP43, RIC1, LRBA, WDR19, IFT80, WDR13, DDB2, AHI1, EML6, NBEA, TBL1XR1, TEP1, DMXL1, CORO6, WDFY1, PHIP, WDPCP, WDFY2, BRWD3	1181
UP_SEQ_FEATURE	REPEAT:ANK 18	5	0.361795	0.00127292	ANKRD28, TNKS2, TNKS, ANKRD44, ANK2	1181
UP_SEQ_FEATURE	REPEAT:ANK 17	5	0.361795	0.00127292	ANKRD28, TNKS2, TNKS, ANKRD44, ANK2	1181
UP_SEQ_FEATURE	DOMAIN:CYCLIN	6	0.434153	0.00150045	RBL2, RB1, CCNT2, CCNI, CCNG1, CCNL1	1181
UP_SEQ_FEATURE	DOMAIN:Nuclear receptor	9	0.65123	0.00167654	NR6A1, VDR, NR2F1, RORC, NR1D2, NR2C2, NR3C1, ESR1, NR3C2	1181
UP_SEQ_FEATURE	REPEAT:WD 4	25	1.80897	0.00183966	WDR47, LRRK2, LYST, WDR44, DCAF6, TBC1D31, STXBP5, TBL1X, CFAP43, LRBA, WDR19, IFT80, WDR13, DDB2, AHI1, EML6, NBEA, TBL1XR1, TEP1, DMXL1, CORO6, WDFY1, PHIP, WDFY2, BRWD3	1181
UP_SEQ_FEATURE	REGION:Catalytic	7	0.506512	0.00201407	PPP3CA, PIKFYVE, PPP3CC, KAT6B, INPP5K, PLD1, MANEA	1181
UP_SEQ_FEATURE	DOMAIN:RING-type	23	1.66425	0.00205337	RNF32, MYLIP, MAP3K1, RNF13, UHRF2, RNF14, KMT2C, RNF38, NFXL1, CBLB, RC3H2, MIB1, RNF103, RNF128, RNF138, VPS41, TTC3, VPS8, MDM4, ARIH1, RNF130, RNF141, TRIM33	1181
UP_SEQ_FEATURE	DOMAIN:PHD-type	12	0.868307	0.00213094	KMT2E, KDM5B, PHF10, KAT6B, SP140, KMT2C, ATRX, JADE1, TRIM24, RSF1, TRIM33, PHF21A	1181
UP_SEQ_FEATURE	REPEAT:ANK 6	13	0.940666	0.00229384	ANKRD28, INVS, RNASEL, HACE1, TNKS, ANKRD44, ANK2, ZDHHC17, TANC2, MIB1, TNKS2, FEM1C, ASB3	1181
UP_SEQ_FEATURE	ZN_FING:C2H2-type 5	23	1.66425	0.00244784	ZFP445, ZFP654, PLAG1, ZFP329, ZFP426, ZBTB20, ZFP639, IKZF2, ZFX, ZBTB41, ZFP74, ZFP62, TRPS1, ZXDC, ZFA-PS, ZKSCAN3, ZSCAN26, ZFP280D, ZFP26, ZFP59, ZKSCAN1, ZFP280C, ZFP110	1181
UP_SEQ_FEATURE	ZN_FING:NR C4-type	9	0.65123	0.00262206	NR6A1, VDR, NR2F1, RORC, NR1D2, NR2C2, NR3C1, ESR1, NR3C2	1181
UP_SEQ_FEATURE	ZN_FING:C2H2-type 6	20	1.44718	0.00292389	ZFP445, PLAG1, ZFP329, ZFP426, ZFP639, IKZF2, ZFX, ZBTB41, ZFP30, ZFP74, ZFP62, TRPS1, ZXDC, ZFA-PS, ZKSCAN3, ZFP120, ZSCAN26, ZFP26, ZFP59, ZKSCAN1	1181
UP_SEQ_FEATURE	DNA_BIND:Nuclear receptor	9	0.65123	0.00301583	NR6A1, VDR, NR2F1, RORC, NR1D2, NR2C2, NR3C1, ESR1, NR3C2	1181
UP_SEQ_FEATURE	REPEAT:WD 3	25	1.80897	0.0033351	WDR47, LRRK2, LYST, WDR44, DCAF6, TBC1D31, STXBP5, TBL1X, CFAP43, LRBA, WDR19, IFT80, WDR13, DDB2, AHI1, EML6, NBEA, TBL1XR1, TEP1, DMXL1, CORO6, WDFY1, PHIP, WDFY2, BRWD3	1181
UP_SEQ_FEATURE	ZN_FING:C2H2-type 7	18	1.30246	0.00334851	ZFP445, PLAG1, ZFP329, ZFP426, ZFP639, ZFX, ZBTB41, ZFP30, ZFP74, ZFP62, TRPS1, ZXDC, ZFA-PS, ZKSCAN3, ZFP120, ZSCAN26, ZFP26, ZFP59	1181
UP_SEQ_FEATURE	DOMAIN:Fibronectin type-III 3	12	0.868307	0.00354928	SNED1, INSR, COL12A1, FNDC3B, LEPR, LIFR, NRCAM, FNDC3A, OSMR, SORL1, NEO1, CDON	1181
UP_SEQ_FEATURE	DOMAIN:NR LBD	9	0.65123	0.00394017	NR6A1, VDR, NR2F1, RORC, NR1D2, NR2C2, NR3C1, ESR1, NR3C2	1181
UP_SEQ_FEATURE	DOMAIN:DUSP	4	0.289436	0.0044211	USP48, USP32, USP33, USP11	1181
UP_SEQ_FEATURE	REPEAT:WD 8	9	0.65123	0.00506897	EML6, TEP1, TBL1XR1, DMXL1, STXBP5, PHIP, TBL1X, BRWD3, WDR44	1181
UP_SEQ_FEATURE	ZN_FING:PHD-type	8	0.578871	0.00610113	KMT2E, PHF20L1, INTS12, UHRF2, TRIM24, TRIM33, KDM7A, PHF21A	1181
UP_SEQ_FEATURE	MOTIF:9aaTAD; inactive	4	0.289436	0.00679642	KLF7, KLF6, SP4, KLF3	1181
UP_SEQ_FEATURE	DOMAIN:BEACH-type PH	4	0.289436	0.00679642	NBEA, LRBA, NBEAL1, LYST	1181
UP_SEQ_FEATURE	DOMAIN:KPBB_C	3	0.217077	0.00811901	PHKA1, PHKB, PHKA2	1181
UP_SEQ_FEATURE	DOMAIN:Glyco_hydro_15	3	0.217077	0.00811901	PHKA1, PHKB, PHKA2	1181
UP_SEQ_FEATURE	DOMAIN:VPS13_C	3	0.217077	0.00811901	VPS13C, VPS13D, VPS13A	1181
UP_SEQ_FEATURE	DOMAIN:PARP catalytic	5	0.361795	0.00855042	PARP6, PARP4, TNKS2, TIPARP, TNKS	1181
UP_SEQ_FEATURE	REPEAT:RCC1	5	0.361795	0.00855042	NEK9, IBTK, HERC1, RCBTB1, RCBTB2	1181
UP_SEQ_FEATURE	REPEAT:ANK 5	14	1.01302	0.00908529	ANKRD28, INVS, RNASEL, HACE1, TNKS, ANKRD44, ANK2, ZDHHC17, TANC2, MIB1, TNKS2, FEM1C, ANKRA2, ASB3	1181
UP_SEQ_FEATURE	DOMAIN:BEACH	4	0.289436	0.00979606	NBEA, LRBA, NBEAL1, LYST	1181
UP_SEQ_FEATURE	DOMAIN:WW	8	0.578871	0.0100826	SETD2, STXBP4, NEDD4, MAGI2, WAC, WWP1, UTRN, ARHGAP12	1181
UP_SEQ_FEATURE	DOMAIN:UDENN	5	0.361795	0.0107196	DENND2D, DENND1B, DENND4A, DENND6A, AVL9	1181
UP_SEQ_FEATURE	COMPBIAS:Basic residues	49	3.54559	0.0110777	CCNT2, USP34, PRDM2, RSF1, ZC3H6, SLC4A4, REV3L, ENPP2, CIR1, SOX9, CCNL1, TSC22D1, SFMBT1, AKTIP, VPS13C, ATRX, DYRK1A, ARID5B, 9930021J03RIK, ZHX1, F5, PHF20L1, KAT6B, BBOF1, SREK1, LUC7L2, KMT2E, RNF32, INO80D, NUFIP2, TNKS, SEMA3D, SP140, ANKRD12, SRP72, PDZD7, TTC14, RBM39, OSBPL8, CLK4, POU4F2, ANKHD1, SLC4A7, CLK1, WNK1, NFIB, STT3B, BRWD3, CPEB4	1181
UP_SEQ_FEATURE	ZN_FING:C2H2-type 10	13	0.940666	0.0119113	ZFP445, ZFP329, ZFP426, ZFX, ZBTB41, ZFP30, ZFP74, ZFP62, ZXDC, ZFA-PS, ZFP120, ZFP26, ZFP59	1181
UP_SEQ_FEATURE	DOMAIN:Bromo	7	0.506512	0.0140793	PBRM1, SP140, TRIM24, 9930021J03RIK, PHIP, SMARCA2, TRIM33	1181
UP_SEQ_FEATURE	ACT_SITE:Proton donor	22	1.5919	0.0142976	MANBA, CDADC1, EYA1, IDUA, HEXB, PDE4D, GGH, RNASE4, SAT1, ALDH1L2, GANC, AKR1B7, PTP4A1, AKR1C12, PPP3CA, PPP3CC, GLB1L, PDE4B, AMY1, ME3, PDE5A, CTBS	1181
UP_SEQ_FEATURE	DOMAIN:LisH	6	0.434153	0.0147042	OFD1, WDR47, RMND5A, KATNAL2, TBL1XR1, TBL1X	1181
UP_SEQ_FEATURE	ZN_FING:C2H2-type 8	15	1.08538	0.0157444	ZFP445, ZFP329, ZFP426, ZFP639, ZFX, ZBTB41, ZFP30, ZFP74, ZFP62, ZXDC, ZFA-PS, ZFP120, ZSCAN26, ZFP26, ZFP59	1181
UP_SEQ_FEATURE	DOMAIN:Fibronectin type-III 4	9	0.65123	0.0161801	COL12A1, FNDC3B, LEPR, LIFR, NRCAM, FNDC3A, OSMR, SORL1, NEO1	1181
UP_SEQ_FEATURE	REPEAT:WD	18	1.30246	0.017649	WDR47, NBEAL1, IFT80, WDR13, LYST, DDB2, WDR44, AHI1, HERC1, TBL1XR1, TEP1, DMXL1, GM35339, VPS8, CORO6, WDFY1, PHIP, STXBP5	1181
UP_SEQ_FEATURE	REGION:Hinge	5	0.361795	0.0192394	VDR, LAMP2, NR3C1, ESR1, NR3C2	1181
UP_SEQ_FEATURE	ZN_FING:C2H2-type 11	11	0.795948	0.0221157	ZFP445, ZFP74, ZFP30, ZFP62, ZFP329, ZFP426, ZFA-PS, ZFP26, ZFX, ZFP59, ZBTB41	1181
UP_SEQ_FEATURE	REGION:Calmodulin-binding	8	0.578871	0.0232016	PPP3CA, CAMK2D, PPP3CC, MAP2, PHKA1, PHKB, PHKA2, KCNH1	1181
UP_SEQ_FEATURE	REPEAT:ANK 24	3	0.217077	0.0252007	ANKRD28, ANKRD44, ANK2	1181
UP_SEQ_FEATURE	DOMAIN:Fibronectin type-III 6	6	0.434153	0.0253308	COL12A1, FNDC3B, LIFR, FNDC3A, SORL1, NEO1	1181
UP_SEQ_FEATURE	REPEAT:ANK 1	19	1.37482	0.0271084	ANKRD28, INVS, RNASEL, ZRANB1, HACE1, TNKS, ANKRD44, ANK2, ZDHHC17, TANC2, GLS, MIB1, ANKMY2, IBTK, TNKS2, DZANK1, FEM1C, ANKRA2, ASB3	1181
UP_SEQ_FEATURE	REPEAT:ANK 2	19	1.37482	0.0271084	ANKRD28, INVS, RNASEL, ZRANB1, HACE1, TNKS, ANKRD44, ANK2, ZDHHC17, TANC2, GLS, MIB1, ANKMY2, IBTK, TNKS2, DZANK1, FEM1C, ANKRA2, ASB3	1181
UP_SEQ_FEATURE	ZN_FING:C2H2-type 12	10	0.723589	0.027281	ZFP445, ZFP74, ZFP30, ZFP62, ZFP329, ZFA-PS, ZFP26, ZFX, ZFP59, ZBTB41	1181
UP_SEQ_FEATURE	ZN_FING:C2H2-type 9	13	0.940666	0.028471	ZFP445, ZFP329, ZFP426, ZFX, ZBTB41, ZFP30, ZFP74, ZFP62, ZXDC, ZFA-PS, ZFP120, ZFP26, ZFP59	1181
UP_SEQ_FEATURE	DOMAIN:TYR_PHOSPHATASE_2	9	0.65123	0.0290232	DUSP4, PTP4A1, PTEN, PTPN9, SSH2, DUSP16, PTPDC1, CDC14B, MTM1	1181
UP_SEQ_FEATURE	MOTIF:LXXLL motif 1	5	0.361795	0.0310269	NCOA1, MED14, MED13, CHD9, NRIP1	1181
UP_SEQ_FEATURE	DOMAIN:Guanylate kinase-like	5	0.361795	0.0310269	TJP1, MPP1, LRGUK, DLG1, MAGI2	1181
UP_SEQ_FEATURE	MOTIF:LXXLL motif 2	5	0.361795	0.0310269	NCOA1, MED14, MED13, CHD9, NRIP1	1181
UP_SEQ_FEATURE	MOTIF:Bipartite nuclear localization signal	7	0.506512	0.0334933	RB1, CDADC1, DYRK1A, NF1, TACC1, FBXO32, RBM11	1181
UP_SEQ_FEATURE	REPEAT:WD 14	4	0.289436	0.0348376	EML6, TEP1, DMXL1, STXBP5	1181
UP_SEQ_FEATURE	REGION:Modulating	4	0.289436	0.0348376	RORC, NR1D2, NR3C1, NR3C2	1181
UP_SEQ_FEATURE	ACT_SITE:Phosphocysteine intermediate	10	0.723589	0.03579	DUSP4, PTP4A1, PTEN, PTPN9, SSH2, PTPN4, PTPDC1, MTMR6, CDC14B, MTM1	1181
UP_SEQ_FEATURE	DOMAIN:C3H1-type	7	0.506512	0.0401777	MBNL1, PAN3, TIPARP, ZC3HAV1L, ZC3H6, RC3H2, ZFP36L1	1181
UP_SEQ_FEATURE	ZN_FING:RING-type 2; atypical	4	0.289436	0.0418745	RNF32, RNF14, RNF217, ARIH1	1181
UP_SEQ_FEATURE	REPEAT:ANK 4	14	1.01302	0.042452	ANKRD28, INVS, RNASEL, HACE1, TNKS, ANKRD44, ANK2, ZDHHC17, TANC2, MIB1, TNKS2, FEM1C, ANKRA2, ASB3	1181
UP_SEQ_FEATURE	SITE:Important for catalytic activity	6	0.434153	0.0442167	ASAH1, MAOB, GYG, MAOA, STT3A, STT3B	1181
UP_SEQ_FEATURE	REPEAT:ANK	17	1.2301	0.0456471	ANKRD28, INVS, RNASEL, HACE1, ANKRD44, ANKRD12, ANK2, ZDHHC17, TANC2, ANKHD1, GLS, MIB1, IBTK, TNKS2, FEM1C, ANKRA2, ASB3	1181
UP_SEQ_FEATURE	DOMAIN:DHHC	5	0.361795	0.0462603	ZDHHC20, KMT2C, ZDHHC17, ZDHHC2, ZDHHC15	1181
UP_SEQ_FEATURE	DOMAIN:LIM zinc-binding 3	5	0.361795	0.0462603	ABLIM1, LDB3, PDLIM5, LPP, LIMS1	1181
UP_SEQ_FEATURE	REPEAT:ANK 22	3	0.217077	0.0493122	ANKRD28, ANKRD44, ANK2	1181
UP_SEQ_FEATURE	DOMAIN:Chorein N-terminal	3	0.217077	0.0493122	VPS13C, VPS13A, VPS13B	1181
UP_SEQ_FEATURE	REPEAT:ANK 23	3	0.217077	0.0493122	ANKRD28, ANKRD44, ANK2	1181
UP_SEQ_FEATURE	MOTIF:LXXLL motif 5	3	0.217077	0.0493122	NCOA1, CHD9, NRIP1	1181
UP_SEQ_FEATURE	DOMAIN:GB1/RHD3-type G	4	0.289436	0.0495647	GBP8, ATL3, GBP9, GBP4	1181
UP_SEQ_FEATURE	REPEAT:RCC1 3	4	0.289436	0.0495647	NEK9, IBTK, RCBTB1, RCBTB2	1181
UP_SEQ_FEATURE	REPEAT:RCC1 2	4	0.289436	0.0495647	NEK9, IBTK, RCBTB1, RCBTB2	1181
UP_SEQ_FEATURE	REPEAT:RCC1 1	4	0.289436	0.0495647	NEK9, IBTK, RCBTB1, RCBTB2	1181
UP_SEQ_FEATURE	CROSSLNK:Glycyl lysine isopeptide (Lys-Gly) (interchain with G-Cter in SUMO); alternate	8	0.578871	0.0519338	DDX17, DDX5, TRPS1, TRIM24, IKBKG, NR3C1, KLF3, HIPK3	1181
UP_SEQ_FEATURE	ZN_FING:C2H2-type 13	8	0.578871	0.0519338	ZFP74, ZFP30, ZFP62, ZFA-PS, ZFP26, ZFX, ZFP59, ZBTB41	1181
UP_SEQ_FEATURE	DOMAIN:PDZ	14	1.01302	0.0555807	MPP1, AHNAK, STXBP4, MAGI2, AHNAK2, LDB3, PPP1R9A, TJP1, DLG1, GIPC2, APBA1, PDLIM5, PTPN4, PDZD7	1181
UP_SEQ_FEATURE	REGION:Autoinhibitory domain	4	0.289436	0.0578887	PPP3CA, CAMK2D, PPP3CC, WNK1	1181
UP_SEQ_FEATURE	DOMAIN:SAM	10	0.723589	0.0611588	SAMD8, TNKS2, SFMBT1, TNKS, DDHD2, ARAP2, TRP63, SAMD12, PPP1R9A, PHC3	1181
UP_SEQ_FEATURE	ACT_SITE:For GATase activity	3	0.217077	0.0634841	ASNSD1, CTPS2, ASNS	1181
UP_SEQ_FEATURE	REPEAT:ANK 20	3	0.217077	0.0634841	ANKRD28, ANKRD44, ANK2	1181
UP_SEQ_FEATURE	REPEAT:WD 15	3	0.217077	0.0634841	EML6, TEP1, DMXL1	1181
UP_SEQ_FEATURE	REPEAT:ANK 21	3	0.217077	0.0634841	ANKRD28, ANKRD44, ANK2	1181
UP_SEQ_FEATURE	REPEAT:ANK 19	3	0.217077	0.0634841	ANKRD28, ANKRD44, ANK2	1181
UP_SEQ_FEATURE	DOMAIN:Rho-GAP	8	0.578871	0.0636058	ARHGAP42, FAM13B, ARAP2, ARHGAP18, OCRL, PIK3R1, MYO9A, ARHGAP12	1181
UP_SEQ_FEATURE	DOMAIN:Fibronectin type-III 5	6	0.434153	0.0697216	COL12A1, FNDC3B, LIFR, FNDC3A, SORL1, NEO1	1181
UP_SEQ_FEATURE	LIPID:S-farnesyl cysteine	7	0.506512	0.0698635	PTP4A1, PHKA1, PHKB, RAB28, RND3, PHKA2, RHOQ	1181
UP_SEQ_FEATURE	REPEAT:LRR 7	15	1.08538	0.0706563	LRGUK, LRRK2, FBXL20, TLR1, LRCH1, FLRT3, OGN, TBCE, LRIG2, TLR6, FBXL5, CEP97, TLR4, FBXL4, LGR4	1181
UP_SEQ_FEATURE	CROSSLNK:Glycyl lysine isopeptide (Lys-Gly) (interchain with G-Cter in SUMO)	10	0.723589	0.0753855	NCOA1, ATXN1, PLAG1, PDE4D, ZXDC, TRP63, NR3C1, KLF3, TGFBR1, HIPK3	1181
UP_SEQ_FEATURE	ZN_FING:RING-type 1	4	0.289436	0.0763435	RNF14, RNF217, ARIH1, MIB1	1181
UP_SEQ_FEATURE	DOMAIN:Bromo 1	3	0.217077	0.0788235	PBRM1, PHIP, BRWD3	1181
UP_SEQ_FEATURE	MOTIF:LXXLL motif 4	3	0.217077	0.0788235	NCOA1, CHD9, NRIP1	1181
UP_SEQ_FEATURE	DOMAIN:Bromo 2	3	0.217077	0.0788235	PBRM1, PHIP, BRWD3	1181
UP_SEQ_FEATURE	REPEAT:ANK 3	15	1.08538	0.0789685	ANKRD28, INVS, RNASEL, HACE1, TNKS, ANKRD44, ANK2, ZDHHC17, TANC2, MIB1, ANKMY2, TNKS2, FEM1C, ANKRA2, ASB3	1181
UP_SEQ_FEATURE	CROSSLNK:Glycyl lysine isopeptide (Lys-Gly) (interchain with G-Cter in SUMO1); alternate	14	1.01302	0.0800162	DDX17, NFAT5, ZFP148, PBRM1, DDX5, ATRX, ZBTB20, FOSL2, NCOR1, TRPS1, BHLHE40, TRIM24, PHIP, TRIM33	1181
UP_SEQ_FEATURE	REPEAT:TPR	9	0.65123	0.0852688	TTC14, IFT88, SRP72, TTC3, CEP70, OGT, BBS4, TANC2, KDM6A	1181
UP_SEQ_FEATURE	ZN_FING:C3H1-type	7	0.506512	0.0856257	MBNL1, PAN3, TIPARP, ZC3HAV1L, ZC3H6, RC3H2, ZFP36L1	1181
UP_SEQ_FEATURE	DOMAIN:cDENN	4	0.289436	0.0864207	DENND2D, DENND1B, DENND6A, AVL9	1181
UP_SEQ_FEATURE	DOMAIN:uDENN	4	0.289436	0.0864207	DENND2D, DENND1B, DENND6A, AVL9	1181
UP_SEQ_FEATURE	DOMAIN:dDENN	4	0.289436	0.0864207	DENND2D, DENND1B, DENND6A, AVL9	1181
UP_SEQ_FEATURE	DNA_BIND:H-T-H motif	4	0.289436	0.0864207	ZZZ3, DMTF1, LCORL, MYBL1	1181
UP_SEQ_FEATURE	CARBOHYD:N-linked (GlcNAc...) (high mannose) asparagine	4	0.289436	0.0864207	STT3A, GGH, TPP1, STT3B	1181
UP_SEQ_FEATURE	DOMAIN:ABC transporter 1	5	0.361795	0.087008	ABCA1, ABCA8A, ABCA8B, ABCC5, ABCA9	1181
UP_SEQ_FEATURE	DOMAIN:ABC transporter 2	5	0.361795	0.087008	ABCA1, ABCA8A, ABCA8B, ABCC5, ABCA9	1181
UP_SEQ_FEATURE	DOMAIN:PAS	5	0.361795	0.087008	PER2, NCOA1, AHR, CLOCK, KCNH1	1181
UP_SEQ_FEATURE	DOMAIN:Fibronectin type-III 1	12	0.868307	0.0880101	SNED1, INSR, COL12A1, FNDC3B, LEPR, LIFR, NRCAM, FNDC3A, OSMR, SORL1, NEO1, CDON	1181
UP_SEQ_FEATURE	DOMAIN:Fibronectin type-III 2	12	0.868307	0.0880101	SNED1, INSR, COL12A1, FNDC3B, LEPR, LIFR, NRCAM, FNDC3A, OSMR, SORL1, NEO1, CDON	1181
UP_SEQ_FEATURE	DOMAIN:USP	7	0.506512	0.0912802	USP46, USP48, USP32, USP3, USP33, USP11, USP34	1181
UP_SEQ_FEATURE	DOMAIN:VIT	3	0.217077	0.0951672	PARP4, ITIH2, VWA5A	1181
UP_SEQ_FEATURE	DOMAIN:BTB 1	3	0.217077	0.0951672	IBTK, BTBD7, RCBTB1	1181
UP_SEQ_FEATURE	DOMAIN:IQ 4	3	0.217077	0.0951672	IQCB1, MYO5A, MYO9A	1181
UP_SEQ_FEATURE	REPEAT:RCC1 6	3	0.217077	0.0951672	NEK9, RCBTB1, RCBTB2	1181
UP_SEQ_FEATURE	DOMAIN:BTB 2	3	0.217077	0.0951672	IBTK, BTBD7, RCBTB1	1181
UP_SEQ_FEATURE	DOMAIN:HTH myb-type	4	0.289436	0.0970253	ZZZ3, NCOR1, DMTF1, MYBL1	1181
UP_SEQ_FEATURE	COMPBIAS:Pro residues	99	7.16353	0.0981106	RB1, AHCYL2, MAML2, COL12A1, PRDM2, CBLB, NR3C2, GOLGA4, ZXDC, TRIM24, SOX9, CEP97, MAP3K5, TMEM8B, DDX17, MAGI2, ADAM10, TANC2, RUNX2, COL4A6, COL4A5, TRIB3, ATF5, FAM8A1, KMT2E, TNKS, KMT2C, SEL1L, PIK3R1, LPP, PHF21A, FOXO1, TTBK2, THPO, INPP5F, RNF217, STXBP5, PDZD7, SRPK2, CHKA, COL24A1, ZBTB10, IRF2BP2, SMARCA2, DIAPH2, LRCH1, WNK1, TAB3, CPEB3, RCOR3, SETD2, LRGUK, CELF2, AKAP8L, LDB3, MIA…	1181

## Sheet: TS895
Category	Term	Count	%	PValue	Genes	List Total
GOTERM_BP_DIRECT	GO:0006120~mitochondrial electron transport, NADH to ubiquinone	12	1.33038	2.47e-06	MT-ND4L, MT-ND4, MT-ND5, NDUFA5, NDUFAB1, NDUFS4, NDUFC2, NDUFAF1, MT-ND2, DNAJC15, MT-ND3, DLD	799
GOTERM_BP_DIRECT	GO:0006886~intracellular protein transport	33	3.65854	6.78e-06	RAB1A, VPS29, STX12, ARF4, TMED10, STXBP3, SAR1A, ARL1, SNX13, VPS26A, SNX10, SNX2, GRPEL2, AP1S2, TMED2, BCAP29, ARFIP1, AP3S1, TMED7, ARL5A, TBC1D15, DNAJC19, TIMM23, DNAJC15, RAB31, RAB14, XPOT, VPS41, RAB18, RABL3, RAB3GAP2, SLU7, RAB5A	799
GOTERM_BP_DIRECT	GO:0042776~mitochondrial ATP synthesis coupled proton transport	12	1.33038	6.45e-05	MT-ATP6, MT-ND4L, MT-ND4, MT-ND5, NDUFA5, NDUFAB1, NDUFS4, NDUFC2, SDHD, MT-ND2, MT-ND3, MT-ATP8	799
GOTERM_BP_DIRECT	GO:0032511~late endosome to vacuole transport via multivesicular body sorting pathway	6	0.665188	7.35e-05	LEPROT, TMEM50A, TMEM50B, LEPROTL1, VTA1, CHMP5	799
GOTERM_BP_DIRECT	GO:0006888~ER to Golgi vesicle-mediated transport	17	1.8847	0.0001	RAB2A, RAB1A, ARF4, TMED10, SAR1A, GOLT1B, RINT1, SPAST, VAPA, TRAPPC6B, YIPF6, BCAP29, TMED2, TRAPPC13, TMED7, SEC22A, BET1	799
GOTERM_BP_DIRECT	GO:0016192~vesicle-mediated transport	24	2.66075	0.000111	RAB2A, RAB1A, RTN3, STX12, ARF4, YIPF1, SAR1A, CCZ1B, GOLT1B, STXBP3, ARL1, RHOBTB3, RAB27B, RAB11A, BLOC1S5, RAB30, RAB14, VPS41, AP1S2, AP3S1, TBC1D23, ARL5A, SFT2D1, VAMP3	799
GOTERM_BP_DIRECT	GO:0043161~proteasome-mediated ubiquitin-dependent protein catabolic process	22	2.43902	0.000194	KLHDC2, PSMD14, CRBN, NHLRC3, UBE2B, SIAH1, UBE2A, ARMC8, TOPORS, PJA2, PCNP, PSMA5, UBE2W, SH3BGRL, PSMA3, PSMC6, PSMA4, PSMA1, PSMA2, TRIM13, ERCC8, NFE2L2	799
GOTERM_BP_DIRECT	GO:0032981~mitochondrial respiratory chain complex I assembly	11	1.21951	0.000239	MT-ND4, MT-ND5, NDUFA5, NDUFAF7, NDUFAB1, NDUFS4, TMEM126A, NDUFC2, TMEM126B, NDUFAF1, MT-ND2	799
GOTERM_BP_DIRECT	GO:0009060~aerobic respiration	11	1.21951	0.000571	MT-ND4L, MT-ND4, MT-ND5, UQCRB, NDUFA5, NDUFAB1, NDUFS4, NDUFC2, MT-CO3, MT-ND2, MT-ND3	799
GOTERM_BP_DIRECT	GO:0006511~ubiquitin-dependent protein catabolic process	25	2.77162	0.000647	USP16, RNF13, PSMD14, RNF14, RCHY1, FBXO4, FBXO8, USP25, NDFIP2, NDFIP1, UBE2B, SIAH1, USP45, UBE4A, UBE2A, FBXO11, TOPORS, RNF146, PSMA3, PSMA4, PSMA1, RNF149, PSMA2, UBE2N, CACUL1	799
GOTERM_BP_DIRECT	GO:0015031~protein transport	34	3.7694	0.000704	VPS29, CALCRL, GOLT1B, CETN2, SNX13, NMD3, SNX4, CCDC91, ARL6IP5, TMED2, TMED7, SNX7, EPS15, GPM6B, BBS4, RAB2A, ARRDC4, VTA1, CMTM6, SNX24, AP1AR, BBIP1, UEVLD, RINT1, UNC50, CHMP2B, PPT1, TXNIP, ATG4A, SEC22A, SFT2D1, ARL8B, BET1, CHMP5	799
GOTERM_BP_DIRECT	GO:0006355~regulation of transcription, DNA-templated	62	6.87361	0.000888	ZNF493, RNF14, YEATS4, EFEMP1, ZNF83, ZNF525, HMG20A, YAF2, ZNF487, TRIM22, ZNF441, ZNF561, ZNF440, ZNF680, ACTR6, ZNF10, ZNF12, PROX1, ZNF57, MORF4L1, SUB1, ZNF559, ZNF596, ZNF552, ZNF155, MEAF6, TAF9, PPP2CA, ZNF708, TAF1D, ZNF627, MIER1, MBIP, ZNF624, ZNF502, ZNF700, ZNF304, ZNF226, ZNF225, ZNF224, ZNF266, ZNF461, ZNF140, ZNF382, ASCC1, FOXN2, GTF2H3, MEIS1, ZNF816, ZNF419, ZNF616, ZNF418, CNO…	799
GOTERM_BP_DIRECT	GO:0002181~cytoplasmic translation	12	1.33038	0.00117841	RWDD1, RPL21, RPL34, RPL36A, RPL22L1, RPS3A, RPL26, RPS27A, RPL9, RPL17, RPS13, RPL7	799
GOTERM_BP_DIRECT	GO:0043928~exonucleolytic nuclear-transcribed mRNA catabolic process involved in deadenylation-dependent decay	5	0.554324	0.00152799	CNOT7, DIS3, EXOSC9, EXOSC8, CNOT8	799
GOTERM_BP_DIRECT	GO:0006914~autophagy	16	1.77384	0.00158297	SH3GLB1, RAB1A, PRKAA1, WDR41, HMGB1, C9ORF72, FOXO1, VMP1, TMEM59, IFI16, RB1CC1, CHMP2B, ATG4A, DRAM2, ATG5, CHMP5	799
GOTERM_BP_DIRECT	GO:0045116~protein neddylation	6	0.665188	0.00173405	COPS4, COPS2, DCUN1D4, DCUN1D1, UBA3, COPS8	799
GOTERM_BP_DIRECT	GO:0032402~melanosome transport	6	0.665188	0.00173405	RAB1A, BLOC1S5, BLOC1S6, RAB27B, BBS4, RAB11A	799
GOTERM_BP_DIRECT	GO:0032543~mitochondrial translation	12	1.33038	0.00199902	RARS2, MRPL42, MRPL50, MRPS35, FASTKD2, MRPS14, MRPS33, MRPL39, IARS2, MRPL47, MRPL13, MRPL32	799
GOTERM_BP_DIRECT	GO:0000422~mitophagy	8	0.886918	0.00200766	ATG3, RB1CC1, FUNDC1, MAP1LC3B2, SNX7, ATG12, SLC25A46, ATG5	799
GOTERM_BP_DIRECT	GO:0010499~proteasomal ubiquitin-independent protein catabolic process	6	0.665188	0.0021413	PSMA5, PSMA3, PSMA4, PSMA1, PSMA2, NFE2L2	799
GOTERM_BP_DIRECT	GO:0006412~translation	20	2.21729	0.00233236	RPL21, MRPS14, MRPS33, RPL34, RPL36A, RPS3A, MRPL13, RPL9, MRPL32, RPL7, AIMP1, MRPL42, SEPSECS, RPL22L1, RPL26, PAIP2, RPS27A, RSL24D1, RPL17, RPS13	799
GOTERM_BP_DIRECT	GO:0008380~RNA splicing	18	1.99557	0.00394382	IVNS1ABP, TIA1, RBM25, ZRANB2, WTAP, ECD, SREK1IP1, ZCRB1, LSM5, RNPC3, THOC7, PPP2CA, RRAGC, CIR1, PPIL3, SLU7, BCAS2, SRSF11	799
GOTERM_BP_DIRECT	GO:0051865~protein autoubiquitination	10	1.10865	0.00399204	RNF146, UBE2B, RNF13, TRAF6, TRIM13, ERCC8, KLHL24, UBE2A, RCHY1, RNF141	799
GOTERM_BP_DIRECT	GO:0048193~Golgi vesicle transport	5	0.554324	0.00554799	CCDC91, GOLGA5, TRAPPC6B, VPS41, ARL1	799
GOTERM_BP_DIRECT	GO:1902774~late endosome to lysosome transport	5	0.554324	0.00554799	VPS41, CHMP2B, C9ORF72, CHMP5, ARL8B	799
GOTERM_BP_DIRECT	GO:0006413~translational initiation	8	0.886918	0.00586642	EIF3M, EIF4E3, EIF1AX, MTIF2, RPS3A, EIF2S1, EIF2A, PAIP1	799
GOTERM_BP_DIRECT	GO:0030433~ubiquitin-dependent ERAD pathway	10	1.10865	0.00609654	ERLEC1, RNF103, PSMC6, JKAMP, CCDC47, DNAJC10, TRIM13, UBE4A, DNAJB14, UBXN4	799
GOTERM_BP_DIRECT	GO:0043123~positive regulation of I-kappaB kinase/NF-kappaB signaling	17	1.8847	0.00612258	NDFIP2, NDFIP1, GOLT1B, CHUK, TFRC, IFIT5, IRAK4, ZDHHC17, VAPA, TSPAN6, TRAF6, MIER1, CASP1, UBE2N, TRIM13, TMEM9B, TRIM22	799
GOTERM_BP_DIRECT	GO:0002084~protein depalmitoylation	4	0.443459	0.00676218	ABHD13, LYPLA1, PPT1, LYPLAL1	799
GOTERM_BP_DIRECT	GO:0030150~protein import into mitochondrial matrix	5	0.554324	0.00822816	DNAJC19, GRPEL2, TIMM23, DNAJC15, TOMM20	799
GOTERM_BP_DIRECT	GO:0008089~anterograde axonal transport	6	0.665188	0.00823807	BLOC1S5, BLOC1S6, SPAST, BLOC1S2, AP3S1, ARL8B	799
GOTERM_BP_DIRECT	GO:0045494~photoreceptor cell maintenance	7	0.776053	0.00898864	BBS10, BBS12, USP45, DRAM2, SPATA7, BBS4, CLRN1	799
GOTERM_BP_DIRECT	GO:1905671~regulation of lysosome organization	3	0.332594	0.00965832	SCARB2, LAPTM4B, TMEM106B	799
GOTERM_BP_DIRECT	GO:0051443~positive regulation of ubiquitin-protein transferase activity	5	0.554324	0.0116388	ARRDC4, DCUN1D4, DCUN1D1, UBE2N, TOPORS	799
GOTERM_BP_DIRECT	GO:0034599~cellular response to oxidative stress	10	1.10865	0.0127583	RWDD1, PRKAA1, MAPK8, PYROXD1, PRKRA, SLC11A2, GAS5, EIF2S1, FOXO1, NFE2L2	799
GOTERM_BP_DIRECT	GO:0006635~fatty acid beta-oxidation	7	0.776053	0.0136077	PEX7, SCP2, ECHDC1, PEX2, ALDH1L2, DECR1, ACAT1	799
GOTERM_BP_DIRECT	GO:0032456~endocytic recycling	8	0.886918	0.0148013	VPS29, SNX4, STX12, RAB14, CMTM6, VPS26A, SNX7, EPS15	799
GOTERM_BP_DIRECT	GO:0051603~proteolysis involved in cellular protein catabolic process	7	0.776053	0.0149808	PSMA3, CTSO, PSMA4, PSMA1, PSMA2, CTSS, CTSC	799
GOTERM_BP_DIRECT	GO:0090503~RNA phosphodiester bond hydrolysis, exonucleolytic	6	0.665188	0.0154418	CNOT7, CNOT6L, DIS3, CNOT2, CNOT8, REXO2	799
GOTERM_BP_DIRECT	GO:0015990~electron transport coupled proton transport	3	0.332594	0.0156584	MT-ND4, MT-ND5, MT-CYB	799
GOTERM_BP_DIRECT	GO:0007031~peroxisome organization	5	0.554324	0.0158431	PEX7, TMEM135, SCP2, PEX2, PEX12	799
GOTERM_BP_DIRECT	GO:0000045~autophagosome assembly	8	0.886918	0.017363	VMP1, RAB1A, ATG3, STX12, RB1CC1, MAP1LC3B2, ATG12, ATG5	799
GOTERM_BP_DIRECT	GO:0007034~vacuolar transport	4	0.443459	0.0181377	NDFIP2, NDFIP1, VPS41, CHMP2B	799
GOTERM_BP_DIRECT	GO:0046039~GTP metabolic process	4	0.443459	0.0181377	OPA1, GNAI3, AK3, RHOQ	799
GOTERM_BP_DIRECT	GO:0016050~vesicle organization	4	0.443459	0.0181377	SAR1A, SORT1, SNX10, EPS15	799
GOTERM_BP_DIRECT	GO:0007030~Golgi organization	12	1.33038	0.0208589	CDC42, RAB2A, VMP1, RAB1A, RAB30, TMED10, GOLGA5, ATL3, GOLGB1, ARL1, TMED2, TMED7	799
GOTERM_BP_DIRECT	GO:0090316~positive regulation of intracellular protein transport	5	0.554324	0.0208921	CDC42, ASPH, PDCD10, RUFY3, ZFAND1	799
GOTERM_BP_DIRECT	GO:0006895~Golgi to endosome transport	4	0.443459	0.0219894	RAB14, SORT1, VPS13C, EPS15	799
GOTERM_BP_DIRECT	GO:2000434~regulation of protein neddylation	4	0.443459	0.0219894	COPS4, COPS2, DCUN1D1, COPS8	799
GOTERM_BP_DIRECT	GO:0065003~macromolecular complex assembly	13	1.44124	0.0237862	WDR19, MBD2, RANBP9, DNAJB14, DNAJC15, CAPZA1, CAPZA2, FAS, NDUFAF1, KPNA3, SH3BGR, SLC25A46, VAMP3	799
GOTERM_BP_DIRECT	GO:0048490~anterograde synaptic vesicle transport	4	0.443459	0.0262508	BLOC1S5, BLOC1S6, BLOC1S2, AP3S1	799
GOTERM_BP_DIRECT	GO:0003407~neural retina development	4	0.443459	0.0262508	GPM6A, TGFB2, USP45, ATP2B1	799
GOTERM_BP_DIRECT	GO:0006357~regulation of transcription from RNA polymerase II promoter	88	9.7561	0.0278638	CCNT2, ZNF493, RNF14, YEATS4, CCNC, HMGB1, CARF, IKZF5, ZNF83, ZNF449, ZNF525, ZNF487, ZNF441, ZNF561, ZNF440, ZNF680, ZFP2, ZNF10, ETV1, ZNF12, PROX1, MED4, ZNF57, MED7, ELF2, ZNF639, SUB1, MED21, ZNF559, ZNF436, ZNF799, LCORL, CGGBP1, ZNF596, ZNF552, ZNF155, CAMK2D, ZBTB8A, USP16, GLO1, TSHZ2, TAF9, MYNN, BAZ2B, NR2C1, ZNF25, FOXO1, ZNF708, ZNF829, ZNF627, NRIP1, MBIP, ZSCAN12, ZNF624, ZNF502, …	799
GOTERM_BP_DIRECT	GO:0045333~cellular respiration	6	0.665188	0.0285006	COX7B, UQCRB, NDUFS4, MT-CO3, MT-CYB, COX5A	799
GOTERM_BP_DIRECT	GO:0061709~reticulophagy	4	0.443459	0.0309205	UFL1, UFM1, RB1CC1, SNX7	799
GOTERM_BP_DIRECT	GO:0036499~PERK-mediated unfolded protein response	3	0.332594	0.0311237	TMED2, EIF2S1, NFE2L2	799
GOTERM_BP_DIRECT	GO:0042773~ATP synthesis coupled electron transport	3	0.332594	0.0311237	MT-ND4L, MT-ND4, MT-ND5	799
GOTERM_BP_DIRECT	GO:0044804~nucleophagy	3	0.332594	0.0311237	ATG3, ATG12, ATG5	799
GOTERM_BP_DIRECT	GO:0006289~nucleotide-excision repair	6	0.665188	0.0311932	SLC30A9, CETN2, ERCC8, GTF2H1, GTF2H3, GTF2H5	799
GOTERM_BP_DIRECT	GO:0009411~response to UV	6	0.665188	0.0370427	PRKAA1, MAPK8, UBE2B, ERCC8, UBE2A, MAP4K3	799
GOTERM_BP_DIRECT	GO:0010508~positive regulation of autophagy	8	0.886918	0.0371512	SH3GLB1, UFL1, TMEM59, PRKAA1, RB1CC1, HMGB1, FOXO1, TRIM22	799
GOTERM_BP_DIRECT	GO:0016567~protein ubiquitination	30	3.32594	0.0393465	WDSUB1, RNF14, RCHY1, PCNP, CDC42, BTBD1, RNF139, FBXO4, FBXO3, RPS27A, TRIM22, ATG5, KLHDC2, ARRDC4, ATG3, UBE2B, CRBN, SIAH1, PEX2, KLHL24, FBXO11, PJA2, CCNB1IP1, MED7, RNF103, RNF149, TRIM13, UBE2N, FBXL3, NFE2L2	799
GOTERM_BP_DIRECT	GO:0034198~cellular response to amino acid starvation	6	0.665188	0.0402028	SH3GLB1, IMPACT, MAPK8, RRAGC, FAS, EIF2S1	799
GOTERM_BP_DIRECT	GO:0010649~regulation of cell communication by electrical coupling	3	0.332594	0.0403791	CAMK2D, ASPH, SRI	799
GOTERM_BP_DIRECT	GO:0034329~cell junction assembly	3	0.332594	0.0403791	CDC42, VMP1, CAPZA1	799
GOTERM_BP_DIRECT	GO:0017196~N-terminal peptidyl-methionine acetylation	3	0.332594	0.0403791	NAA30, NAA35, NAA16	799
GOTERM_BP_DIRECT	GO:0051683~establishment of Golgi localization	3	0.332594	0.0403791	CDC42, PDCD10, YWHAZ	799
GOTERM_BP_DIRECT	GO:0016239~positive regulation of macroautophagy	5	0.554324	0.0414327	SCOC, GNAI3, TRIM13, C9ORF72, PAFAH1B2	799
GOTERM_BP_DIRECT	GO:2000786~positive regulation of autophagosome assembly	4	0.443459	0.0414688	SH3GLB1, SNX4, RAB3GAP2, SNX7	799
GOTERM_BP_DIRECT	GO:0036503~ERAD pathway	4	0.443459	0.0473348	ERLEC1, RNF139, CCDC47, RHBDD1	799
GOTERM_BP_DIRECT	GO:0042273~ribosomal large subunit biogenesis	5	0.554324	0.0501272	GTF3A, MALSU1, RPL26, RSL24D1, RPL7	799
GOTERM_BP_DIRECT	GO:0010498~proteasomal protein catabolic process	5	0.554324	0.0501272	PSMA5, PSMA3, PSMA4, PSMA1, PSMA2	799
GOTERM_BP_DIRECT	GO:0033146~regulation of intracellular estrogen receptor signaling pathway	3	0.332594	0.0505211	UFL1, UFM1, UFSP2	799
GOTERM_BP_DIRECT	GO:1901844~regulation of cell communication by electrical coupling involved in cardiac conduction	3	0.332594	0.0505211	CAMK2D, SRI, CALM2	799
GOTERM_BP_DIRECT	GO:0043066~negative regulation of apoptotic process	31	3.43681	0.0508376	PSMD10, ARF4, PRKAA1, TFRC, GLO1, TAF9, APIP, SLC40A1, HIGD1A, FOXO1, UFL1, MAPK8, OPA1, PDCD10, MAEL, ATG5, UBE2B, API5, RHBDD1, RPS3A, YWHAZ, HIPK3, TOPORS, GCLC, UFM1, CCNG1, PPT1, NAA35, FAS, NAA16, IL6ST	799
GOTERM_BP_DIRECT	GO:2000377~regulation of reactive oxygen species metabolic process	4	0.443459	0.0535842	ARF4, PRCP, FOXO1, PARL	799
GOTERM_BP_DIRECT	GO:0010880~regulation of release of sequestered calcium ion into cytosol by sarcoplasmic reticulum	4	0.443459	0.0535842	CAMK2D, ASPH, SRI, CALM2	799
GOTERM_BP_DIRECT	GO:0000209~protein polyubiquitination	13	1.44124	0.0552004	NHLRC3, UBE2B, RNF14, UBE4A, UBE2A, TOPORS, UBE2W, UBE2Q2, TRAF6, FBXO4, UBE2N, ERCC8, TRIM22	799
GOTERM_BP_DIRECT	GO:0042147~retrograde transport, endosome to Golgi	8	0.886918	0.0553841	VPS29, SNX2, GOLT1B, ARL1, RHOBTB3, VPS26A, TBC1D23, VAMP3	799
GOTERM_BP_DIRECT	GO:0017148~negative regulation of translation	8	0.886918	0.0553841	TIA1, CNOT7, RNF139, OTUD6B, MALSU1, CNOT8, PAIP2, MRPL13	799
GOTERM_BP_DIRECT	GO:0035690~cellular response to drug	7	0.776053	0.057827	RAP1B, RAP2A, PRKAA1, RAP1A, TFRC, RNF149, NFE2L2	799
GOTERM_BP_DIRECT	GO:0010613~positive regulation of cardiac muscle hypertrophy	4	0.443459	0.0602072	MTPN, CAMK2D, TWF1, IL6ST	799
GOTERM_BP_DIRECT	GO:0000289~nuclear-transcribed mRNA poly(A) tail shortening	4	0.443459	0.0602072	CNOT7, CNOT6L, CNOT2, CNOT8	799
GOTERM_BP_DIRECT	GO:0090201~negative regulation of release of cytochrome c from mitochondria	4	0.443459	0.0602072	PSMD10, OPA1, GHITM, PARL	799
GOTERM_BP_DIRECT	GO:0051131~chaperone-mediated protein complex assembly	4	0.443459	0.0602072	BBS10, BBS12, NDUFAF1, HOPX	799
GOTERM_BP_DIRECT	GO:0007568~aging	14	1.55211	0.0611341	MT-ND4, TFRC, MBD2, ATP2B1, EIF2S1, POLB, MT-ATP6, GCLC, SRR, NAMPT, FBXO4, DLD, CTSC, NFE2L2	799
GOTERM_BP_DIRECT	GO:0070816~phosphorylation of RNA polymerase II C-terminal domain	3	0.332594	0.0614609	GTF2H1, GTF2H3, GTF2H5	799
GOTERM_BP_DIRECT	GO:0006614~SRP-dependent cotranslational protein targeting to membrane	3	0.332594	0.0614609	SRP72, SRP54, SRP9	799
GOTERM_BP_DIRECT	GO:0032509~endosome transport via multivesicular body sorting pathway	3	0.332594	0.0614609	LAPTM4B, SORT1, CHMP2B	799
GOTERM_BP_DIRECT	GO:0060576~intestinal epithelial cell development	3	0.332594	0.0614609	C1GALT1, YIPF6, IL6ST	799
GOTERM_BP_DIRECT	GO:1904903~ESCRT III complex disassembly	3	0.332594	0.0614609	VTA1, CHMP2B, CHMP5	799
GOTERM_BP_DIRECT	GO:0034356~NAD biosynthesis via nicotinamide riboside salvage pathway	3	0.332594	0.0614609	NAMPT, PARP9, NUDT12	799
GOTERM_BP_DIRECT	GO:0016574~histone ubiquitination	3	0.332594	0.0614609	UBE2B, UBE2N, UBE2A	799
GOTERM_BP_DIRECT	GO:0007420~brain development	18	1.99557	0.062796	RTN3, ARF4, CNTNAP2, STXBP3, SLC1A1, GNAI3, ATP2B1, PROX1, ACAT1, UFM1, SRR, MEIS1, CCNG1, NDUFS4, PPT1, RAB18, TBC1D23, PAFAH1B2	799
GOTERM_BP_DIRECT	GO:0006417~regulation of translation	8	0.886918	0.0646433	MTPN, IMPACT, EIF4E3, CNOT7, CNOT6L, ZNF706, CNOT8, EIF2A	799
GOTERM_BP_DIRECT	GO:0016236~macroautophagy	7	0.776053	0.0649283	VTA1, VPS41, CHMP2B, NBR1, MAP1LC3B2, ATG12, ATG5	799
GOTERM_BP_DIRECT	GO:0051016~barbed-end actin filament capping	4	0.443459	0.0671925	CAPZA1, CAPZA2, TWF1, NCK1	799
GOTERM_BP_DIRECT	GO:0071985~multivesicular body sorting pathway	4	0.443459	0.0671925	VTA1, CHMP2B, RAB27B, CHMP5	799
GOTERM_BP_DIRECT	GO:0071902~positive regulation of protein serine/threonine kinase activity	7	0.776053	0.0725177	PPP2CA, ETAA1, PDCD10, STRADB, KRAS, BMPR1B, CALM2	799
GOTERM_BP_DIRECT	GO:0006301~postreplication repair	3	0.332594	0.0731154	UBE2B, UBE2N, UBE2A	799
GOTERM_BP_DIRECT	GO:0060315~negative regulation of ryanodine-sensitive calcium-release channel activity	3	0.332594	0.0731154	SRI, PKD2, CALM2	799
GOTERM_BP_DIRECT	GO:0032486~Rap protein signal transduction	3	0.332594	0.0731154	RAP1B, RAP2A, RAP1A	799
GOTERM_BP_DIRECT	GO:0030001~metal ion transport	3	0.332594	0.0731154	SLC30A7, NDFIP2, NDFIP1	799
GOTERM_BP_DIRECT	GO:0019896~axonal transport of mitochondrion	3	0.332594	0.0731154	SPAST, OPA1, HSBP1	799
GOTERM_BP_DIRECT	GO:0036444~mitochondrial calcium uptake	3	0.332594	0.0731154	MCUR1, OPA1, MICU2	799
GOTERM_BP_DIRECT	GO:0006686~sphingomyelin biosynthetic process	3	0.332594	0.0731154	VAPA, OSBP, ORMDL1	799
GOTERM_BP_DIRECT	GO:0002726~positive regulation of T cell cytokine production	3	0.332594	0.0731154	FZD5, TRAF6, B2M	799
GOTERM_BP_DIRECT	GO:0000338~protein deneddylation	3	0.332594	0.0731154	COPS4, COPS2, COPS8	799
GOTERM_BP_DIRECT	GO:0030422~production of siRNA involved in RNA interference	3	0.332594	0.0731154	TSNAX, PRKRA, TSN	799
GOTERM_BP_DIRECT	GO:0006383~transcription from RNA polymerase III promoter	4	0.443459	0.0745282	IVNS1ABP, GTF3C6, GTF3A, POLR2K	799
GOTERM_BP_DIRECT	GO:0016241~regulation of macroautophagy	6	0.665188	0.0758317	SH3GLB1, MAPK8, ATP6V1G2, RHEB, ATP6V1B2, VPS26A	799
GOTERM_BP_DIRECT	GO:0031333~negative regulation of protein complex assembly	5	0.554324	0.0758578	CDC42, IMPACT, CRBN, LAMP2, DNAJC15	799
GOTERM_BP_DIRECT	GO:0050942~positive regulation of pigment cell differentiation	2	0.221729	0.0808514	BLOC1S5, BLOC1S6	799
GOTERM_BP_DIRECT	GO:0070124~mitochondrial translational initiation	2	0.221729	0.0808514	MTIF2, MTIF3	799
GOTERM_BP_DIRECT	GO:0010506~regulation of autophagy	7	0.776053	0.0848118	MFSD8, IFI16, RRAGC, CASP1, WDR41, DRAM2, C9ORF72	799
GOTERM_BP_DIRECT	GO:0016558~protein import into peroxisome matrix	3	0.332594	0.0854072	PEX7, PEX2, PEX12	799
GOTERM_BP_DIRECT	GO:0009235~cobalamin metabolic process	3	0.332594	0.0854072	LMBRD1, MMAA, MMADHC	799
GOTERM_BP_DIRECT	GO:0006829~zinc II ion transport	3	0.332594	0.0854072	SLC30A7, SLC30A9, SLC39A9	799
GOTERM_BP_DIRECT	GO:0006688~glycosphingolipid biosynthetic process	3	0.332594	0.0854072	TM9SF2, ST8SIA1, ST3GAL5	799
GOTERM_BP_DIRECT	GO:0000122~negative regulation of transcription from RNA polymerase II promoter	50	5.54324	0.0860387	HMGB1, N4BP2L2, IKZF5, ZMYM5, MAEL, CIR1, HMG20A, ZNF487, ZNF440, HSBP1, ZNF10, PEX2, PROX1, PARP9, YWHAZ, IMPACT, TRAF6, ZNF559, TXNIP, ZNF436, CGGBP1, ZNF596, PSMD10, ZBTB8A, MOSPD1, TXN, NR2C1, ZNF25, FOXO1, SDCBP, IFI16, NRIP1, MIER1, SMYD2, FNIP1, ZNF224, ZNF266, PCGF6, ZNF140, MBD2, HOPX, MAPK10, SNW1, COPS2, CNOT2, ZNF614, ZNF136, OGT, PTPN2, ZNF354B	799
GOTERM_BP_DIRECT	GO:0030316~osteoclast differentiation	5	0.554324	0.0876901	OSTM1, TFRC, GLO1, TRAF6, SNX10	799
GOTERM_BP_DIRECT	GO:0031175~neuron projection development	10	1.10865	0.0894757	GPM6A, BLOC1S5, CNTNAP2, BLOC1S6, VAPA, BLOC1S2, HMGB1, TBC1D23, GPM6B, RAB11A	799
GOTERM_BP_DIRECT	GO:0006879~cellular iron ion homeostasis	6	0.665188	0.0905543	NDFIP1, GLRX3, TFRC, SLC11A2, NCOA4, SLC40A1	799
GOTERM_BP_DIRECT	GO:0009267~cellular response to starvation	7	0.776053	0.0936072	RRAGC, VPS41, LAMP2, FNIP1, DNAJC15, FOXO1, ATG5	799
GOTERM_BP_DIRECT	GO:0032465~regulation of cytokinesis	5	0.554324	0.0939205	SH3GLB1, CETN2, CALM2, BBS4, RAB11A	799
GOTERM_BP_DIRECT	GO:0061025~membrane fusion	5	0.554324	0.0939205	BLOC1S6, OPA1, VAPA, SEC22A, VAMP3	799
GOTERM_BP_DIRECT	GO:0097352~autophagosome maturation	5	0.554324	0.0939205	MFSD8, LAMP2, CHMP2B, MAP1LC3B2, CHMP5	799
GOTERM_BP_DIRECT	GO:0051289~protein homotetramerization	6	0.665188	0.095767	USP16, APIP, SSBP1, PKD2, B2M, CRYZ	799
GOTERM_BP_DIRECT	GO:0030042~actin filament depolymerization	3	0.332594	0.0982641	CFL2, DSTN, TWF1	799
GOTERM_CC_DIRECT	GO:0005739~mitochondrion	120	13.3038	5.74e-14	MT-ND4L, MT-ND4, MTCH2, MT-ND5, TFRC, GHITM, MT-ND2, TOMM20, NUDT6, ALDH1L2, MT-ND3, SCP2, MPC1, CHCHD7, PMPCB, SLC25A46, RARS2, OXSM, SLC11A2, SDHD, ARMC1, PYURF, PPA2, MTHFD2L, TMEM126A, TFAM, TMEM126B, MT-CO3, MMADHC, AK3, HIGD1A, MRPL13, FOXO1, SPATA7, ADH5, ACAT1, SDCBP, RHOT1, BLOC1S2, GRPEL2, ARGLU1, DECR1, DNAJC19, NDFIP2, CWC15, ACADSB, GPN1, CRLS1, GLUD1, GCLC, NDUFAF7, NDUFAF1, MT-CYB,…	831
GOTERM_CC_DIRECT	GO:0005829~cytosol	305	33.8137	1.74e-10	VEZT, VPS29, SCOC, RPL34, GORAB, IFIT5, RPL9, ALKBH8, RPL7, PCMT1, CCDC91, SCP2, NAMPT, FBXO4, AP1S2, FBXO3, ARFIP1, B2M, PRKACB, RPS13, TRIM22, ATG3, ATP6V1G2, RPL21, OXSM, AP1AR, ARMC8, ATG12, ARMC1, RRAGC, PPA2, PPA1, CLNS1A, RUFY3, CRYZL1, TFAM, TXNIP, RPL26, MMADHC, EPHA3, STXBP3, DCUN1D1, TWF1, VPS26A, TXN, IQGAP2, C9ORF72, ADH5, MYL12A, MTMR6, BLOC1S6, SPAST, SNX2, PRKAR2B, PDCD10, BLOC1S2…	831
GOTERM_CC_DIRECT	GO:0005743~mitochondrial inner membrane	50	5.54324	2.43e-09	MRS2, MT-ND4L, MT-ND4, MCUR1, COX7B, MTCH2, MT-ND5, MRPS14, MRPL39, GHITM, MT-ND2, MT-ND3, MRPL32, MT-ATP6, MRPL42, OPA1, MPC1, PMPCB, TIMM23, NDUFC2, MRPL47, SDHD, SLC25A16, MRPL50, MTHFD2L, NDUFS4, TMEM126A, MT-CO3, TMEM126B, MICU2, SMIM20, MRPS35, UQCRB, MRPS33, HIGD1A, COX5A, MRPL13, TMEM70, PARL, TMEM242, DNAJC19, NDUFA5, CRLS1, TTC19, MT-ATP8, TIMM10B, NDUFAB1, NDUFAF1, MT-CYB, SLC25A36	831
GOTERM_CC_DIRECT	GO:0005764~lysosome	37	4.102	1.54e-08	SCARB2, ASAH1, CALCRL, HEXB, PON2, VPS26A, PRCP, C9ORF72, CTSS, LAPTM4B, CTSO, SNX2, RB1CC1, LAMP2, MFSD1, DRAM2, CTBS, CTSC, CD164, SORT1, VPS13C, FUCA2, SLC11A2, ATP6AP2, GALC, TMEM59, RAB14, RRAGC, VMA21, VPS41, NBR1, CHMP2B, OCIAD1, PPT1, TMEM106B, HPSE, ARL8B	831
GOTERM_CC_DIRECT	GO:0000139~Golgi membrane	60	6.65188	1.64e-08	SCARB2, SCOC, TMEM167B, RNF13, GOLT1B, PROS1, MANEA, C1GALT1C1, GOLGA5, OSBP, DSE, AP1S2, TMED2, ARFIP1, TMED7, GOLGA7, B2M, SLC35A5, SLC30A7, SH3GLB1, RAB2A, ZDHHC17, PJA2, TPST1, RAB30, UNC50, RTN3, RAB1A, STX12, LEPROT, TMED10, GCNT1, ARL1, GNAI3, MOSPD1, CDC42, NRAS, MAN2A1, PDCD10, ST3GAL5, CD59, GCNT4, GBP3, NDFIP2, NDFIP1, FZD5, ST8SIA1, TMEM50B, C1GALT1, TMEM59, VAPA, RAB14, RHEB, MGAT4A,…	831
GOTERM_CC_DIRECT	GO:0005783~endoplasmic reticulum	85	9.4235	7.04e-08	ANKRD13C, TRAM1, RNF13, GOLT1B, RPL34, CCDC47, SRP54, UFSP2, SNX10, TXNDC12, HMGB1, MAGT1, PKD2, PHEX, UFL1, SCP2, CASP4, DSE, TMED2, UBXN4, TMED7, NCK1, CAST, LYPLA1, SLC30A9, RPL21, RPS3A, DNAJB14, CGRRF1, TSN, NT5C3A, PTP4A1, RINT1, RCN1, RCN2, ASPH, TRAPPC6B, RTN3, RAB1A, CALCRL, TMED10, ATL3, SAR1A, POMP, SLC1A1, MOSPD2, RPL36A, ITPR2, HSD17B12, HSD17B11, HSPA13, MTMR6, ERLEC1, CYB5R4, SPAST…	831
GOTERM_CC_DIRECT	GO:0005765~lysosomal membrane	37	4.102	1.67e-06	SLC46A3, SCARB2, RNF13, GNAI3, WDR41, MFSD8, LAPTM4B, LAPTM4A, BLOC1S2, LAMP2, AP1S2, MFSD1, FNIP1, DRAM2, RAB2A, CD164, CCZ1B, STARD3NL, SORT1, VPS13C, SLC11A2, ATP6AP2, TMEM59, LMBRD1, RAB14, OSTM1, RHEB, VPS41, CHMP2B, ATP6V1B2, GNB4, TMEM106B, HPSE, LAMTOR3, TMEM9B, ARL8B, CHMP5	831
GOTERM_CC_DIRECT	GO:0070469~respiratory chain	10	1.10865	1.8e-06	MT-ND4L, MT-ND4, MT-ND5, NDUFS4, NDUFC2, MT-CYB, MT-ND2, HIGD1A, TTC19, MT-ND3	831
GOTERM_CC_DIRECT	GO:0005789~endoplasmic reticulum membrane	76	8.42572	7.25e-06	ANKRD13C, SCARB2, TRAM1, RNF13, CCDC47, PROS1, MAGT1, PKD2, UFL1, ARV1, RB1CC1, OSBP, CASP4, DSE, ARL6IP5, BCAP29, TMED2, UBXN4, TMED7, RAB2A, PDGFRA, TRIQK, STARD3NL, VPS13C, ATP6AP2, ALG5, DNAJB14, SLC35G1, PJA2, RINT1, PYURF, LMBRD1, ASPH, PIGK, TRIM13, SEC22A, AGPAT5, RTN3, GRIA2, TMED10, MOSPD2, GNAI3, MOSPD1, ITPR2, SRI, HSD17B12, CDC42, SDCBP, NRAS, CYB5R4, SPAST, RNF139, EMC2, CD59, SPTSS…	831
GOTERM_CC_DIRECT	GO:0005634~nucleus	299	33.1486	1.17e-05	TFRC, THYN1, CCNC, NUDT6, RPL9, RCBTB1, ALKBH8, IKZF5, RPL7, PRKACB, RPS13, TRIM22, ESCO1, ZFP2, SLC11A2, NSMCE2, ZNF10, WDR72, ARMC8, ZNF12, MED4, MED7, RRAGC, SUB1, CLNS1A, TFAM, TXNIP, ASF1A, CGGBP1, ZNF277, ZNF155, ZBTB8A, MEAF6, TSHZ2, DCUN1D4, DCUN1D1, GSKIP, NMD3, TXN, BAZ2B, RNPC3, ZNF25, C9ORF72, ZNF829, ZNF708, SPAST, ZNF706, BLOC1S2, DPH3, MIER1, ZSCAN12, ZNF700, ARGLU1, ZNF266, DECR1,…	831
GOTERM_CC_DIRECT	GO:0031902~late endosome membrane	19	2.10643	1.39e-05	OSBPL9, SCARB2, YIPF1, TMEM30A, RNF13, STARD3NL, VPS13C, SLC1A1, SLC11A2, TMEM59, LAPTM4B, LAPTM4A, VPS41, LAMP2, CHMP2B, TMEM106B, MITD1, LAMTOR3, ARL8B	831
GOTERM_CC_DIRECT	GO:0005654~nucleoplasm	208	23.0599	2.23e-05	VEZT, SCOC, GORAB, CCNC, ALKBH8, CCDC91, SCP2, FBXO3, PRKACB, RPS13, TRIM22, ESCO1, NSMCE2, DNTTIP2, ARMC8, ZNF12, MED4, ATG12, MED7, RRAGC, SUB1, CLNS1A, RPL26, ASF1A, CGGBP1, EPHA3, MEAF6, MYNN, DCUN1D1, NMD3, TXN, RNPC3, ARPP19, SPAST, DPH3, MIER1, ARGLU1, DECR1, ARL14EP, ZRANB2, GPN1, BTBD10, SNW1, RCOR3, INTS12, MOCS2, CETN2, FASTKD3, ADK, ZBTB8OS, CTSC, HSBP1, VWA5A, PROX1, PARP9, TOPORS, P…	831
GOTERM_CC_DIRECT	GO:0005737~cytoplasm	279	30.9313	2.45e-05	RPL34, GORAB, NUDT6, RPL9, RCBTB1, ALKBH8, RPL7, PCMT1, SCP2, NAMPT, FBXO4, FBXO3, CEP95, RPS13, TRIM22, EIF2A, ARRDC4, RPL21, TYW5, SLC11A2, WDR72, ARMC8, ATG12, RRAGC, PPA2, PPA1, RUFY3, FEZ2, TRIM13, TXNIP, RPL26, MMADHC, TBCEL, DCUN1D1, TWF1, GSKIP, NMD3, TXN, IQGAP2, ARPP19, C9ORF72, MYL12A, MTMR6, SNX4, BLOC1S6, SPAST, SNX2, ZNF706, PRKAR2B, PDCD10, DPH3, MIER1, RIMKLB, ATG5, NDFIP2, TMEM50…	831
GOTERM_CC_DIRECT	GO:0070062~extracellular exosome	126	13.969	6.43e-05	SLC46A3, SCARB2, TFRC, AMY2B, RPL34, PROS1, GHITM, ALDH1L2, PPP1CB, PCMT1, C1GALT1C1, EFEMP1, CFL2, LAMP2, NAMPT, B2M, GOLGA7, PRKACB, RPS13, RAB2A, BROX, NPNT, SYPL1, PPA1, SUB1, RPL26, IL6ST, ARL8B, GPM6A, STXBP3, GLO1, CFI, SLC1A1, RHOBTB3, TXN, IQGAP2, ADH5, MYL12A, ACAT1, RAP1B, SDCBP, RAP1A, SPAST, MAN2A1, PRKAR2B, PDCD10, TSPAN6, ESD, TSPAN3, VTA1, FUCA2, DSTN, RAB27B, EIF2S1, UEVLD, RHEB,…	831
GOTERM_CC_DIRECT	GO:0005747~mitochondrial respiratory chain complex I	10	1.10865	0.000153	MT-ND4L, MT-ND4, MT-ND5, NDUFA5, NDUFAB1, NDUFS4, NDUFC2, NDUFAF1, MT-ND2, MT-ND3	831
GOTERM_CC_DIRECT	GO:0005769~early endosome	28	3.10421	0.000155	RAB1A, VPS29, CNTNAP2, TFRC, SNX13, VPS26A, HMGB1, SNX4, LAPTM4B, RAP1A, INPP5F, AP1S2, AP3S1, SNX7, ARRDC4, SORT1, SIAH1, SLC11A2, AP1AR, TMEM230, PTP4A1, PTP4A2, RAB31, RAB14, VPS41, RAB5A, EPHA3, VAMP3	831
GOTERM_CC_DIRECT	GO:0012505~endomembrane system	17	1.8847	0.0002	AGPAT5, RAB1A, STX12, CCDC25, MAP1LC3B2, MOSPD2, TMEM230, VMP1, TMX4, RAB31, RAB14, RNF139, RUFY3, RABL3, RAB18, ADTRP, RAB5A	831
GOTERM_CC_DIRECT	GO:0000151~ubiquitin ligase complex	15	1.66297	0.00022	RNF14, DCUN1D4, DCUN1D1, RANBP9, UBE4A, ARMC8, RCHY1, FBXO11, TOPORS, MED7, MED21, FBXO4, UBE2N, FBXL3, FBXO8	831
GOTERM_CC_DIRECT	GO:0005802~trans-Golgi network	20	2.21729	0.000294	SCOC, YIPF1, PIFO, GCNT1, SLC11A2, ARL1, TMEM230, RAB11A, RAB30, CCDC91, RAB14, SLC39A9, TRAPPC6B, OSBP, LAMP2, YIPF6, RGS20, GSAP, TBC1D23, ARL5A	831
GOTERM_CC_DIRECT	GO:0019773~proteasome core complex, alpha-subunit complex	5	0.554324	0.000691	PSMA5, PSMA3, PSMA4, PSMA1, PSMA2	831
GOTERM_CC_DIRECT	GO:0030133~transport vesicle	13	1.44124	0.000692	YIPF1, TMED10, AP1AR, RAB11A, BLOC1S5, BLOC1S6, GOLGA5, TMED2, CD59, AP3S1, TMED7, BET1, VAMP3	831
GOTERM_CC_DIRECT	GO:0010008~endosome membrane	23	2.54989	0.000769	SCARB2, VPS29, CD164, NDFIP2, LEPROT, NDFIP1, TFRC, SORT1, VTA1, ATP6AP2, LY96, VPS26A, IRAK4, TM9SF2, RAP1A, SNX2, TRAF6, VPS41, RPS27A, LAMTOR3, RAB5A, ITM2B, CHMP5	831
GOTERM_CC_DIRECT	GO:0042470~melanosome	13	1.44124	0.000984	RAB2A, RAB1A, ATP6V1G2, TMED10, TFRC, YWHAB, RAB27B, YWHAZ, SDCBP, SYPL1, CALU, ATP6V1B2, RAB5A	831
GOTERM_CC_DIRECT	GO:0000421~autophagosome membrane	9	0.997783	0.00119969	VMP1, SH3GLB1, CALCOCO2, RB1CC1, LAMP2, CHMP2B, ATP6AP2, MAP1LC3B2, CHMP5	831
GOTERM_CC_DIRECT	GO:0005768~endosome	26	2.88248	0.00120052	VPS29, LEPROT, SCOC, CALCRL, RNF13, TFRC, VPS26A, SNX10, HMGB1, C9ORF72, LAPTM4B, BLOC1S6, SPAST, SNX2, LEPROTL1, ARRDC4, CD164, STARD3NL, AP1AR, WDR72, RAB11A, TM9SF2, CHMP2B, OCIAD1, TMEM106B, RAB5A	831
GOTERM_CC_DIRECT	GO:0016607~nuclear speck	32	3.54767	0.00146429	RBM25, MOCS2, PRKAA1, POMP, SRP54, RCHY1, NSL1, DUSP11, IFI16, SUMO1, NRIP1, NAMPT, POLI, CIR1, SNRPB2, SRSF11, TRIM22, BCAS2, FNBP4, PNISR, WTAP, ASCC1, API5, CWC15, THOC7, TOPORS, COPS4, MORF4L1, SNW1, CNOT7, FAM76B, SLU7	831
GOTERM_CC_DIRECT	GO:0045335~phagocytic vesicle	10	1.10865	0.00175205	CDC42, STX12, RAP1A, RAB31, RAB14, STXBP3, RAB5A, CTSS, RAB11A, VAMP3	831
GOTERM_CC_DIRECT	GO:0031901~early endosome membrane	18	1.99557	0.00182893	STX12, TMEM30A, FZD5, CMTM6, SLC1A1, SNX13, SNX4, SNX2, RAB31, RAB14, INPP5F, VPS41, SNX7, EPS15, RAB5A, B2M, TMEM9B, VAMP3	831
GOTERM_CC_DIRECT	GO:0005794~Golgi apparatus	67	7.42794	0.00212222	CEP57, CNTNAP2, ARF4, SCOC, TMEM167B, GORAB, PKD2, MANEA, PHEX, LAPTM4A, ARV1, CCDC91, GOLGA5, OSBP, DSE, AP1S2, TMED2, AP3S1, TMED7, B2M, CTSC, TRIM22, SLC30A7, RAB2A, PDGFRA, AP1AR, ZDHHC17, TPST1, PLSCR1, TRAPPC6B, UNC50, TBC1D23, RTN3, RAB1A, STX12, LEPROT, TMED10, SAR1A, ARL1, GNAI3, NRAS, PDCD10, ST3GAL5, DRAM2, OSBPL9, TSNAX, NDFIP2, YIPF1, TMEM30A, NDFIP1, SORT1, ST8SIA1, PCGF5, RAB3IP, R…	831
GOTERM_CC_DIRECT	GO:0043231~intracellular membrane-bounded organelle	58	6.43016	0.00365098	VPS29, RNF13, TFRC, CALCOCO2, SNX13, CTSS, SCP2, OSBP, LAMP2, AP1S2, TMED2, AP3S1, CTSC, ARRDC4, STARD3NL, VBP1, ARMC8, CGRRF1, ZDHHC17, ATG12, RAB30, LMBRD1, PSMA4, RRAGC, ATP6V1B2, SLU7, VAMP3, STX12, ACSS3, RHOBTB3, STK39, PRCP, RCHY1, C9ORF72, HSPA13, BTAF1, INPP5F, EXOSC8, DRAM2, EPS15, NKTR, OSBPL9, ARL14EP, NDFIP2, CCZ1B, VTA1, CMTM6, MAP1LC3B2, ATP2B1, FOXN2, RAB11A, RAB14, NBR1, PPT1, MI…	831
GOTERM_CC_DIRECT	GO:0022626~cytosolic ribosome	10	1.10865	0.00375099	RPL21, RPL34, RPL36A, RPS3A, RPL26, RPS27A, RPL9, RPL17, RPS13, RPL7	831
GOTERM_CC_DIRECT	GO:1904115~axon cytoplasm	9	0.997783	0.00447573	BLOC1S5, BLOC1S6, SPAST, OPA1, HSBP1, BLOC1S2, RAB27B, AP3S1, ARL8B	831
GOTERM_CC_DIRECT	GO:0030140~trans-Golgi network transport vesicle	5	0.554324	0.00511187	TMED10, RAB14, SORT1, RAB27B, CLRN1	831
GOTERM_CC_DIRECT	GO:0033116~endoplasmic reticulum-Golgi intermediate compartment membrane	10	1.10865	0.00570601	RAB2A, VMP1, F8, TMED10, VMA21, TMED2, CD59, TMED7, CTSC, BET1	831
GOTERM_CC_DIRECT	GO:0000502~proteasome complex	8	0.886918	0.00774268	PSMD10, PSMA5, PSMA3, PSMA4, PSMC6, PSMA1, PSMD14, PSMA2	831
GOTERM_CC_DIRECT	GO:0005770~late endosome	14	1.55211	0.00778795	VPS29, VPS13C, SLC11A2, AP1AR, RAB27B, TMEM230, CTSS, TMEM59, RAP1A, RAB14, VPS41, NBR1, LAMP2, CHMP2B	831
GOTERM_CC_DIRECT	GO:0000138~Golgi trans cisterna	4	0.443459	0.00845893	TMEM59, YIPF1, YIPF6, BET1	831
GOTERM_CC_DIRECT	GO:0005797~Golgi medial cisterna	4	0.443459	0.00845893	TMEM59, YIPF1, MAN2A1, YIPF6	831
GOTERM_CC_DIRECT	GO:0035577~azurophil granule membrane	8	0.886918	0.00850694	RAP1B, TMEM30A, VAPA, LAMP2, CMTM6, NDUFC2, PRCP, MAGT1	831
GOTERM_CC_DIRECT	GO:0005839~proteasome core complex	5	0.554324	0.0090847	PSMA5, PSMA3, PSMA4, PSMA1, PSMA2	831
GOTERM_CC_DIRECT	GO:0022625~cytosolic large ribosomal subunit	8	0.886918	0.0101996	RPL21, RPL34, RPL36A, RPL26, RSL24D1, RPL9, RPL17, RPL7	831
GOTERM_CC_DIRECT	GO:0000176~nuclear exosome (RNase complex)	4	0.443459	0.0109443	DIS3, EXOSC9, C1D, EXOSC8	831
GOTERM_CC_DIRECT	GO:0005681~spliceosomal complex	12	1.33038	0.0116643	IVNS1ABP, SNW1, ZMAT2, RHEB, API5, CLNS1A, SNRPB2, CWC15, PPIL3, LSM5, SLU7, BCAS2	831
GOTERM_CC_DIRECT	GO:0005840~ribosome	15	1.66297	0.012105	RPL21, MRPS14, MRPS33, RPL34, RPL36A, RPS3A, MRPL13, RPL9, MRPL32, MRPL42, RPL22L1, RPS27A, RSL24D1, RPS13, NCK1	831
GOTERM_CC_DIRECT	GO:0005850~eukaryotic translation initiation factor 2 complex	3	0.332594	0.0149782	EIF2S2, EIF2S1, EIF2A	831
GOTERM_CC_DIRECT	GO:0001405~presequence translocase-associated import motor	3	0.332594	0.0149782	DNAJC19, GRPEL2, DNAJC15	831
GOTERM_CC_DIRECT	GO:0005759~mitochondrial matrix	26	2.88248	0.0153346	ACSS3, OAT, FASTKD2, FASTKD3, AK3, MALSU1, ALDH1L2, ACAT1, IARS2, DECR1, RARS2, MMAA, REXO2, ACADSB, TRIT1, GLUD1, SUCLA2, PPA2, LACTB2, NDUFAF7, MTHFD2L, NDUFAB1, TFAM, SSBP1, NDUFAF1, DLD	831
GOTERM_CC_DIRECT	GO:0005795~Golgi stack	6	0.665188	0.0157686	RAB30, RAB14, GOLGB1, MGAT4A, RAB27B, GOLGA7	831
GOTERM_CC_DIRECT	GO:0044322~endoplasmic reticulum quality control compartment	5	0.554324	0.0169106	ERLEC1, RNF103, RNF139, RHBDD1, TRIM13	831
GOTERM_CC_DIRECT	GO:0030659~cytoplasmic vesicle membrane	12	1.33038	0.017035	RALA, CLIC4, DSE, GDE1, AP1S2, SNX24, ITPR2, AP3S1, SNX7, PKD2, ZDHHC17, RAB11A	831
GOTERM_CC_DIRECT	GO:0030496~midbody	15	1.66297	0.0180106	SH3GLB1, CLIC4, TXNDC9, GNAI3, TTC19, TOPORS, CENPC, CDC42, RAP2A, SPAST, CHMP2B, MITD1, CEP44, ARL8B, CHMP5	831
GOTERM_CC_DIRECT	GO:0030014~CCR4-NOT complex	4	0.443459	0.0206894	CNOT7, CNOT6L, CNOT2, CNOT8	831
GOTERM_CC_DIRECT	GO:0001741~XY body	4	0.443459	0.0206894	UBE2B, SUMO1, MAEL, UBE2A	831
GOTERM_CC_DIRECT	GO:0005778~peroxisomal membrane	8	0.886918	0.0209276	ATAD1, PEX7, TMEM135, PNPLA8, NBR1, TTC1, PEX2, PEX12	831
GOTERM_CC_DIRECT	GO:0030015~CCR4-NOT core complex	3	0.332594	0.0218708	CNOT7, CNOT2, CNOT8	831
GOTERM_CC_DIRECT	GO:0005744~mitochondrial inner membrane presequence translocase complex	4	0.443459	0.0247158	DNAJC19, GRPEL2, TIMM23, DNAJC15	831
GOTERM_CC_DIRECT	GO:0000178~exosome (RNase complex)	4	0.443459	0.0247158	DIS3, EXOSC9, C1D, EXOSC8	831
GOTERM_CC_DIRECT	GO:0032585~multivesicular body membrane	5	0.554324	0.0248967	LAPTM4B, NDFIP2, CHMP2B, RAB27B, CHMP5	831
GOTERM_CC_DIRECT	GO:0030134~ER to Golgi transport vesicle	6	0.665188	0.0261274	F8, TMED10, YIPF6, TMED2, TMED7, CTSC	831
GOTERM_CC_DIRECT	GO:0045121~membrane raft	18	1.99557	0.028137	STX12, SLC1A1, GNAI3, ATP2B1, PPP2CA, SDCBP, PLSCR1, PRKAR2B, LAMP2, PPT1, FAS, BAALC, KRAS, HPSE, IL6ST, RAB5A, GPM6B, RHOQ	831
GOTERM_CC_DIRECT	GO:0000407~pre-autophagosomal structure	5	0.554324	0.0312916	VMP1, STX12, RB1CC1, NBR1, SNX7	831
GOTERM_CC_DIRECT	GO:0005741~mitochondrial outer membrane	15	1.66297	0.0360592	ATAD1, SH3GLB1, AGPAT5, MTCH2, VPS13C, SLC11A2, MFF, TOMM20, ARMC1, RHOT1, OPA1, FUNDC1, KRAS, RPS27A, SLC25A46	831
GOTERM_CC_DIRECT	GO:0031965~nuclear membrane	17	1.8847	0.0369434	KLHDC2, LYPLA1, WTAP, SORT1, MRPS14, PHF11, DNAJB14, YEATS4, C9ORF72, SDCBP, SPAST, VAPA, SUMO1, CNEP1R1, RB1CC1, ZNF224, EPHA3	831
GOTERM_CC_DIRECT	GO:0008290~F-actin capping protein complex	3	0.332594	0.0386976	MTPN, CAPZA1, CAPZA2	831
GOTERM_CC_DIRECT	GO:1990712~HFE-transferrin receptor complex	3	0.332594	0.0386976	TFRC, BMPR1B, B2M	831
GOTERM_CC_DIRECT	GO:0071782~endoplasmic reticulum tubular network	4	0.443459	0.0391237	SPAST, REEP5, ATL3, RAB18	831
GOTERM_CC_DIRECT	GO:0043202~lysosomal lumen	9	0.997783	0.0421711	GALC, SCARB2, ASAH1, HEXB, LAMP2, PPT1, HPSE, GYG1, CTSS	831
GOTERM_CC_DIRECT	GO:0005793~endoplasmic reticulum-Golgi intermediate compartment	8	0.886918	0.0423948	TMED10, GOLGB1, MGAT4A, TMED2, HMGB1, TMED7, MTMR6, PTPN2	831
GOTERM_CC_DIRECT	GO:0031966~mitochondrial membrane	12	1.33038	0.0458365	MT-ND4L, MT-ND4, TMEM135, OPA1, PNPLA8, RHBDD1, NDUFAB1, MFF, CALM2, OGT, MT-ND3, TMEM70	831
GOTERM_CC_DIRECT	GO:0030285~integral component of synaptic vesicle membrane	5	0.554324	0.0557633	STX12, ATP6V1G2, SYPL1, ATP2B1, VAMP3	831
GOTERM_CC_DIRECT	GO:0033017~sarcoplasmic reticulum membrane	5	0.554324	0.0557633	CAMK2D, REEP5, ASPH, ITPR2, SRI	831
GOTERM_CC_DIRECT	GO:0005844~polysome	5	0.554324	0.0606111	RWDD1, IMPACT, PSMA1, VBP1, EIF2S1	831
GOTERM_CC_DIRECT	GO:0055038~recycling endosome membrane	9	0.997783	0.0618776	STX12, RAP2A, RAB14, TFRC, CMTM6, SLC1A1, B2M, RAB11A, VAMP3	831
GOTERM_CC_DIRECT	GO:0031307~integral component of mitochondrial outer membrane	4	0.443459	0.0635622	RHOT1, FUNDC1, MFF, TOMM20	831
GOTERM_CC_DIRECT	GO:0016020~membrane	171	18.9579	0.0659979	SLC46A3, SCARB2, MTCH2, GOLT1B, TFRC, GDE1, GHITM, RPL9, RPL7, ABHD13, CCDC91, GOLGA5, SCP2, SLC39A9, LAMP2, OSBP, ARL6IP5, BCAP29, IL13RA2, B2M, GYG1, RPS13, CAST, SH3GLB1, PDGFRA, SLC30A9, RPL21, C5ORF15, BROX, SLC11A2, ALG5, DNAJB14, MED4, NPNT, TPST1, SYPL1, RUFY3, TMEM126A, RPL26, TMEM126B, ADTRP, IL6ST, ARL8B, CALCRL, TMED10, CFI, SLC1A1, ITPR2, NMD3, MTMR6, RAP1B, SNX4, TMEM123, SDCBP, SNX…	831
GOTERM_CC_DIRECT	GO:0005801~cis-Golgi network	7	0.776053	0.066415	RAB30, TMED10, GOLGA5, TRAPPC6B, MAN2A1, GOLGB1, YIPF6	831
GOTERM_CC_DIRECT	GO:0031410~cytoplasmic vesicle	20	2.21729	0.0688574	SLC30A7, SH3GLB1, CD164, SLC30A9, TFRC, SORT1, CALCOCO2, PIFO, SLC11A2, MAP1LC3B2, RHOBTB3, PKD2, RAB11A, TMEM123, SPRED1, SPAST, INPP5F, ESD, TBC1D23, GBP3	831
GOTERM_CC_DIRECT	GO:1904724~tertiary granule lumen	6	0.665188	0.0701705	ASAH1, ARMC8, GOLGA7, B2M, NIT2, CTSS	831
GOTERM_CC_DIRECT	GO:0031985~Golgi cisterna	3	0.332594	0.0701993	RAB30, GOLGA5, GCNT1	831
GOTERM_CC_DIRECT	GO:0032045~guanyl-nucleotide exchange factor complex	3	0.332594	0.0701993	RAP1A, WDR41, C9ORF72	831
GOTERM_CC_DIRECT	GO:0005758~mitochondrial intermembrane space	8	0.886918	0.0712063	TIMM10B, OPA1, CHCHD7, NBR1, TXNIP, TIMM23, MICU2, REXO2	831
GOTERM_CC_DIRECT	GO:0032391~photoreceptor connecting cilium	5	0.554324	0.0764373	CETN2, WDR19, TOPORS, SPATA7, BBS4	831
GOTERM_CC_DIRECT	GO:0005761~mitochondrial ribosome	4	0.443459	0.0778621	MRPS14, MRPL39, MRPL13, MRPL32	831
GOTERM_CC_DIRECT	GO:0030964~NADH dehydrogenase complex	2	0.221729	0.0790362	MT-ND4L, MT-ND3	831
GOTERM_CC_DIRECT	GO:1902555~endoribonuclease complex	2	0.221729	0.0790362	TSNAX, TSN	831
GOTERM_CC_DIRECT	GO:0045271~respiratory chain complex I	2	0.221729	0.0790362	MT-ND4, NDUFA5	831
GOTERM_CC_DIRECT	GO:0005762~mitochondrial large ribosomal subunit	6	0.665188	0.0792214	MRPL42, MRPL50, MRPL39, MRPL47, MRPL13, MRPL32	831
GOTERM_CC_DIRECT	GO:0000439~core TFIIH complex	3	0.332594	0.0820503	GTF2H1, GTF2H3, GTF2H5	831
GOTERM_CC_DIRECT	GO:0030904~retromer complex	3	0.332594	0.0820503	VPS29, SNX2, VPS26A	831
GOTERM_CC_DIRECT	GO:0042589~zymogen granule membrane	3	0.332594	0.0820503	TMED10, TMED2, RAB27B	831
GOTERM_CC_DIRECT	GO:1902554~serine/threonine protein kinase complex	3	0.332594	0.0820503	STRADB, AZI2, TANK	831
GOTERM_CC_DIRECT	GO:0031305~integral component of mitochondrial inner membrane	5	0.554324	0.0821298	MCUR1, MPC1, TIMM23, GHITM, MT-CYB	831
GOTERM_CC_DIRECT	GO:0032991~macromolecular complex	37	4.102	0.0850308	GOLT1B, HIGD1A, MFF, TANK, IKZF5, CDC42, POLB, UFL1, SNX4, SNX2, SCP2, BTBD1, CASP4, MIER1, CASP1, CIR1, ATG5, SMARCE1, SH3GLB1, DNAJC19, PDGFRA, MBD2, ZNF10, PARP9, ATG12, RAB11A, METTL23, CDK8, TRAF6, UBA3, UBE2N, ERCC8, TFAM, RAB3GAP2, OGT, CALM2, ASF1A	831
GOTERM_CC_DIRECT	GO:0005776~autophagosome	7	0.776053	0.0860359	CALCOCO2, NBR1, MAP1LC3B2, C9ORF72, TMEM230, ATG12, ATG5	831
GOTERM_CC_DIRECT	GO:0016592~mediator complex	5	0.554324	0.0880248	CDK8, MED21, CCNC, MED4, MED7	831
GOTERM_CC_DIRECT	GO:0005675~holo TFIIH complex	3	0.332594	0.0944582	GTF2H1, GTF2H3, GTF2H5	831
GOTERM_CC_DIRECT	GO:0031083~BLOC-1 complex	3	0.332594	0.0944582	BLOC1S5, BLOC1S6, BLOC1S2	831
GOTERM_MF_DIRECT	GO:0005515~protein binding	667	73.9468	2.83e-22	C5ORF22, VPS29, SCOC, TFRC, RPL34, GHITM, MT-ND2, MT-ND3, RPL9, ALKBH8, RPL7, PCMT1, SCP2, NAMPT, AP1S2, CEP95, PRKACB, FNBP4, ATG3, RPL21, DNTTIP2, ZNF10, ARMC8, ZNF12, MED4, ATG12, MED7, ARMC1, ZC2HC1A, CLNS1A, RUFY3, UNC50, FEZ2, RABL3, TXNIP, RPL26, MT-CO3, TMEM126B, ASF1A, CGGBP1, ZNF155, ANAPC13, ZBTB8A, MEAF6, SAR1A, CFI, MYNN, VPS26A, BAZ2B, MRPL13, C9ORF72, ARPP19, ZNF25, MTMR6, BLOC1S5,…	818
GOTERM_MF_DIRECT	GO:0003924~GTPase activity	40	4.43459	1.08e-07	RGS17, RAB1A, ARF4, RALA, ATL3, SAR1A, SRP54, ARL1, GNAI3, GTPBP10, RHOBTB3, MTIF2, RAP1B, CDC42, GNA14, NRAS, RAP1A, RHOT1, OPA1, RGS20, ARL5A, GBP3, RAB2A, MMAA, TUBE1, RAB27B, GPN1, RAB11A, RAP2A, RAB30, RAB31, RAB14, RRAGC, RHEB, RAB18, RABL3, KRAS, RAB5A, RHOQ, ARL8B	818
GOTERM_MF_DIRECT	GO:0019003~GDP binding	17	1.8847	1.47e-07	RAB2A, RALA, SRP54, GNAI3, RAB27B, RAP1B, RAP2A, NRAS, RAP1A, RAB31, RAB14, RRAGC, RHEB, RAB18, KRAS, RAB5A, ARL8B	818
GOTERM_MF_DIRECT	GO:0005525~GTP binding	40	4.43459	2.66e-06	RAB1A, ARF4, RALA, ATL3, SAR1A, SRP54, ARL1, GNAI3, GTPBP10, RHOBTB3, AK3, MTIF2, RAP1B, CDC42, GNA14, NRAS, RAP1A, RHOT1, OPA1, ARL5A, GBP3, RAB2A, MMAA, TUBE1, RAB27B, GPN1, RAB11A, GLUD1, RAP2A, RAB30, RAB31, RAB14, RRAGC, RHEB, RAB18, RABL3, KRAS, RAB5A, RHOQ, ARL8B	818
GOTERM_MF_DIRECT	GO:0003735~structural constituent of ribosome	19	2.10643	0.00143857	RPL21, MRPS35, MRPS14, MRPS33, RPL34, RPL36A, MRPL47, RPS3A, MRPL13, RPL9, MRPL32, RPL7, MRPL42, RPL22L1, RPL26, RPS27A, RSL24D1, RPL17, RPS13	818
GOTERM_MF_DIRECT	GO:0004842~ubiquitin-protein transferase activity	23	2.54989	0.00150977	WDSUB1, RNF13, UBE2B, SIAH1, UBE2A, PEX12, RCHY1, FBXO11, TOPORS, PJA2, RNF146, UBE2W, RNF103, RNF139, UBE2Q2, TRAF6, FBXO4, UBE2N, TRIM13, FBXO3, ERCC8, FBXL3, RNF141	818
GOTERM_MF_DIRECT	GO:0008137~NADH dehydrogenase (ubiquinone) activity	8	0.886918	0.00226778	MT-ND4L, MT-ND4, MT-ND5, NDUFA5, NDUFS4, NDUFC2, MT-ND2, MT-ND3	818
GOTERM_MF_DIRECT	GO:0003723~RNA binding	87	9.64523	0.0025313	RBM25, TFRC, MRPS14, FASTKD2, RPL34, CCDC47, RPP30, FASTKD3, ADK, SRP54, IFIT5, THUMPD2, MRPL39, HMGB1, RPL9, MRPL32, RPL7, DUSP11, MRPL42, SUMO1, RPS13, PUS3, CAST, RARS2, PNISR, RPL21, GLRX3, EIF1AX, DIS3, DNTTIP2, RPS3A, ZCRB1, YWHAZ, THOC7, SRP9, TSN, DHX40, NSA2, PSMA1, SUB1, CLNS1A, C1D, UNC50, TFAM, SCG3, HNRNPH2, RPL26, FKBP3, TRUB1, MRPS35, RPL36A, GTPBP10, MTIF2, NMD3, TXN, RNPC3, MRPL1…	818
GOTERM_MF_DIRECT	GO:0016922~ligand-dependent nuclear receptor binding	8	0.886918	0.00381314	SMARCE1, ASAH1, SLC30A9, SNW1, C1D, NRIP1, UBA3, PROX1	818
GOTERM_MF_DIRECT	GO:0046872~metal ion binding	140	15.5211	0.0104748	HDDC2, VPS29, AMY2B, RFESD, GDE1, PPP1CB, TATDN3, TATDN1, ZNF83, ZNF449, PMPCB, ZNF441, ZNF440, ZNF561, ZNF680, ESCO1, ZFP2, GTF3A, ZNF10, ZNF12, SDHD, CGRRF1, MOB3B, CCNB1IP1, ARMC1, THAP6, ZC2HC1A, THAP9, ZNF559, ZNF436, ZNF799, ZNF277, ZNF552, ZNF155, ZBTB8A, PSMD14, TSHZ2, CFI, SLC1A1, MYNN, ARL1, BAZ2B, ZNF25, ZNF829, ZNF708, CYB5R4, ZNF706, MAN2A1, DPH3, SMYD2, ZSCAN12, ZNF700, ZNF304, ZBED…	818
GOTERM_MF_DIRECT	GO:0000287~magnesium ion binding	19	2.10643	0.0126963	GTPBP10, IRAK4, REXO2, CLYBL, NT5C3A, GCLC, PLSCR1, SRR, RAP2A, SUCLA2, OPA1, RRAGC, PPA2, IMPA1, PPA1, RHEB, PRKACB, MARK1, NUDT12	818
GOTERM_MF_DIRECT	GO:0000175~3'-5'-exoribonuclease activity	6	0.665188	0.0129271	CNOT7, CNOT6L, DIS3, EXOSC9, CNOT8, REXO2	818
GOTERM_MF_DIRECT	GO:0004535~poly(A)-specific ribonuclease activity	4	0.443459	0.0166134	CNOT7, CNOT6L, CNOT2, CNOT8	818
GOTERM_MF_DIRECT	GO:0000049~tRNA binding	9	0.997783	0.0166262	AIMP1, SEPSECS, TYW5, XPOT, IFIT5, IARS2, TRMT11, EIF2A, ALKBH8	818
GOTERM_MF_DIRECT	GO:0003743~translation initiation factor activity	8	0.886918	0.0201005	EIF3M, EIF4E3, EIF1AX, MTIF2, MTIF3, EIF2S2, EIF2S1, EIF2A	818
GOTERM_MF_DIRECT	GO:0016788~hydrolase activity, acting on ester bonds	4	0.443459	0.0204769	TATDN3, BCHE, TATDN1, ESD	818
GOTERM_MF_DIRECT	GO:0019787~ubiquitin-like protein transferase activity	3	0.332594	0.0338857	ATG3, RNF139, RNF14	818
GOTERM_MF_DIRECT	GO:0008312~7S RNA binding	3	0.332594	0.0338857	SRP72, SRP54, SRP9	818
GOTERM_MF_DIRECT	GO:0004175~endopeptidase activity	9	0.997783	0.0342572	PSMA5, TMEM59, PSMA3, PSMA4, PSMA1, PSMA2, RHBDD1, CASP1, PARL	818
GOTERM_MF_DIRECT	GO:0008474~palmitoyl-(protein) hydrolase activity	4	0.443459	0.0347609	ABHD13, LYPLA1, PPT1, LYPLAL1	818
GOTERM_MF_DIRECT	GO:0044877~macromolecular complex binding	27	2.99335	0.0378593	PRKAA1, TMED10, STXBP3, TFRC, YWHAB, RAP1B, SDCBP, NRAS, RAP1A, SPAST, OPA1, CIR1, SLC25A46, TSNAX, PDGFRA, FZD5, CHUK, CRIPT, TSN, LZTFL1, GCLC, UBA3, GNB4, ERCC8, KRAS, MT-CYB, PAFAH1B2	818
GOTERM_MF_DIRECT	GO:0042803~protein homodimerization activity	42	4.65632	0.0416569	CEP57, SCARB2, CAMK2D, TFRC, CALCOCO2, TXN, RCHY1, MFF, PKD2, NR2C1, SRR, BLOC1S6, GOLGA5, SNX2, INPP5F, IMPA1, MAN2A1, PDCD10, GRPEL2, FBXO4, MFSD1, GYG1, B2M, TRIM22, GBP3, SH3GLB1, PDGFRA, TGFB2, MMAA, STARD3NL, TYW5, CHUK, DCK, AIMP1, PEX7, TPST1, GSTA4, PRKRA, MGAT4A, RABL3, SSBP1, PAFAH1B2	818
GOTERM_MF_DIRECT	GO:0031625~ubiquitin protein ligase binding	21	2.32816	0.0451391	USP25, RALA, FZD5, UBE2B, MAP1LC3B2, UBE2A, YWHAZ, TANK, FOXO1, UBE2W, LAPTM4B, PSMA3, SUMO1, PRKAR2B, JKAMP, TRAF6, UBE2N, TXNIP, RPS27A, CACUL1, PRKACB	818
GOTERM_MF_DIRECT	GO:0003714~transcription corepressor activity	15	1.66297	0.0504714	ASAH1, HSBP1, HMGB1, PARP9, N4BP2L2, SNW1, CNOT7, COPS2, C1D, NRIP1, MIER1, CIR1, RCOR3, YAF2, TRIM22	818
GOTERM_MF_DIRECT	GO:0031624~ubiquitin conjugating enzyme binding	5	0.554324	0.0524749	RNF14, TRAF6, DCUN1D4, SIAH1, DCUN1D1	818
GOTERM_MF_DIRECT	GO:0004129~cytochrome-c oxidase activity	4	0.443459	0.0529928	COX7B, MT-CO3, MT-CYB, COX5A	818
GOTERM_MF_DIRECT	GO:0004860~protein kinase inhibitor activity	5	0.554324	0.0628167	GMFB, YWHAB, MBIP, GSKIP, NCK1	818
GOTERM_MF_DIRECT	GO:0005154~epidermal growth factor receptor binding	5	0.554324	0.0628167	SNX4, ARF4, PLSCR1, SNX2, EFEMP1	818
GOTERM_MF_DIRECT	GO:0061631~ubiquitin conjugating enzyme activity	5	0.554324	0.0683595	UBE2W, UBE2B, UBE2Q2, UBE2N, UBE2A	818
GOTERM_MF_DIRECT	GO:0008135~translation factor activity, RNA binding	4	0.443459	0.074917	EIF1AX, MTIF2, MTIF3, EIF2S2	818
GOTERM_MF_DIRECT	GO:1990459~transferrin receptor binding	3	0.332594	0.079204	SNX4, SNX2, CHUK	818
GOTERM_MF_DIRECT	GO:0004622~lysophospholipase activity	4	0.443459	0.0829839	LYPLA1, PNPLA8, GDE1, LYPLAL1	818
GOTERM_MF_DIRECT	GO:0032427~GBD domain binding	2	0.221729	0.0845536	CDC42, RHOQ	818
GOTERM_MF_DIRECT	GO:0008375~acetylglucosaminyltransferase activity	5	0.554324	0.0864313	HEXB, MGAT4A, GCNT1, GCNT4, OGT	818
GOTERM_MF_DIRECT	GO:0043022~ribosome binding	7	0.776053	0.0905912	IMPACT, SRP72, CCDC47, NAA16, MTIF3, EIF2S1, EIF2A	818
INTERPRO	IPR018619:Hyccin	8	0.886918	3e-08	FAM126A	832
INTERPRO	IPR005225:Small GTP-binding protein domain	25	2.77162	5.24e-07	RAB1A, ARF4, RALA, SAR1A, ARL1, MTIF2, RAP1B, CDC42, NRAS, RAP1A, RHOT1, ARL5A, RAB2A, RAB27B, RAB11A, RAP2A, RAB30, RAB31, RAB14, RHEB, RAB18, KRAS, RAB5A, RHOQ, ARL8B	832
INTERPRO	IPR001909:Krueppel-associated box	41	4.54545	7.64e-06	ZNF155, ZNF493, ZNF25, ZNF829, ZNF83, ZNF627, ZNF624, ZNF525, ZNF700, ZNF304, ZNF226, ZNF225, ZNF224, ZNF487, ZNF266, ZNF441, ZNF561, ZNF440, ZNF461, ZNF680, ZNF140, ZNF382, ZNF10, ZNF12, ZNF57, ZNF816, ZNF419, ZNF616, ZNF418, ZNF658, ZNF559, ZNF614, ZNF799, ZNF436, ZNF138, ZNF136, ZNF773, ZNF552, ZNF211, ZNF354B, ZNF596	832
INTERPRO	IPR001806:Small GTPase superfamily	20	2.21729	1.36e-05	RAB2A, RAB1A, RALA, RHOBTB3, RAB27B, RAB11A, CDC42, RAP1B, RAB30, RAP2A, NRAS, RAP1A, RAB31, RHOT1, RAB14, RHEB, RAB18, KRAS, RAB5A, RHOQ	832
INTERPRO	IPR016135:Ubiquitin-conjugating enzyme/RWD-like	12	1.33038	3.94e-05	RWDD1, UEVLD, UBE2W, IMPACT, RWDD2A, RWDD4, UBE2B, UBE2Q2, RNF14, UBE2N, KRAS, UBE2A	832
INTERPRO	IPR006575:RWD domain	6	0.665188	9.27e-05	RWDD1, IMPACT, RWDD2A, RWDD4, UBE2Q2, RNF14	832
INTERPRO	IPR020849:Small GTPase superfamily, Ras type	7	0.776053	0.000567	RAP1B, RAP2A, RALA, NRAS, RAP1A, RHEB, KRAS	832
INTERPRO	IPR000426:Proteasome, alpha-subunit, N-terminal domain	5	0.554324	0.000596	PSMA5, PSMA3, PSMA4, PSMA1, PSMA2	832
INTERPRO	IPR023332:Proteasome A-type subunit	5	0.554324	0.000596	PSMA5, PSMA3, PSMA4, PSMA1, PSMA2	832
INTERPRO	IPR013087:Zinc finger C2H2-type/integrase DNA-binding domain	54	5.9867	0.00204734	ZNF493, IKZF5, ZNF83, ZNF449, ZNF525, ZNF487, ZNF441, ZNF561, ZNF440, ZNF680, ZFP2, GTF3A, ZNF10, ZNF12, ZNF57, ZNF639, ZNF559, ZNF436, ZNF799, ZNF277, ZNF596, ZNF552, ZNF155, ZBTB8A, TSHZ2, MYNN, ZNF25, ZNF708, ZNF829, ZMAT1, ZNF627, ZSCAN12, ZNF624, ZNF502, ZNF700, ZNF304, ZNF226, ZNF225, ZNF224, ZNF266, ZNF461, ZNF140, ZNF382, ZNF816, ZNF419, ZNF616, ZNF418, ZNF658, ZNF614, ZNF138, ZNF136, ZNF…	832
INTERPRO	IPR001750:NADH:ubiquinone/plastoquinone oxidoreductase	3	0.332594	0.00546519	MT-ND4, MT-ND5, MT-ND2	832
INTERPRO	IPR002108:Actin-binding, cofilin/tropomyosin type	4	0.443459	0.0103044	GMFB, CFL2, DSTN, TWF1	832
INTERPRO	IPR001353:Proteasome, subunit alpha/beta	5	0.554324	0.0160617	PSMA5, PSMA3, PSMA4, PSMA1, PSMA2	832
INTERPRO	IPR009081:Acyl carrier protein-like	3	0.332594	0.0171879	AASDH, NDUFAB1, ALDH1L2	832
INTERPRO	IPR027417:P-loop containing nucleoside triphosphate hydrolase	54	5.9867	0.0216962	ARF4, SRP54, N4BP2L2, OPA1, FBXO4, ARL5A, RAB2A, DDX58, DCK, DHX40, TPST1, RAP2A, RAB30, RAB31, RRAGC, ATP6V1B2, RABL3, RHOQ, ARL8B, PFKFB2, RAB1A, RALA, ATL3, SAR1A, ARL1, RHOBTB3, GNAI3, GTPBP10, AK3, MTIF2, FIGN, IQGAP2, RAP1B, CDC42, GNA14, NRAS, RAP1A, SPAST, BTAF1, RHOT1, GBP3, ATAD1, MMAA, RAB27B, GPN1, TRIT1, RAB11A, PSMC6, RAB14, RHEB, RAB18, KRAS, RAB5A	832
INTERPRO	IPR013766:Thioredoxin domain	6	0.665188	0.028336	TMX4, TXNDC9, GLRX3, DNAJC10, TXNDC12, TXN	832
INTERPRO	IPR017853:Glycoside hydrolase, superfamily	7	0.776053	0.0310872	GALC, AMY2B, HEXB, FUCA2, HPSE, CTBS, MANEA	832
INTERPRO	IPR000535:Major sperm protein	3	0.332594	0.0340699	VAPA, MOSPD2, MOSPD1	832
INTERPRO	IPR008962:PapD-like	3	0.332594	0.0340699	VAPA, MOSPD2, MOSPD1	832
INTERPRO	IPR017937:Thioredoxin, conserved site	4	0.443459	0.0350212	TMX4, DNAJC10, TXNDC12, TXN	832
INTERPRO	IPR000608:Ubiquitin-conjugating enzyme, E2	6	0.665188	0.040662	UBE2W, UBE2B, UBE2Q2, UBE2N, KRAS, UBE2A	832
INTERPRO	IPR011017:TRASH domain	3	0.332594	0.0441415	ZMYM5, ZMYM6, RSL24D1	832
INTERPRO	IPR011990:Tetratricopeptide-like helical	16	1.77384	0.0598162	TTC14, WDR19, IFIT5, TTC1, RMDN1, TTC19, PRPF39, SRP72, ASPH, COPS2, VPS41, EMC2, SMYD2, NAA16, OGT, BBS4	832
INTERPRO	IPR001683:Phox homologous domain	6	0.665188	0.0600116	SNX4, SNX2, SNX24, SNX13, SNX10, SNX7	832
INTERPRO	IPR016039:Thiolase-like	3	0.332594	0.0670074	SCP2, OXSM, ACAT1	832
INTERPRO	IPR025660:Cysteine peptidase, histidine active site	3	0.332594	0.0796081	CTSO, CTSS, CTSC	832
INTERPRO	IPR006689:Small GTPase superfamily, ARF/SAR type	5	0.554324	0.0808447	ARF4, SAR1A, ARL1, ARL5A, ARL8B	832
INTERPRO	IPR001841:Zinc finger, RING-type	20	2.21729	0.0829167	PCGF6, RNF13, RNF14, PCGF5, SIAH1, PEX2, RCHY1, CGRRF1, TOPORS, PJA2, CCNB1IP1, RNF146, RNF103, RNF139, RNF149, TRAF6, VPS41, TRIM13, RNF141, TRIM22	832
INTERPRO	IPR000717:Proteasome component (PCI) domain	4	0.443459	0.0835523	COPS4, EIF3M, COPS2, COPS8	832
INTERPRO	IPR019325:NEDD4/BSD2	2	0.221729	0.084795	NDFIP2, NDFIP1	832
INTERPRO	IPR019013:Vacuolar ATPase assembly integral membrane protein VMA21-like domain	2	0.221729	0.084795	INPP5F, VMA21	832
INTERPRO	IPR008162:Inorganic pyrophosphatase	2	0.221729	0.084795	PPA2, PPA1	832
INTERPRO	IPR009801:Protein of unknown function DUF1370, TMEM126	2	0.221729	0.084795	TMEM126A, TMEM126B	832
INTERPRO	IPR007919:Uncharacterised protein family UPF0220	2	0.221729	0.084795	TMEM50A, TMEM50B	832
INTERPRO	IPR007262:Vacuolar protein sorting 55	2	0.221729	0.084795	LEPROT, LEPROTL1	832
INTERPRO	IPR016069:Translin, C-terminal	2	0.221729	0.084795	TSNAX, TSN	832
INTERPRO	IPR013780:Glycosyl hydrolase, family 13, all-beta	4	0.443459	0.0920227	GALC, AMY2B, MAN2A1, FUCA2	832
INTERPRO	IPR003578:Small GTPase superfamily, Rho type	4	0.443459	0.0920227	CDC42, RHOT1, RHOBTB3, RHOQ	832
INTERPRO	IPR011029:Death-like domain	9	0.997783	0.0969002	IFI16, DDX58, CASP4, CASP1, FAS, IRAK4	832
KEGG_PATHWAY	hsa05012:Parkinson disease	37	4.102	8.43e-09	MT-ND4L, COX7B, CAMK2D, MT-ND4, MT-ND5, UQCRB, PSMD14, GNAI3, ITPR2, TXN, MT-ND2, COX5A, MT-ND3, MT-ATP6, MAPK8, SLC39A9, RPS27A, PRKACB, NDUFA5, SLC11A2, NDUFC2, SDHD, EIF2S1, MT-ATP8, MAPK10, PSMA5, PSMA3, PSMC6, PSMA4, PSMA1, PSMA2, NDUFAB1, NDUFS4, MT-CO3, MT-CYB, CALM2, NFE2L2	389
KEGG_PATHWAY	hsa04140:Autophagy - animal	25	2.77162	3.61e-08	RAB1A, PRKAA1, WDR41, HMGB1, TANK, C9ORF72, PPP2CA, NRAS, MAPK8, RB1CC1, LAMP2, PRKACB, ATG5, SH3GLB1, ATG3, MAP1LC3B2, EIF2S1, ATG12, VMP1, MAPK10, RRAGC, RHEB, TRAF6, ATG4A, KRAS	389
KEGG_PATHWAY	hsa00190:Oxidative phosphorylation	21	2.32816	4.27e-06	MT-ND4L, COX7B, MT-ND4, ATP6V1G2, MT-ND5, UQCRB, NDUFA5, NDUFC2, SDHD, MT-ND2, COX5A, MT-ND3, MT-ATP8, MT-ATP6, PPA2, PPA1, NDUFAB1, NDUFS4, ATP6V1B2, MT-CO3, MT-CYB	389
KEGG_PATHWAY	hsa05022:Pathways of neurodegeneration - multiple diseases	45	4.98891	1.21e-05	DCTN6, GRIA2, RAB1A, MT-ND4L, COX7B, CAMK2D, MT-ND4, MT-ND5, UQCRB, PSMD14, WDR41, ITPR2, MT-ND2, TANK, C9ORF72, COX5A, MT-ND3, MT-ATP6, NRAS, MAPK8, RB1CC1, RPS27A, NDUFA5, FZD5, MAP1LC3B2, NDUFC2, SDHD, EIF2S1, MT-ATP8, MAPK10, PSMA5, PSMA3, PSMC6, PSMA4, PSMA1, PSMA2, NDUFAB1, NDUFS4, CHMP2B, FAS, KRAS, MT-CO3, MT-CYB, CALM2, RAB5A	389
KEGG_PATHWAY	hsa05168:Herpes simplex virus 1 infection	47	5.21064	1.58e-05	ZNF155, ZNF25, PPP1CB, ZNF708, ZNF829, ZNF83, ZNF627, ZNF624, ZNF525, ZNF700, ZNF304, ZNF226, ZNF225, ZNF224, B2M, ZNF441, ZNF561, ZNF440, ZNF461, ZNF680, ZNF140, ZNF382, CHUK, IFNGR1, ZNF10, ZNF12, IRAK4, ZNF57, EIF2S1, ZNF816, ZNF419, RHEB, ZNF616, TRAF6, ZNF418, ZNF658, ZNF559, ZNF614, FAS, ZNF799, ZNF436, ZNF136, ZNF773, ZNF552, ZNF211, ZNF354B, ZNF596	389
KEGG_PATHWAY	hsa05010:Alzheimer disease	38	4.21286	2.49e-05	RTN3, MT-ND4L, COX7B, MT-ND4, MT-ND5, UQCRB, PSMD14, ITPR2, MT-ND2, COX5A, MT-ND3, MT-ATP6, NRAS, MAPK8, SLC39A9, RB1CC1, NDUFA5, FZD5, CHUK, SLC11A2, NDUFC2, SDHD, EIF2S1, MT-ATP8, MAPK10, PSMA5, PSMA3, PSMC6, PSMA4, PSMA1, PSMA2, NDUFAB1, NDUFS4, FAS, KRAS, MT-CO3, MT-CYB, CALM2	389
KEGG_PATHWAY	hsa04714:Thermogenesis	27	2.99335	3.48e-05	MT-ND4L, COX7B, MT-ND4, PRKAA1, MT-ND5, UQCRB, MT-ND2, COX5A, MT-ND3, MT-ATP6, NRAS, PRKACB, COA5, SMARCE1, NDUFA5, NDUFC2, SDHD, MT-ATP8, NDUFAF7, RHEB, NDUFAB1, NDUFS4, KRAS, NDUFAF1, MT-CO3, MT-CYB, SOS2	389
KEGG_PATHWAY	hsa05014:Amyotrophic lateral sclerosis	36	3.99113	4.42e-05	DCTN6, GRIA2, RAB1A, MT-ND4L, COX7B, MT-ND4, MT-ND5, UQCRB, PSMD14, WDR41, MT-ND2, TANK, C9ORF72, COX5A, MT-ND3, MT-ATP6, RB1CC1, CASP1, NDUFA5, MAP1LC3B2, NDUFC2, SDHD, EIF2S1, MT-ATP8, PSMA5, PSMA3, PSMC6, PSMA4, PSMA1, PSMA2, NDUFAB1, NDUFS4, CHMP2B, MT-CO3, MT-CYB, RAB5A	389
KEGG_PATHWAY	hsa05020:Prion disease	29	3.21508	8.66e-05	MT-ND4L, COX7B, MT-ND4, MT-ND5, UQCRB, PSMD14, ITPR2, MT-ND2, COX5A, MT-ND3, MT-ATP6, MAPK8, PRKACB, NDUFA5, NDUFC2, SDHD, EIF2S1, MT-ATP8, MAPK10, PSMA5, PSMA3, PSMC6, PSMA4, PSMA1, PSMA2, NDUFAB1, NDUFS4, MT-CO3, MT-CYB	389
KEGG_PATHWAY	hsa05016:Huntington disease	31	3.43681	0.000111	DCTN6, GRIA2, MT-ND4L, COX7B, MT-ND4, MT-ND5, UQCRB, PSMD14, MT-ND2, COX5A, MT-ND3, MT-ATP6, MAPK8, RB1CC1, POLR2K, NDUFA5, NDUFC2, SDHD, MT-ATP8, MAPK10, PSMA5, PSMA3, PSMC6, PSMA4, PSMA1, PSMA2, NDUFAB1, NDUFS4, TFAM, MT-CO3, MT-CYB	389
KEGG_PATHWAY	hsa05208:Chemical carcinogenesis - reactive oxygen species	25	2.77162	0.000132	MT-ND4L, COX7B, MT-ND4, MT-ND5, UQCRB, MT-ND2, COX5A, MT-ND3, MT-ATP6, NRAS, MAPK8, NDUFA5, CHUK, NDUFC2, SDHD, MT-ATP8, MAPK10, GSTA4, NDUFAB1, NDUFS4, KRAS, MT-CO3, MT-CYB, SOS2, NFE2L2	389
KEGG_PATHWAY	hsa04142:Lysosome	18	1.99557	0.00015	SCARB2, CD164, ASAH1, SORT1, HEXB, FUCA2, SLC11A2, CTSS, MFSD8, GALC, LAPTM4B, LAPTM4A, CTSO, LAMP2, PPT1, AP1S2, AP3S1, CTSC	389
KEGG_PATHWAY	hsa05415:Diabetic cardiomyopathy	23	2.54989	0.000227	MT-ND4L, TGFB2, COX7B, CAMK2D, MT-ND4, MT-ND5, UQCRB, NDUFA5, NDUFC2, SDHD, MT-ND2, COX5A, MT-ND3, MT-ATP8, MAPK10, MT-ATP6, PPP1CB, MAPK8, MPC1, NDUFAB1, NDUFS4, MT-CO3, MT-CYB	389
KEGG_PATHWAY	hsa04137:Mitophagy - animal	12	1.33038	0.000513	MAPK10, NRAS, MAPK8, RHOT1, CALCOCO2, FUNDC1, NBR1, MAP1LC3B2, KRAS, RPS27A, TBC1D15, ATG5	389
KEGG_PATHWAY	hsa04723:Retrograde endocannabinoid signaling	17	1.8847	0.00163459	GRIA2, MT-ND4L, MT-ND4, MT-ND5, NDUFA5, GNAI3, NDUFC2, ITPR2, MT-ND2, MT-ND3, MAPK10, MAPK8, GNG2, NDUFAB1, NDUFS4, GNB4, PRKACB	389
KEGG_PATHWAY	hsa04720:Long-term potentiation	10	1.10865	0.00404171	RAP1B, PPP1CB, GRIA2, CAMK2D, NRAS, RAP1A, ITPR2, KRAS, CALM2, PRKACB	389
KEGG_PATHWAY	hsa03050:Proteasome	8	0.886918	0.00542982	PSMA5, PSMA3, PSMA4, PSMC6, PSMA1, PSMD14, PSMA2, POMP	389
KEGG_PATHWAY	hsa04932:Non-alcoholic fatty liver disease	16	1.77384	0.00646715	COX7B, PRKAA1, UQCRB, NDUFA5, NDUFC2, SDHD, COX5A, EIF2S1, MAPK10, CDC42, MAPK8, NDUFAB1, NDUFS4, FAS, MT-CO3, MT-CYB	389
KEGG_PATHWAY	hsa05133:Pertussis	10	1.10865	0.00928365	MAPK10, MAPK8, C1S, CFL2, TRAF6, CASP1, GNAI3, LY96, IRAK4, CALM2	389
KEGG_PATHWAY	hsa04722:Neurotrophin signaling pathway	13	1.44124	0.0103583	CAMK2D, SORT1, IRAK4, MAPK10, CDC42, RAP1B, NRAS, MAPK8, RAP1A, TRAF6, KRAS, CALM2, SOS2	389
KEGG_PATHWAY	hsa03018:RNA degradation	10	1.10865	0.0118529	BTG3, CNOT7, CNOT6L, DIS3, CNOT2, EXOSC9, C1D, EXOSC8, CNOT8, LSM5	389
KEGG_PATHWAY	hsa04216:Ferroptosis	7	0.776053	0.011882	GCLC, TFRC, SLC11A2, NCOA4, MAP1LC3B2, SLC40A1, ATG5	389
KEGG_PATHWAY	hsa04621:NOD-like receptor signaling pathway	17	1.8847	0.0134677	CHUK, MAP1LC3B2, ITPR2, TXN, IRAK4, TANK, ATG12, MAPK10, MAPK8, IFI16, TRAF6, CASP4, NAMPT, CASP1, TXNIP, ATG5, GBP3	389
KEGG_PATHWAY	hsa05171:Coronavirus disease - COVID-19	20	2.21729	0.013667	RPL21, C1S, CHUK, RPL34, RPL36A, RPS3A, IRAK4, RPL9, RPL7, MAPK10, MAPK8, TRAF6, CASP1, RPL22L1, RPL26, IL6ST, RPS27A, RSL24D1, RPL17, RPS13	389
KEGG_PATHWAY	hsa04120:Ubiquitin mediated proteolysis	14	1.55211	0.0167071	ANAPC13, UBE2B, SIAH1, UBE4A, UBE2A, RCHY1, UBE2W, UBE2Q2, TRAF6, FBXO4, UBE2N, UBA3, ERCC8, RPS27A	389
KEGG_PATHWAY	hsa04622:RIG-I-like receptor signaling pathway	9	0.997783	0.0169092	MAPK10, SIKE1, MAPK8, CHUK, TRAF6, AZI2, TANK, ATG12, ATG5	389
KEGG_PATHWAY	hsa05142:Chagas disease	11	1.21951	0.022028	MAPK10, PPP2CA, GNA14, TGFB2, MAPK8, CHUK, IFNGR1, TRAF6, GNAI3, FAS, IRAK4	389
KEGG_PATHWAY	hsa03010:Ribosome	15	1.66297	0.0253567	RPL21, MRPS14, RPL34, RPL36A, RPS3A, MRPL13, RPL9, MRPL32, RPL7, RPL22L1, RPL26, RPS27A, RSL24D1, RPL17, RPS13	389
KEGG_PATHWAY	hsa05417:Lipid and atherosclerosis	18	1.99557	0.0258418	CAMK2D, CHUK, LY96, IRAK4, EIF2S1, TANK, MAPK10, CDC42, RAP1B, NRAS, MAPK8, RAP1A, TRAF6, CASP1, FAS, KRAS, CALM2, NFE2L2	389
KEGG_PATHWAY	hsa04910:Insulin signaling pathway	13	1.44124	0.0285421	PRKAA1, FOXO1, MAPK10, PPP1CB, NRAS, MAPK8, PRKAR2B, RHEB, KRAS, CALM2, SOS2, PRKACB, RHOQ	389
KEGG_PATHWAY	hsa04144:Endocytosis	20	2.21729	0.0286024	ACTR3, SH3GLB1, PDGFRA, VPS29, ARF4, TFRC, VTA1, VPS26A, RAB11A, CDC42, SNX4, SNX2, RAB31, TRAF6, CAPZA1, CHMP2B, CAPZA2, EPS15, RAB5A, CHMP5	389
KEGG_PATHWAY	hsa04912:GnRH signaling pathway	10	1.10865	0.031223	MAPK10, CDC42, CAMK2D, NRAS, MAPK8, ITPR2, KRAS, CALM2, SOS2, PRKACB	389
KEGG_PATHWAY	hsa05017:Spinocerebellar ataxia	13	1.44124	0.0379828	GRIA2, PSMD14, ITPR2, MAPK10, PSMA5, PSMA3, MAPK8, PSMC6, PSMA4, OPA1, PSMA1, PSMA2, RB1CC1	389
KEGG_PATHWAY	hsa05167:Kaposi sarcoma-associated herpesvirus infection	16	1.77384	0.0413241	ATG3, CHUK, IFNGR1, MAP1LC3B2, ITPR2, MAPK10, NRAS, MAPK8, CLEC2B, GNG2, GNB4, FAS, KRAS, IL6ST, RPS27A, CALM2	389
KEGG_PATHWAY	hsa05131:Shigellosis	19	2.10643	0.044651	ACTR3, CAST, CHUK, CALCOCO2, MAP1LC3B2, ITPR2, MYL12A, FOXO1, ATG12, MAPK10, CDC42, MAPK8, RRAGC, TRAF6, CASP4, CASP1, UBE2N, RPS27A, ATG5	389
KEGG_PATHWAY	hsa04728:Dopaminergic synapse	12	1.33038	0.0476899	MAPK10, PPP2CA, PPP1CB, GRIA2, CAMK2D, MAPK8, GNG2, GNB4, GNAI3, ITPR2, CALM2, PRKACB	389
KEGG_PATHWAY	hsa04210:Apoptosis	12	1.33038	0.0569035	MAPK10, NRAS, MAPK8, CTSO, CHUK, FAS, ITPR2, KRAS, PTPN13, EIF2S1, CTSS, CTSC	389
KEGG_PATHWAY	hsa04136:Autophagy - other	5	0.554324	0.0623264	PPP2CA, ATG3, ATG4A, ATG12, ATG5	389
KEGG_PATHWAY	hsa04150:mTOR signaling pathway	13	1.44124	0.0655517	PRKAA1, ATP6V1G2, FZD5, CHUK, STRADB, NRAS, RRAGC, RHEB, ATP6V1B2, KRAS, FNIP1, LAMTOR3, SOS2	389
KEGG_PATHWAY	hsa05170:Human immunodeficiency virus 1 infection	16	1.77384	0.0770294	CHUK, GNAI3, ITPR2, IRAK4, MAPK10, NRAS, MAPK8, GNG2, CFL2, TRAF6, AP1S2, GNB4, FAS, KRAS, CALM2, B2M	389
KEGG_PATHWAY	hsa01100:Metabolic pathways	85	9.4235	0.0801596	MT-ND4L, HDDC2, MT-ND4, COX7B, MOCS2, MT-ND5, AMY2B, HEXB, APIP, ADK, TXNDC12, MT-ND2, ALDH1L2, MT-ND3, MT-ATP6, C1GALT1C1, IMPA1, SCP2, RFK, NAMPT, DSE, GYG1, NUDT12, ATP6V1G2, OXSM, ALG5, LANCL1, NDUFC2, SDHD, DCK, NT5C3A, RRM2B, MTHFD2L, NDUFS4, ATP6V1B2, PIGK, MT-CO3, DLD, PAFAH1B2, AGPAT5, PFKFB2, ASAH1, ACSS3, OAT, UQCRB, GLO1, GCNT1, MAT2B, HSD17B12, COX5A, ADH5, MTMR6, ACAT1, SRR, INPP5F,…	389
KEGG_PATHWAY	hsa05132:Salmonella infection	18	1.99557	0.0814732	DCTN6, ACTR3, RALA, CHUK, LY96, TXN, IRAK4, MYL12A, MAPK10, CDC42, MAPK8, TRAF6, VPS41, CASP4, CASP1, RAB5A, KPNA3, ARL8B	389
KEGG_PATHWAY	hsa05231:Choline metabolism in cancer	9	0.997783	0.0917033	MAPK10, PDGFRA, LYPLA1, NRAS, MAPK8, RHEB, KRAS, GPCPD1, SOS2	389
KEGG_PATHWAY	hsa03060:Protein export	4	0.443459	0.0923367	SPCS3, SRP72, SRP54, SRP9	389
KEGG_PATHWAY	hsa04014:Ras signaling pathway	17	1.8847	0.0929985	PDGFRA, RALA, CHUK, MAPK10, CDC42, RAP1B, NRAS, MAPK8, RAP1A, GNG2, GNB4, SHOC2, KRAS, CALM2, RAB5A, SOS2, PRKACB	389
PIR_SUPERFAMILY	PIRSF005902:Mg-dependent DNase, TatD type	2	0.221729	0.0956521	TATDN3, TATDN1	88
SMART	SM00349:KRAB	41	4.54545	7.05e-08	ZNF155, ZNF493, ZNF25, ZNF829, ZNF83, ZNF627, ZNF624, ZNF525, ZNF700, ZNF304, ZNF226, ZNF225, ZNF224, ZNF487, ZNF266, ZNF441, ZNF561, ZNF440, ZNF461, ZNF680, ZNF140, ZNF382, ZNF10, ZNF12, ZNF57, ZNF816, ZNF419, ZNF616, ZNF418, ZNF658, ZNF559, ZNF614, ZNF799, ZNF436, ZNF138, ZNF136, ZNF773, ZNF552, ZNF211, ZNF354B, ZNF596	387
SMART	SM00355:ZnF_C2H2	54	5.9867	7.66e-06	ZNF493, IKZF5, ZNF83, ZNF449, ZNF525, ZNF487, ZNF441, ZNF561, ZNF440, ZNF680, ZFP2, GTF3A, ZNF10, ZNF12, ZNF57, ZNF639, ZNF559, ZNF436, ZNF799, ZNF277, ZNF596, ZNF552, ZNF155, ZBTB8A, TSHZ2, MYNN, ZNF25, ZNF708, ZNF829, ZMAT1, ZNF627, ZSCAN12, ZNF624, ZNF502, ZNF700, ZNF304, ZNF226, ZNF225, ZNF224, ZNF266, ZNF461, ZNF140, ZNF382, ZNF816, ZNF419, ZNF616, ZNF418, ZNF658, ZNF614, ZNF138, ZNF136, ZNF…	387
SMART	SM00948:SM00948	5	0.554324	0.000331	PSMA5, PSMA3, PSMA4, PSMA1, PSMA2	387
SMART	SM00591:RWD	5	0.554324	0.000331	RWDD1, IMPACT, RWDD2A, RWDD4, RNF14	387
SMART	SM00102:ADF	4	0.443459	0.00673939	GMFB, CFL2, DSTN, TWF1	387
SMART	SM00054:EFh	12	1.33038	0.0231193	RCN1, RCN2, RHOT1, CETN2, EFCAB2, CALU, EFHB, MICU2, SRI, CALM2, EPS15, MYL12A	387
SMART	SM00312:PX	6	0.665188	0.0249986	SNX4, SNX2, SNX24, SNX13, SNX10, SNX7	387
SMART	SM00746:TRASH	3	0.332594	0.0332935	ZMYM5, ZMYM6, RSL24D1	387
SMART	SM00184:RING	16	1.77384	0.0566467	PCGF6, RNF13, PCGF5, PEX2, RCHY1, CGRRF1, TOPORS, PJA2, RNF146, RNF103, RNF139, RNF149, TRAF6, TRIM13, RNF141, TRIM22	387
SMART	SM00028:TPR	10	1.10865	0.057527	TTC14, SRP72, ASPH, EMC2, IFIT5, TTC1, NAA16, TTC19, OGT, BBS4	387
SMART	SM01190:SM01190	3	0.332594	0.0607775	TMED10, TMED2, TMED7	387
SMART	SM00225:BTB	12	1.33038	0.06611	IVNS1ABP, ZBTB8A, KLHL5, BTBD1, RHOBTB3, MYNN, TRIM13, KLHL24, KCTD3, KLHL4, BTBD10, RCBTB1	387
SMART	SM00156:PP2Ac	3	0.332594	0.0821178	PPP2CA, PPP1CB, PPP6C	387
SMART	SM00645:Pept_C1	3	0.332594	0.0821178	CTSO, CTSS, CTSC	387
UP_KW_BIOLOGICAL_PROCESS	KW-0653~Protein transport	55	6.09756	2.49e-06	VPS29, ARF4, TRAM1, GOLT1B, CETN2, SNX13, SNX10, TOMM20, CCDC91, AP1S2, BCAP29, TMED2, KPNA5, AP3S1, TMED7, KPNA3, BBS4, RAB2A, ATG3, TIMM23, AP1AR, RINT1, PEX7, ATG4A, SEC22A, SFT2D1, ARL8B, CHMP5, VAMP3, RAB1A, STX12, TMED10, STXBP3, SAR1A, VPS26A, NMD3, SNX4, SNX2, SNX7, EPS15, GPM6B, DNAJC19, VTA1, RAB3IP, SNX24, BBIP1, DNAJC15, RAB11A, TIMM10B, RAB14, VPS41, CHMP2B, RAB18, RAB5A, BET1	498
UP_KW_BIOLOGICAL_PROCESS	KW-0679~Respiratory chain	13	1.44124	2.75e-05	MT-ND4L, MT-ND4, MT-ND5, UQCRB, NDUFA5, NDUFC2, HIGD1A, MT-ND2, TTC19, MT-ND3, NDUFAB1, NDUFS4, MT-CYB	498
UP_KW_BIOLOGICAL_PROCESS	KW-0072~Autophagy	21	2.32816	3.07e-05	SH3GLB1, RAB1A, ATG3, PRKAA1, CALCOCO2, MAP1LC3B2, WDR41, HMGB1, C9ORF72, FOXO1, ATG12, VMP1, TMEM59, IFI16, FUNDC1, RB1CC1, VPS41, LAMP2, ATG4A, DRAM2, ATG5	498
UP_KW_BIOLOGICAL_PROCESS	KW-0249~Electron transport	16	1.77384	0.000131	MT-ND4L, MT-ND4, MT-ND5, UQCRB, NDUFA5, NDUFC2, SDHD, TXN, HIGD1A, MT-ND2, TTC19, MT-ND3, TMX4, NDUFAB1, NDUFS4, MT-CYB	498
UP_KW_BIOLOGICAL_PROCESS	KW-0813~Transport	122	13.5255	0.000986	MT-ND4L, VPS29, MT-ND4, MTCH2, MT-ND5, GOLT1B, MT-ND2, TOMM20, MT-ND3, LAPTM4B, LAPTM4A, CCDC91, SCP2, SLC39A9, MPC1, OSBP, AP1S2, BCAP29, KPNA5, SLC35A5, KPNA3, SLC25A46, SLC30A7, RAB2A, ATG3, SLC30A9, ATP6V1G2, SLC11A2, AP1AR, SDHD, THOC7, RINT1, TMX4, ARL8B, RTN3, GRIA2, TMED10, SAR1A, STXBP3, UQCRB, SLC1A1, RHOBTB3, ITPR2, VPS26A, NMD3, TXN, HIGD1A, SNX4, SNX2, SNX7, GPM6B, DNAJC19, OSBPL9, V…	498
UP_KW_BIOLOGICAL_PROCESS	KW-0833~Ubl conjugation pathway	51	5.6541	0.00159024	RNF13, RNF14, ZFAND5, UFSP2, UFL1, SUMO1, UBE2Q2, OTUD6B, FBXO4, FBXO3, TRIM22, ATG3, COMMD10, USP45, NSMCE2, UBE4A, FBXO11, PJA2, ATG12, CCNB1IP1, TOPORS, TRAF6, TRIM13, ATG4A, ANAPC13, USP16, PSMD14, DCUN1D1, RCHY1, BTBD1, RNF139, KLHDC2, USP25, UBE2B, CRBN, SIAH1, MAP1LC3B2, KLHL24, UBE2A, RNF146, UEVLD, UBE2W, UFM1, RNF103, RNF149, WDR5B, UBE2N, UBA3, ERCC8, FBXL3, OGT	498
UP_KW_BIOLOGICAL_PROCESS	KW-0931~ER-Golgi transport	11	1.21951	0.00982443	RAB2A, RINT1, RAB1A, RTN3, ARF4, TMED10, SAR1A, BCAP29, TMED2, SEC22A, BET1	498
UP_KW_BIOLOGICAL_PROCESS	KW-0810~Translation regulation	12	1.33038	0.0291868	IMPACT, EIF4E3, CNOT7, CNOT6L, ZNF706, CNOT2, CNOT8, PAIP2, EIF2S1, NCK1, EIF2A, PAIP1	498
UP_KW_BIOLOGICAL_PROCESS	KW-0804~Transcription	127	14.0798	0.0300319	CCNT2, CCNC, YEATS4, CARF, RCBTB1, IKZF5, ZNF83, ZNF449, CIR1, TRIM22, ZNF441, ZNF440, ZNF561, SLC30A9, ZNF680, ZFP2, GTF3A, DNTTIP2, ZNF10, ZNF12, MED4, GTF2F2, MED7, MORF4L1, SUB1, ZNF559, TFAM, TXNIP, ZNF436, ZNF799, CGGBP1, ASF1A, ZNF277, ZNF552, ZNF155, ZBTB8A, MEAF6, TSHZ2, MYNN, BAZ2B, TXN, ZNF25, FOXO1, ZNF829, ZNF708, MIER1, SMYD2, ZSCAN12, ZNF700, ZNF304, ARGLU1, ZNF266, ZNF140, ZNF382,…	498
UP_KW_BIOLOGICAL_PROCESS	KW-0805~Transcription regulation	123	13.6364	0.0353448	CCNT2, CCNC, YEATS4, CARF, RCBTB1, IKZF5, ZNF83, ZNF449, CIR1, TRIM22, ZNF441, ZNF440, ZNF561, SLC30A9, ZNF680, ZFP2, GTF3A, DNTTIP2, ZNF10, ZNF12, MED4, GTF2F2, MED7, MORF4L1, SUB1, ZNF559, TFAM, TXNIP, ZNF436, ZNF799, CGGBP1, ASF1A, ZNF277, ZNF552, ZNF155, ZBTB8A, MEAF6, TSHZ2, MYNN, BAZ2B, TXN, ZNF25, FOXO1, ZNF829, ZNF708, MIER1, SMYD2, ZSCAN12, ZNF700, ZNF304, ARGLU1, ZNF266, ZNF140, ZNF382,…	498
UP_KW_BIOLOGICAL_PROCESS	KW-0648~Protein biosynthesis	13	1.44124	0.0388962	RARS2, EIF4E3, EIF1AX, MTIF2, MTIF3, EIF2S2, EIF2S1, AIMP1, SEPSECS, EIF3M, TCEA1, IARS2, EIF2A	498
UP_KW_BIOLOGICAL_PROCESS	KW-0508~mRNA splicing	21	2.32816	0.0399459	TIA1, RBM25, ZRANB2, WTAP, ECD, SREK1IP1, CWC15, ZCRB1, LSM5, RNPC3, THOC7, PRPF39, SNW1, ZMAT2, CLNS1A, SNRPB2, CIR1, PPIL3, SLU7, BCAS2, SRSF11	498
UP_KW_BIOLOGICAL_PROCESS	KW-0945~Host-virus interaction	39	4.32373	0.0486179	SCARB2, RTN3, VPS29, TRAM1, CCNT2, TFRC, YWHAB, CFI, HMGB1, TANK, GNG2, SUMO1, FBXO3, ZNF502, KPNA5, AZI2, EPS15, KPNA3, TRIM22, ATG5, PAIP1, IVNS1ABP, PDGFRA, EIF1AX, GTF2H1, DNAJB14, ATG12, LMBRD1, PLSCR1, EIF3M, PSMA3, SNW1, PSMA4, VAPA, PRKRA, RAB18, IL6ST, OGT, NFE2L2	498
UP_KW_BIOLOGICAL_PROCESS	KW-0943~RNA-mediated gene silencing	7	0.776053	0.0520567	CNOT7, CNOT6L, PRKRA, CNOT2, MAEL, PTPN13, CNOT8	498
UP_KW_BIOLOGICAL_PROCESS	KW-0746~Sphingolipid metabolism	5	0.554324	0.056297	GALC, ASAH1, ST8SIA1, KDSR, SPTSSA	498
UP_KW_BIOLOGICAL_PROCESS	KW-0227~DNA damage	26	2.88248	0.0762953	PSMD14, CETN2, HMGB1, TANK, POLB, UFL1, POLI, UBE2B, ASCC1, NSMCE2, GTF2H1, UBE2A, PARP9, GTF2H3, GTF2H5, TOPORS, FANCF, ETAA1, UBE2W, MORF4L1, NSMCE4A, RRM2B, TRAF6, UBE2N, ERCC8, ASF1A	498
UP_KW_BIOLOGICAL_PROCESS	KW-0819~tRNA processing	9	0.997783	0.0785956	PUS3, TRUB1, TYW5, TSEN15, RPP30, ZBTB8OS, TRMT11, DUS4L, TRIT1	498
UP_KW_BIOLOGICAL_PROCESS	KW-0507~mRNA processing	24	2.66075	0.0942611	TRUB1, TIA1, RBM25, CNOT6L, ZRANB2, WTAP, TSEN15, ECD, SREK1IP1, CWC15, ZCRB1, LSM5, RNPC3, THOC7, PRPF39, SNW1, ZMAT2, CLNS1A, SNRPB2, CIR1, PPIL3, SLU7, BCAS2, SRSF11	498
UP_KW_BIOLOGICAL_PROCESS	KW-0234~DNA repair	22	2.43902	0.0991053	PSMD14, UBE2B, ASCC1, CETN2, NSMCE2, GTF2H1, HMGB1, UBE2A, PARP9, GTF2H3, GTF2H5, FANCF, POLB, ETAA1, UFL1, UBE2W, MORF4L1, NSMCE4A, RRM2B, UBE2N, POLI, ERCC8	498
UP_KW_CELLULAR_COMPONENT	KW-0496~Mitochondrion	107	11.8625	3.98e-10	MT-ND4L, MT-ND4, MTCH2, MT-ND5, GHITM, MT-ND2, TOMM20, NUDT6, ALDH1L2, MT-ND3, SCP2, MPC1, CHCHD7, PMPCB, SLC25A46, SH3GLB1, RARS2, OXSM, SLC11A2, SDHD, ARMC1, PYURF, TMEM135, PPA2, LACTB2, MTHFD2L, TMEM126A, TFAM, TMEM126B, MT-CO3, MMADHC, UQCRB, AK3, HIGD1A, MRPL13, ACAT1, TMEM242, RHOT1, GRPEL2, DECR1, DNAJC19, RHBDD1, DNAJC15, ACADSB, CRLS1, TIMM10B, GLUD1, NDUFAF7, NDUFAF1, MT-CYB, OGT, MRS2…	774
UP_KW_CELLULAR_COMPONENT	KW-0967~Endosome	56	6.20843	2.34e-06	VPS29, RNF13, SNX13, SNX10, HMGB1, LAPTM4B, LAMP2, ARRDC4, STARD3NL, VPS13C, SLC11A2, ATP6AP2, AP1AR, PTP4A1, PTP4A2, RAP2A, RAB31, TMEM106B, ARL8B, CHMP5, VAMP3, RAB1A, STX12, LEPROT, SLC1A1, VPS26A, C9ORF72, SNX4, RAP1A, SPAST, SNX2, INPP5F, SNX7, EPS15, OSBPL9, CD164, NDFIP2, YIPF1, NDFIP1, SORT1, VTA1, CMTM6, RAB27B, TMEM230, RAB11A, TM9SF2, TMEM59, RAB14, VPS41, CHMP2B, OCIAD1, MITD1, LAMTOR…	774
UP_KW_CELLULAR_COMPONENT	KW-0256~Endoplasmic reticulum	94	10.4213	2.38e-06	ANKRD13C, TRAM1, RNF13, RPL34, CCDC47, SRP54, UFSP2, TXNDC12, HMGB1, MAGT1, PKD2, UFL1, EPM2AIP1, ARV1, SCP2, OSBP, CASP4, DSE, ARL6IP5, BCAP29, TMED2, UBXN4, TMED7, NCK1, RAB2A, LYPLA1, SLC30A9, TRIQK, RPL21, VPS13C, ATP6AP2, ALG5, DNAJB14, SLC35G1, CGRRF1, PJA2, NT5C3A, PTP4A1, RINT1, RCN1, LMBRD1, RCN2, ASPH, TRAPPC6B, PIGK, TRIM13, SEC22A, AGPAT5, RTN3, GRIA2, RAB1A, TMED10, ATL3, SAR1A, POMP…	774
UP_KW_CELLULAR_COMPONENT	KW-0333~Golgi apparatus	73	8.09313	4.67e-06	ARF4, SCOC, TMEM167B, GOLT1B, GORAB, PKD2, MANEA, CCDC91, GOLGA5, OSBP, DSE, AP1S2, TMED2, ARFIP1, AP3S1, TMED7, GOLGA7, SLC30A7, SH3GLB1, RAB2A, PDGFRA, PIFO, AP1AR, ZDHHC17, PJA2, TPST1, RAB30, RAB31, TRAPPC6B, UNC50, GSAP, TBC1D23, RTN3, RAB1A, STX12, LEPROT, TMED10, SAR1A, GCNT1, ARL1, RHOBTB3, MOSPD1, NRAS, MAN2A1, PDCD10, ST3GAL5, GCNT4, GBP3, OSBPL9, TSNAX, NDFIP2, YIPF1, TMEM30A, NDFIP1, …	774
UP_KW_CELLULAR_COMPONENT	KW-0999~Mitochondrion inner membrane	35	3.88027	6.4e-06	MRS2, MT-ND4L, COX7B, MT-ND4, MCUR1, MT-ND5, UQCRB, GHITM, HIGD1A, MT-ND2, COX5A, MT-ND3, TMEM70, PARL, TMEM242, MT-ATP6, OPA1, MPC1, DNAJC19, NDUFA5, TIMM23, NDUFC2, SDHD, DNAJC15, CRLS1, TTC19, TIMM10B, SLC25A16, MTHFD2L, NDUFS4, TMEM126A, MT-CO3, MT-CYB, SMIM20, SLC25A36	774
UP_KW_CELLULAR_COMPONENT	KW-0539~Nucleus	302	33.4812	2.53e-05	VEZT, THYN1, CCNC, NUDT6, RCBTB1, ALKBH8, IKZF5, NAMPT, FBXO3, PRKACB, TRIM22, ESCO1, ZFP2, NSMCE2, DNTTIP2, ZNF10, ARMC8, ZNF12, MED4, MED7, RRAGC, SUB1, CLNS1A, UNC50, TFAM, FAM76B, ASF1A, CGGBP1, ZNF277, ZNF155, ANAPC13, ZBTB8A, MEAF6, TSHZ2, DCUN1D4, MYNN, DCUN1D1, GSKIP, NMD3, TXN, BAZ2B, RNPC3, ZNF25, C9ORF72, ZNF829, ZNF708, SPAST, ZNF706, DPH3, MIER1, ZSCAN12, ZNF700, ARGLU1, ZNF266, ZRAN…	774
UP_KW_CELLULAR_COMPONENT	KW-0458~Lysosome	35	3.88027	5.54e-05	SCARB2, ASAH1, RNF13, HEXB, PRCP, C9ORF72, CTSS, MFSD8, LAPTM4B, CTSO, RB1CC1, BLOC1S2, LAMP2, MFSD1, FNIP1, DRAM2, CTBS, CTSC, CD164, CCZ1B, SORT1, VPS13C, ATP6AP2, GALC, TMEM59, LMBRD1, OSTM1, RRAGC, VPS41, NBR1, PPT1, TMEM106B, HPSE, TMEM9B, ARL8B	774
UP_KW_CELLULAR_COMPONENT	KW-0963~Cytoplasm	281	31.153	0.00187716	VPS29, SCOC, RPL34, GORAB, NUDT6, RPL9, ALKBH8, RPL7, PCMT1, SCP2, NAMPT, FBXO4, ARL6IP5, CEP95, PRKACB, TRIM22, ATG3, RPL21, ARMC8, ATG12, ARMC1, RRAGC, PPA1, CLNS1A, RUFY3, TXNIP, RPL26, MMADHC, TBCEL, STXBP3, DCUN1D1, TWF1, GSKIP, VPS26A, NMD3, TXN, ARPP19, C9ORF72, ADH5, MTMR6, BLOC1S6, SPAST, ZNF706, PRKAR2B, PDCD10, BLOC1S2, DPH3, MIER1, RIMKLB, ATG5, ARL14EP, SIAH1, RAB3IP, BBIP1, RMDN1, G…	774
UP_KW_CELLULAR_COMPONENT	KW-0968~Cytoplasmic vesicle	47	5.21064	0.0038139	VEZT, CLIC4, TMED10, CALCOCO2, HEXB, GDE1, MFF, PKD2, C9ORF72, CTSS, INPP5F, LAMP2, ESD, DSE, AP1S2, TMED2, AP3S1, TMED7, SH3GLB1, RAB2A, ARRDC4, SLC30A9, TMEM30A, ATP6V1G2, PIFO, ATP6AP2, MAP1LC3B2, SNX24, WDR72, ATP2B1, ZDHHC17, TMEM230, RAB11A, COPS4, LMBRD1, RAB31, SYPL1, RAB14, VMA21, VPS41, NBR1, ATP6V1B2, SCG3, SERPINI1, TBC1D23, DLD, RAB5A	774
UP_KW_CELLULAR_COMPONENT	KW-0733~Signal recognition particle	3	0.332594	0.0255731	SRP72, SRP54, SRP9	774
UP_KW_CELLULAR_COMPONENT	KW-0647~Proteasome	7	0.776053	0.0300725	PSMA5, PSMA3, PSMA4, PSMC6, PSMA1, PSMD14, PSMA2	774
UP_KW_CELLULAR_COMPONENT	KW-0736~Signalosome	3	0.332594	0.0811543	COPS4, COPS2, COPS8	774
UP_KW_CELLULAR_COMPONENT	KW-0576~Peroxisome	9	0.997783	0.0936403	ATAD1, PEX7, TMEM135, SCP2, PNPLA8, PEX2, MFF, PEX12, NUDT12	774
UP_KW_DISEASE	KW-1274~Primary mitochondrial disease	26	2.88248	3.52e-06	MT-ND4L, MT-ND4, MT-ND5, UQCRB, FASTKD2, MRPS14, MT-ND2, COX5A, MT-ND3, TMEM70, MT-ATP6, OPA1, COA5, NDUFC2, SDHD, TTC19, TRIT1, MT-ATP8, SUCLA2, RRM2B, NDUFS4, TFAM, NDUFAF1, MT-CO3, TMEM126B, MT-CYB	217
UP_KW_DISEASE	KW-0429~Leber hereditary optic neuropathy	7	0.776053	8.58e-06	MT-ATP6, MT-ND4L, MT-ND4, MT-ND5, MT-CO3, MT-CYB, MT-ND2	217
UP_KW_DISEASE	KW-0083~Bardet-Biedl syndrome	5	0.554324	0.0301317	BBS10, BBS12, BBIP1, BBS4, LZTFL1	217
UP_KW_DISEASE	KW-0523~Neurodegeneration	28	3.10421	0.0443416	SCARB2, ASAH1, HEXB, MT-ND2, C9ORF72, MFSD8, SPAST, OPA1, EXOSC9, EXOSC8, PMPCB, SLC25A46, ATG5, RARS2, TIA1, ASCC1, VPS13C, ATP6AP2, SYT14, TMEM230, SEPSECS, VPS41, CHMP2B, GNB4, PPT1, TMEM106B, SERPINI1, ITM2B	217
UP_KW_DISEASE	KW-0431~Leigh syndrome	4	0.443459	0.0608286	MT-ATP6, MT-ND5, MT-ND2, MT-ND3	217
UP_KW_DOMAIN	KW-0863~Zinc-finger	111	12.306	3.87e-07	ZFAND5, ZFAND1, IKZF5, ZNF83, ZNF449, TRIM22, ZNF441, ZNF440, ZNF561, ZNF680, ESCO1, NSMCE2, ZFP2, GTF3A, ZNF10, ZNF12, ZCRB1, CGRRF1, FBXO11, CCNB1IP1, THAP6, ZC2HC1A, THAP9, ZNF559, TRIM13, ZNF436, ZNF799, ZNF277, ZNF552, ZNF155, ZBTB8A, TSHZ2, MYNN, BAZ2B, ZNF25, ZNF829, ZNF708, ZMAT1, ZNF706, ZMAT2, SMYD2, ZSCAN12, ZNF700, ZNF304, ZBED5, ZNF266, ZRANB2, ZNF140, ZNF382, PHF10, TIPARP, SIAH1, P…	550
UP_KW_DOMAIN	KW-0809~Transit peptide	46	5.09978	2.03e-06	MRS2, COX7B, ACSS3, OAT, MRPS35, FASTKD2, FASTKD3, MTIF2, MTIF3, GHITM, COX5A, ALDH1L2, MRPL32, CLYBL, TMEM70, PARL, ACAT1, MRPL42, SCP2, OPA1, GRPEL2, PMPCB, IARS2, DECR1, RARS2, MMAA, OXSM, MRPL47, SDHD, REXO2, ACADSB, TTC19, TRIT1, PYURF, GLUD1, SUCLA2, PPA2, NDUFAF7, NDUFAB1, NDUFS4, TFAM, SSBP1, NDUFAF1, MICU2, DLD, MMADHC	550
UP_KW_DOMAIN	KW-0802~TPR repeat	12	1.33038	0.0588891	TTC14, SRP72, ASPH, WDR19, EMC2, IFIT5, TTC1, NAA16, RMDN1, TTC19, OGT, BBS4	550
UP_KW_DOMAIN	KW-0175~Coiled coil	116	12.8603	0.0867136	VEZT, SCOC, ANKRD36, CCDC169, GORAB, IFIT5, YEATS4, CWC27, FAM204A, CCDC91, GOLGA5, FNTA, OSBP, BCAP29, ARFIP1, CEP95, AZI2, TRIM22, EIF2A, SH3GLB1, PNISR, BROX, DNTTIP2, AP1AR, MED4, THOC7, LZTFL1, CCNB1IP1, RINT1, THAP6, RUFY3, FEZ2, TRIM13, FAM76B, TBCEL, MEAF6, FAM114A2, CCDC25, TSHZ2, BAZ2B, IQGAP2, SPATA7, BLOC1S5, ODF2L, BLOC1S6, BLOC1S2, GRPEL2, GPM6B, OSBPL9, RAB3IP, CWC15, GULP1, AIMP1,…	550
UP_KW_LIGAND	KW-0342~GTP-binding	39	4.32373	1.3e-05	RAB1A, ARF4, RALA, ATL3, SAR1A, SRP54, ARL1, GNAI3, GTPBP10, AK3, MTIF2, RAP1B, CDC42, GNA14, NRAS, RAP1A, RHOT1, OPA1, ARL5A, GBP3, RAB2A, MMAA, TUBE1, RAB27B, GPN1, RAB11A, GLUD1, RAP2A, RAB30, RAB31, RAB14, RRAGC, RHEB, RAB18, RABL3, KRAS, RAB5A, RHOQ, ARL8B	342
UP_KW_LIGAND	KW-0830~Ubiquinone	9	0.997783	0.000314	MT-ND4L, MT-ND4, MT-ND5, NDUFA5, NDUFS4, NDUFAF1, MT-CYB, MT-ND2, MT-ND3	342
UP_KW_MOLECULAR_FUNCTION	KW-0687~Ribonucleoprotein	28	3.10421	0.000222	MRPS35, MRPS14, MRPS33, RPL34, SRP54, RPL36A, MRPL39, MRPL13, RPL9, MRPL32, RPL7, MRPL42, SRP72, SNRPB2, RPS27A, RPL17, RPS13, RPL21, KRR1, MRPL47, RPS3A, LSM5, SRP9, MRPL50, NSA2, RPL22L1, HNRNPH2, RPL26	495
UP_KW_MOLECULAR_FUNCTION	KW-0378~Hydrolase	103	11.4191	0.00046	HDDC2, AMY2B, GDE1, MANEA, NUDT6, PPP1CB, TATDN3, ABHD13, TATDN1, PMPCB, NUDT12, RAB2A, DHX40, RRAGC, PPA2, PPA1, LACTB2, MTHFD2L, ADTRP, ARL8B, PFKFB2, PSMD14, CFI, RHOBTB3, MTMR6, RAP1B, RAP1A, RHOT1, INPP5F, MAN2A1, ESD, RHBDD1, FUCA2, RAB27B, GPN1, CNOT7, UBLCP1, PPT1, HPSE, CNOT8, NIT2, RAB5A, USPL1, TSEN15, HEXB, SRP54, UFSP2, PHEX, CLYBL, CTSS, DUSP11, PPP6C, CTSO, IMPA1, OPA1, OTUD6B, CAS…	495
UP_KW_MOLECULAR_FUNCTION	KW-0689~Ribosomal protein	20	2.21729	0.000512	RPL21, MRPS35, MRPS14, MRPS33, RPL34, RPL36A, MRPL39, MRPL47, RPS3A, MRPL13, RPL9, MRPL32, RPL7, MRPL42, MRPL50, RPL22L1, RPL26, RPS27A, RPL17, RPS13	495
UP_KW_MOLECULAR_FUNCTION	KW-0396~Initiation factor	8	0.886918	0.0116159	EIF3M, EIF4E3, EIF1AX, MTIF2, MTIF3, EIF2S2, EIF2S1, EIF2A	495
UP_KW_MOLECULAR_FUNCTION	KW-0788~Thiol protease	13	1.44124	0.0236079	USP25, USPL1, USP16, USP45, UFSP2, CTSS, CTSO, OTUD6B, CASP4, CASP1, PIGK, ATG4A, CTSC	495
UP_KW_MOLECULAR_FUNCTION	KW-0820~tRNA-binding	5	0.554324	0.0286287	AIMP1, SEPSECS, XPOT, IFIT5, TRMT11	495
UP_KW_MOLECULAR_FUNCTION	KW-0143~Chaperone	17	1.8847	0.0356018	ANKRD13C, DNAJC19, PSMD10, MMAA, VBP1, CCDC47, POMP, DNAJB14, DNAJC15, C1GALT1C1, BBS10, GRPEL2, CDC37L1, TMEM126B, NDUFAF1, CLEC2D, ASF1A	495
UP_KW_MOLECULAR_FUNCTION	KW-0694~RNA-binding	42	4.65632	0.0387058	RBM25, EIF4E3, FASTKD2, RPP30, SRP54, IFIT5, THUMPD2, RNPC3, CRYZ, ALKBH8, RPL7, DUSP11, EXOSC9, EXOSC8, SNRPB2, SRSF11, TIA1, ZRANB2, KRR1, EIF1AX, DIS3, DDX58, GTF3A, ZCRB1, LSM5, EIF2S1, SRP9, TSN, THOC7, TARBP1, AIMP1, SEPSECS, CNOT7, XPOT, LACTB2, PRKRA, C1D, UNC50, HNRNPH2, TRMT11, CNOT8, RBM43	495
UP_KW_MOLECULAR_FUNCTION	KW-0540~Nuclease	12	1.33038	0.0502833	TATDN3, TATDN1, PLSCR1, CNOT7, CNOT6L, LACTB2, TSEN15, DIS3, EXOSC9, CNOT8, REXO2, TSN	495
UP_KW_MOLECULAR_FUNCTION	KW-1278~Translocase	9	0.997783	0.0753408	ATAD1, MT-ND4L, MT-ND4, MT-ND5, MT-CO3, ATP2B1, MT-CYB, MT-ND2, MT-ND3	495
UP_KW_MOLECULAR_FUNCTION	KW-0269~Exonuclease	6	0.665188	0.0762572	CNOT7, CNOT6L, DIS3, EXOSC9, CNOT8, REXO2	495
UP_KW_PTM	KW-0007~Acetylation	258	28.6031	5.76e-22	VPS29, GMFB, RPL34, RFESD, RPL9, RPL7, PCMT1, GOLGA5, SCP2, NAMPT, ARL6IP5, ARFIP1, RPS13, EIF2A, FNBP4, ATG3, OXSM, BROX, NSMCE2, ARMC8, MED4, ATG12, ARMC1, RRAGC, PPA2, PPA1, LACTB2, SUB1, CLNS1A, UNC50, FAM76B, MMADHC, ZNF277, GPM6A, MEAF6, DCUN1D1, TWF1, NMD3, TXN, BAZ2B, ARPP19, MRPL13, ADH5, SNX4, BLOC1S5, CYB5R4, SNX2, PDCD10, BLOC1S2, GRPEL2, DECR1, ATG5, ARL14EP, ZRANB2, NDFIP1, CCZ1B, T…	618
UP_KW_PTM	KW-0636~Prenylation	22	2.43902	2.4e-05	RAB2A, RAB1A, RALA, BROX, RAB27B, RAB11A, CDC42, RAP1B, PTP4A1, PTP4A2, RAB30, RAP2A, NRAS, RAP1A, RAB31, GNG2, RAB14, RHEB, RAB18, KRAS, RAB5A, RHOQ	618
UP_KW_PTM	KW-0832~Ubl conjugation	144	15.9645	0.0010879	CCNT2, RPL34, YEATS4, TOMM20, IKZF5, LAPTM4B, CIR1, AZI2, RPS13, TRIM22, CAST, FNBP4, PDGFRA, PNISR, ATG3, ZNF561, ZNF680, ESCO1, SLC11A2, NSMCE2, DNTTIP2, ZNF12, CCNB1IP1, MED7, SUB1, TRIM13, TXNIP, ZNF436, RPL26, ARL8B, ZNF552, GRIA2, ZBTB8A, MEAF6, TSHZ2, DCUN1D4, DCUN1D1, BAZ2B, TXN, FOXO1, RHOT1, ZMAT2, PDCD10, MIER1, MBIP, ZSCAN12, ATG5, ARL14EP, NDFIP2, NDFIP1, FZD5, PHF10, DSTN, KLHL24, E…	618
UP_KW_PTM	KW-1017~Isopeptide bond	104	11.5299	0.00302108	CCNT2, RPL34, YEATS4, TOMM20, IKZF5, CIR1, RPS13, CAST, FNBP4, PNISR, ATG3, ZNF561, ZNF680, ESCO1, NSMCE2, DNTTIP2, ZNF12, ATG12, MED7, SUB1, TXNIP, ZNF436, RPL26, ARL8B, ZNF552, ZBTB8A, MEAF6, TSHZ2, DCUN1D4, BAZ2B, ZMAT2, PDCD10, MIER1, MBIP, ZSCAN12, ATG5, ARL14EP, PHF10, EIF2S2, AIMP1, SNW1, ZNF419, ZNF658, UBE2N, RCOR3, CALM2, INTS12, RBM25, YWHAB, CETN2, HMGB1, POLB, SUMO1, ZMYM5, CASP1, RR…	618
UP_KW_PTM	KW-0597~Phosphoprotein	397	44.0133	0.00427696	GMFB, TFRC, RPL34, THYN1, RPL7, SCP2, NAMPT, CEP95, PRKACB, FNBP4, C5ORF15, DNTTIP2, WDR72, ARMC8, MED4, MED7, ARMC1, ZC2HC1A, CLNS1A, RUFY3, UNC50, FEZ2, TXNIP, RPL26, TMEM126B, ASF1A, CGGBP1, ZBTB8A, MEAF6, SAR1A, AASDH, MYNN, VPS26A, BAZ2B, RNPC3, IQGAP2, ARPP19, ADH5, MTMR6, BLOC1S6, PRKAR2B, ARL14EP, NDFIP2, CCZ1B, RAB3IP, FUCA2, GPN1, GLUD1, ZNF136, TMEM9B, CDC42SE2, CEP57, ARF4, MOCS2, ADK…	618
UP_KW_PTM	KW-0596~Phosphopantetheine	3	0.332594	0.0174832	AASDH, NDUFAB1, ALDH1L2	618
UP_KW_PTM	KW-0449~Lipoprotein	50	5.54324	0.0889584	ARF4, TFRC, SPRED1, BAALC, GOLGA7, PRKACB, ARL5A, RAB2A, BROX, NPY1R, AP1AR, ZDHHC17, PTP4A1, PTP4A2, RAP2A, RAB30, PLSCR1, RAB31, TMEM106B, RHOQ, CHMP5, GPM6A, GRIA2, RAB1A, RALA, ARL1, GNAI3, RAP1B, CDC42, NRAS, RAP1A, GNG2, RGS20, CD59, SORT1, MAP1LC3B2, RAB27B, RAB11A, MAPK10, RAB14, LPAR6, RHEB, RAB18, FAS, KRAS, SERINC1, RNF141, RAB5A, RECK, CDC42SE2	618
UP_SEQ_FEATURE	ZN_FING:C2H2-type 9	44	4.87805	1.38e-08	ZNF155, ZNF493, ZNF25, ZNF708, ZNF829, ZNF83, ZNF627, ZNF624, ZNF525, ZSCAN12, ZNF502, ZNF700, ZNF304, ZNF226, ZNF225, ZNF224, ZNF266, ZNF441, ZNF561, ZNF440, ZNF461, ZNF680, ZNF140, ZNF382, ZFP2, GTF3A, ZNF10, ZNF12, ZNF57, ZNF816, ZNF419, ZNF616, ZNF418, ZNF658, ZNF559, ZNF614, ZNF799, ZNF436, ZNF136, ZNF773, ZNF552, ZNF211, ZNF354B, ZNF596	833
UP_SEQ_FEATURE	ZN_FING:C2H2-type 11	36	3.99113	7.64e-08	ZNF155, ZNF493, ZNF25, ZNF708, ZNF83, ZNF627, ZNF624, ZSCAN12, ZNF502, ZNF700, ZNF304, ZNF226, ZNF225, ZNF224, ZNF266, ZNF441, ZNF561, ZNF440, ZNF461, ZNF680, ZFP2, ZNF12, ZNF57, ZNF816, ZNF419, ZNF616, ZNF418, ZNF658, ZNF559, ZNF614, ZNF799, ZNF436, ZNF136, ZNF211, ZNF354B, ZNF596	833
UP_SEQ_FEATURE	ZN_FING:C2H2-type 8	45	4.98891	8.32e-08	ZNF155, MYNN, ZNF25, ZNF708, ZNF829, ZNF83, ZNF627, ZNF624, ZNF525, ZSCAN12, ZNF502, ZNF700, ZNF304, ZNF226, ZNF225, ZNF224, ZNF266, ZNF441, ZNF561, ZNF440, ZNF461, ZNF680, ZNF140, ZNF382, ZFP2, GTF3A, ZNF10, ZNF12, ZNF57, ZNF816, ZNF419, ZNF639, ZNF616, ZNF418, ZNF658, ZNF559, ZNF614, ZNF799, ZNF436, ZNF136, ZNF773, ZNF552, ZNF211, ZNF354B, ZNF596	833
UP_SEQ_FEATURE	ZN_FING:C2H2-type 10	39	4.32373	1.45e-07	ZNF155, ZNF493, ZNF25, ZNF708, ZNF829, ZNF83, ZNF627, ZNF624, ZSCAN12, ZNF502, ZNF304, ZNF226, ZNF225, ZNF224, ZNF266, ZNF441, ZNF561, ZNF440, ZNF461, ZNF680, ZNF140, ZNF382, ZFP2, ZNF10, ZNF12, ZNF57, ZNF816, ZNF419, ZNF616, ZNF418, ZNF658, ZNF559, ZNF614, ZNF799, ZNF436, ZNF136, ZNF211, ZNF354B, ZNF596	833
UP_SEQ_FEATURE	ZN_FING:C2H2-type 7	46	5.09978	2.36e-07	ZNF155, MYNN, ZNF25, ZNF708, ZNF829, ZNF83, ZNF627, ZNF449, ZNF624, ZNF525, ZSCAN12, ZNF502, ZNF700, ZNF304, ZNF226, ZNF225, ZNF224, ZNF266, ZNF441, ZNF561, ZNF440, ZNF461, ZNF680, ZNF140, ZNF382, ZFP2, GTF3A, ZNF10, ZNF12, ZNF57, ZNF816, ZNF419, ZNF639, ZNF616, ZNF418, ZNF658, ZNF559, ZNF614, ZNF799, ZNF436, ZNF136, ZNF773, ZNF552, ZNF211, ZNF354B, ZNF596	833
UP_SEQ_FEATURE	DOMAIN:KRAB	42	4.65632	3.1e-07	ZNF155, ZNF493, ZNF25, ZNF708, ZNF829, ZNF83, ZNF627, ZNF624, ZNF525, ZNF700, ZNF304, ZNF226, ZNF225, ZNF224, ZNF487, ZNF266, ZNF441, ZNF561, ZNF440, ZNF461, ZNF680, ZNF140, ZNF382, ZNF10, ZNF12, ZNF57, ZNF816, ZNF419, ZNF616, ZNF418, ZNF658, ZNF559, ZNF614, ZNF799, ZNF436, ZNF138, ZNF136, ZNF773, ZNF552, ZNF211, ZNF354B, ZNF596	833
UP_SEQ_FEATURE	MOTIF:Effector region	18	1.99557	3.28e-07	RAB2A, RAB1A, RALA, RAB27B, RAB11A, CDC42, RAP1B, RAB30, RAP2A, NRAS, RAP1A, RAB31, RAB14, RHEB, RAB18, KRAS, RAB5A, RHOQ	833
UP_SEQ_FEATURE	ZN_FING:C2H2-type 12	31	3.43681	1.4e-06	ZNF493, ZNF25, ZNF708, ZNF83, ZNF624, ZSCAN12, ZNF502, ZNF700, ZNF304, ZNF226, ZNF225, ZNF224, ZNF266, ZNF441, ZNF561, ZNF440, ZNF680, ZFP2, ZNF12, ZNF57, ZNF816, ZNF616, ZNF418, ZNF658, ZNF559, ZNF614, ZNF799, ZNF436, ZNF136, ZNF211, ZNF354B	833
UP_SEQ_FEATURE	ZN_FING:C2H2-type 6	46	5.09978	1.46e-06	ZNF155, MYNN, ZNF25, ZNF708, ZNF829, ZNF83, ZNF627, ZNF449, ZNF624, ZNF525, ZSCAN12, ZNF502, ZNF700, ZNF304, ZNF226, ZNF225, ZNF224, ZNF266, ZNF441, ZNF561, ZNF440, ZNF461, ZNF680, ZNF140, ZNF382, ZFP2, GTF3A, ZNF10, ZNF12, ZNF57, ZNF816, ZNF419, ZNF639, ZNF616, ZNF418, ZNF658, ZNF559, ZNF614, ZNF799, ZNF436, ZNF136, ZNF773, ZNF552, ZNF211, ZNF354B, ZNF596	833
UP_SEQ_FEATURE	TOPO_DOM:Mitochondrial intermembrane	19	2.10643	5.79e-06	ATAD1, MRS2, DNAJC19, COX7B, MCUR1, SDHD, GHITM, DNAJC15, MFF, TOMM20, TMEM70, PARL, TMEM242, RHOT1, OPA1, FUNDC1, TMEM126A, MT-CO3, SMIM20	833
UP_SEQ_FEATURE	ZN_FING:C2H2-type 5	47	5.21064	7.6e-06	ZNF155, ZNF493, TSHZ2, MYNN, ZNF25, IKZF5, ZNF708, ZNF829, ZNF83, ZNF627, ZNF449, ZNF624, ZNF525, ZSCAN12, ZNF502, ZNF700, ZNF304, ZNF226, ZNF225, ZNF224, ZNF266, ZNF441, ZNF461, ZNF680, ZNF140, ZNF382, ZFP2, GTF3A, ZNF10, ZNF12, ZNF57, ZNF816, ZNF419, ZNF639, ZNF616, ZNF418, ZNF658, ZNF559, ZNF614, ZNF799, ZNF436, ZNF136, ZNF773, ZNF552, ZNF211, ZNF354B, ZNF596	833
UP_SEQ_FEATURE	DOMAIN:RWD	6	0.665188	4.07e-05	RWDD1, IMPACT, RWDD2A, RWDD4, UBE2Q2, RNF14	833
UP_SEQ_FEATURE	TOPO_DOM:Mitochondrial matrix	14	1.55211	5.9e-05	MRS2, DNAJC19, COX7B, MCUR1, SDHD, GHITM, DNAJC15, TMEM70, PARL, TMEM242, OPA1, TMEM126A, MT-CO3, SMIM20	833
UP_SEQ_FEATURE	TRANSIT:Mitochondrion	43	4.76718	6.82e-05	MRS2, COX7B, ACSS3, MRPS35, FASTKD2, FASTKD3, MTIF2, MTIF3, GHITM, COX5A, MRPL32, CLYBL, TMEM70, PARL, ACAT1, MRPL42, OPA1, GRPEL2, PMPCB, IARS2, DECR1, RARS2, MMAA, OXSM, MRPL47, SDHD, REXO2, ACADSB, TTC19, TRIT1, PYURF, GLUD1, SUCLA2, PPA2, NDUFAF7, NDUFAB1, NDUFS4, TFAM, SSBP1, NDUFAF1, MICU2, DLD, MMADHC	833
UP_SEQ_FEATURE	ZN_FING:C2H2-type 13	23	2.54989	0.000121	ZNF441, ZNF493, ZFP2, ZNF12, ZNF57, ZNF708, ZNF816, ZNF83, ZNF418, ZNF616, ZNF658, ZNF559, ZNF624, ZNF700, ZNF502, ZNF799, ZNF304, ZNF226, ZNF225, ZNF136, ZNF224, ZNF354B, ZNF266	833
UP_SEQ_FEATURE	DOMAIN:PROTEASOME_ALPHA_1	5	0.554324	0.000462	PSMA5, PSMA3, PSMA4, PSMA1, PSMA2	833
UP_SEQ_FEATURE	LIPID:S-geranylgeranyl cysteine	14	1.55211	0.000557	RAB2A, RAB1A, RALA, RAB27B, RAB11A, CDC42, RAP1B, RAB30, RAP1A, RAB31, GNG2, RAB14, RAB18, RAB5A	833
UP_SEQ_FEATURE	TOPO_DOM:Lumenal	45	4.98891	0.000585	SCARB2, TRAM1, TMED10, ATL3, RNF13, GOLT1B, GCNT1, GDE1, MANEA, C1GALT1C1, GOLGA5, MAN2A1, LAMP2, DSE, TMED2, ST3GAL5, BCAP29, GCNT4, SPTSSA, KDSR, TMED7, YIPF1, ST8SIA1, C1GALT1, ALG5, DNAJB14, ZDHHC17, TM9SF2, TPST1, SPCS3, REEP5, OSTM1, ASPH, JKAMP, VMA21, GOLGB1, MGAT4A, UNC50, PIGK, YIPF6, TMEM106B, SERINC1, SEC22A, SFT2D1, ITM2B	833
UP_SEQ_FEATURE	ZN_FING:C2H2-type 2; degenerate	12	1.33038	0.000626	ZNF441, ZNF561, ZNF829, ZNF658, ZNF559, ZNF614, ZNF799, ZNF138, ZNF226, ZNF57, ZNF552, ZNF266	833
UP_SEQ_FEATURE	ZN_FING:C2H2-type 14	18	1.99557	0.000685	ZNF441, ZNF493, ZNF12, ZNF708, ZNF816, ZNF83, ZNF418, ZNF616, ZNF658, ZNF624, ZNF700, ZNF502, ZNF799, ZNF304, ZNF226, ZNF225, ZNF136, ZNF266	833
UP_SEQ_FEATURE	ZN_FING:C2H2-type 4	42	4.65632	0.00098	ZNF155, TSHZ2, MYNN, ZNF25, IKZF5, ZNF708, ZNF829, ZNF83, ZNF627, ZNF449, ZNF525, ZSCAN12, ZNF502, ZNF700, ZNF304, ZNF226, ZNF225, ZNF224, ZNF266, ZNF440, ZNF461, ZNF680, ZNF140, ZNF382, ZFP2, ZNF10, ZNF12, ZNF57, ZNF816, ZNF419, ZNF639, ZNF616, ZNF418, ZNF614, ZNF799, ZNF436, ZNF138, ZNF136, ZNF773, ZNF211, ZNF354B, ZNF596	833
UP_SEQ_FEATURE	DOMAIN:C2H2-type	38	4.21286	0.0011541	ZNF155, ZBTB8A, ZNF493, TSHZ2, MYNN, ZNF708, ZMAT1, ZNF83, ZNF449, ZNF525, ZSCAN12, ZNF502, ZNF700, ZNF304, ZNF226, ZNF224, ZNF266, ZNF561, ZNF440, ZNF461, ZNF140, ZNF382, ZFP2, GTF3A, ZNF10, ZNF57, ZNF816, ZNF639, ZNF418, ZNF658, ZNF559, ZNF799, ZNF138, ZNF136, ZNF552, ZNF211, ZNF354B, ZNF277	833
UP_SEQ_FEATURE	ZN_FING:C2H2-type 15	16	1.77384	0.00123918	ZNF441, ZNF493, ZNF12, ZNF708, ZNF816, ZNF83, ZNF418, ZNF616, ZNF658, ZNF624, ZNF700, ZNF799, ZNF304, ZNF226, ZNF225, ZNF224	833
UP_SEQ_FEATURE	ZN_FING:C2H2-type 3	44	4.87805	0.00124845	ZNF155, ZNF493, MYNN, ZNF25, IKZF5, ZNF708, ZNF829, ZNF83, ZNF627, ZNF449, ZNF624, ZNF525, ZSCAN12, ZNF502, ZNF700, ZNF304, ZNF226, ZNF225, ZNF224, ZNF266, ZNF561, ZNF440, ZNF461, ZNF680, ZNF140, ZNF382, ZFP2, GTF3A, ZNF10, ZNF12, ZNF57, ZNF816, ZNF419, ZNF639, ZNF616, ZNF418, ZNF614, ZNF799, ZNF436, ZNF136, ZNF773, ZNF211, ZNF354B, ZNF596	833
UP_SEQ_FEATURE	ZN_FING:C2H2-type 4; degenerate	7	0.776053	0.00221233	ZNF441, ZNF561, ZNF493, ZNF658, ZNF559, ZNF624, ZNF552	833
UP_SEQ_FEATURE	ZN_FING:C2H2-type 1	38	4.21286	0.00255825	ZNF155, ZBTB8A, TSHZ2, MYNN, ZNF25, IKZF5, ZNF829, ZNF627, ZNF449, ZNF624, ZSCAN12, ZNF502, ZNF700, ZNF304, ZNF225, ZNF224, ZNF487, ZNF441, ZNF461, ZNF680, ZNF140, ZFP2, GTF3A, ZNF12, ZNF57, ZNF816, ZNF419, ZNF639, ZNF616, ZNF418, ZNF436, ZNF138, ZNF773, ZNF552, ZNF211, ZNF354B, ZNF277, ZNF596	833
UP_SEQ_FEATURE	ZN_FING:C2H2-type 2	41	4.54545	0.00358361	ZNF155, ZBTB8A, ZNF493, TSHZ2, MYNN, ZNF25, IKZF5, ZNF708, ZNF83, ZNF627, ZNF449, ZNF624, ZNF525, ZSCAN12, ZNF502, ZNF700, ZNF304, ZNF225, ZNF224, ZNF487, ZNF440, ZNF461, ZNF680, ZNF140, ZNF382, ZFP2, GTF3A, ZNF10, ZNF12, ZNF816, ZNF419, ZNF639, ZNF616, ZNF418, ZNF436, ZNF136, ZNF773, ZNF211, ZNF354B, ZNF277, ZNF596	833
UP_SEQ_FEATURE	DOMAIN:Proton_antipo_M	3	0.332594	0.00478783	MT-ND4, MT-ND5, MT-ND2	833
UP_SEQ_FEATURE	CROSSLNK:Glycyl lysine isopeptide (Lys-Gly) (interchain with G-Cter in SUMO2)	71	7.8714	0.00514789	INTS12, RBM25, CCNT2, RPL34, CETN2, YEATS4, IKZF5, SUMO1, ZMYM5, CIR1, RPS13, RRP15, CAST, FNBP4, ZNF561, PNISR, ZNF680, ESCO1, NSMCE2, DNTTIP2, ETV1, ZNF12, PROX1, TOPORS, NSA2, ELF2, ZNF639, C1D, ZNF436, HNRNPH2, RPL26, LCORL, SLU7, ZNF552, ZBTB8A, USP16, TSHZ2, POMP, DCUN1D4, BAZ2B, NR2C1, CENPC, ZMAT2, IFI16, PDCD10, ZNF627, EXOSC9, NRIP1, MIER1, MBIP, ZSCAN12, ZNF502, ZNF225, ZNF224, SRSF11,…	833
UP_SEQ_FEATURE	ZN_FING:C2H2-type 16	12	1.33038	0.00701512	ZNF441, ZNF493, ZNF418, ZNF616, ZNF658, ZNF624, ZNF799, ZNF700, ZNF304, ZNF226, ZNF225, ZNF224	833
UP_SEQ_FEATURE	DOMAIN:ADF-H	4	0.443459	0.0085702	GMFB, CFL2, DSTN, TWF1	833
UP_SEQ_FEATURE	CARBOHYD:(Microbial infection) N-beta-linked (GlcNAc) arginine	4	0.443459	0.0085702	RAB1A, FAS, RAB5A, RAB11A	833
UP_SEQ_FEATURE	DOMAIN:Thioredoxin	7	0.776053	0.0092004	TMX4, TXNDC9, GLRX3, DNAJC10, TXNDC12, MAGT1, TXN	833
UP_SEQ_FEATURE	CARBOHYD:(Microbial infection) O-linked (Glc) threonine; by P.sordellii toxin TcsL	3	0.332594	0.00931845	RALA, NRAS, KRAS	833
UP_SEQ_FEATURE	LIPID:S-farnesyl cysteine	8	0.886918	0.0104515	PTP4A1, PTP4A2, RAP2A, NRAS, RHEB, BROX, KRAS, RHOQ	833
UP_SEQ_FEATURE	ZN_FING:C2H2-type 1; degenerate	13	1.44124	0.0110068	ZNF561, ZNF440, ZNF493, ZNF382, ZNF708, ZNF83, ZNF658, ZNF559, ZNF525, ZNF799, ZNF226, ZNF136, ZNF266	833
UP_SEQ_FEATURE	ZN_FING:C2H2-type 17	10	1.10865	0.0114257	ZNF441, ZNF493, ZNF616, ZNF658, ZNF624, ZNF799, ZNF700, ZNF226, ZNF225, ZNF224	833
UP_SEQ_FEATURE	ZN_FING:C2H2-type 18	9	0.997783	0.0135468	ZNF441, ZNF493, ZNF616, ZNF658, ZNF624, ZNF799, ZNF700, ZNF226, ZNF224	833
UP_SEQ_FEATURE	ZN_FING:RING-type; atypical	6	0.665188	0.0143606	RNF139, RNF13, RNF149, VPS41, PJA2, CCNB1IP1	833
UP_SEQ_FEATURE	DOMAIN:EF-hand 4	8	0.886918	0.0146432	RCN1, RCN2, CETN2, CALU, MICU2, SRI, CALM2, EPS15	833
UP_SEQ_FEATURE	DOMAIN:Carrier	3	0.332594	0.015115	AASDH, NDUFAB1, ALDH1L2	833
UP_SEQ_FEATURE	PROPEP:Removed in mature form	21	2.32816	0.0157625	RALA, SORT1, BROX, MAP1LC3B2, RAB11A, CDC42, RAP1B, PTP4A1, PTP4A2, UFM1, RAB30, RAP2A, NRAS, RAP1A, GNG2, RHEB, RAB18, KRAS, CD59, RECK, RHOQ	833
UP_SEQ_FEATURE	TRANSMEM:Helical; Anchor for type IV membrane protein	8	0.886918	0.0199136	STX12, RHOT1, GOLGA5, VAPA, MOSPD2, MFF, BET1, VAMP3	833
UP_SEQ_FEATURE	DOMAIN:MSP	3	0.332594	0.0300737	VAPA, MOSPD2, MOSPD1	833
UP_SEQ_FEATURE	MOTIF:COPII vesicle coat-binding	3	0.332594	0.0300737	TMED10, TMED2, TMED7	833
UP_SEQ_FEATURE	MOTIF:COPI vesicle coat-binding	3	0.332594	0.0300737	TMED10, TMED2, TMED7	833
UP_SEQ_FEATURE	ACT_SITE:Glycyl thioester intermediate	8	0.886918	0.0300976	UBE2W, ATG3, UBE2B, UBE2Q2, UBE2N, UBA3, KRAS, UBE2A	833
UP_SEQ_FEATURE	ZN_FING:C2H2-type 3; degenerate	6	0.665188	0.0318058	ZNF441, ZNF658, ZNF559, ZNF138, ZNF487, ZNF552	833
UP_SEQ_FEATURE	DOMAIN:UBC core	6	0.665188	0.0318058	UBE2W, UBE2B, UBE2Q2, UBE2N, KRAS, UBE2A	833
UP_SEQ_FEATURE	ACT_SITE:Proton donor	17	1.8847	0.0334575	AMY2B, TGDS, HEXB, ALDH1L2, PHEX, PPP2CA, NT5C3A, PTP4A1, PPP1CB, PPP6C, PTP4A2, GLUD1, DSE, HPSE, DUS4L, CTBS, NIT2	833
UP_SEQ_FEATURE	MOTIF:FFAT	3	0.332594	0.0390363	STARD3NL, VPS13C, OSBP	833
UP_SEQ_FEATURE	DOMAIN:EF-hand 6	3	0.332594	0.0488649	RCN1, RCN2, CALU	833
UP_SEQ_FEATURE	REPEAT:TPR 4	9	0.997783	0.050119	TTC14, SRP72, ASPH, WDR19, IFIT5, NAA16, TTC19, OGT, BBS4	833
UP_SEQ_FEATURE	DOMAIN:EF-hand 3	9	0.997783	0.050119	RCN1, RCN2, CETN2, CALU, MICU2, SRI, CALM2, EPS15, MYL12A	833
UP_SEQ_FEATURE	DOMAIN:PX	6	0.665188	0.0510403	SNX4, SNX2, SNX24, SNX13, SNX10, SNX7	833
UP_SEQ_FEATURE	REPEAT:TPR 2	12	1.33038	0.059022	TTC14, SRP72, ASPH, WDR19, EMC2, IFIT5, TTC1, NAA16, RMDN1, TTC19, OGT, BBS4	833
UP_SEQ_FEATURE	REPEAT:TPR 1	12	1.33038	0.059022	TTC14, SRP72, ASPH, WDR19, EMC2, IFIT5, TTC1, NAA16, RMDN1, TTC19, OGT, BBS4	833
UP_SEQ_FEATURE	DOMAIN:HMG box	5	0.554324	0.0614674	SMARCE1, MAEL, TFAM, HMG20A, HMGB1	833
UP_SEQ_FEATURE	DISULFID:Redox-active	6	0.665188	0.0627346	TMX4, DNAJC10, TXNDC12, MAGT1, TXN, DLD	833
UP_SEQ_FEATURE	ACT_SITE:Proton donor/acceptor	9	0.997783	0.0661117	GALC, PFKFB2, DUSP11, TPST1, CNOT6L, ST8SIA1, GLO1, APIP, ACAT1	833
UP_SEQ_FEATURE	REPEAT:TPR 3	11	1.21951	0.0707645	TTC14, SRP72, ASPH, WDR19, EMC2, IFIT5, TTC1, NAA16, TTC19, OGT, BBS4	833
UP_SEQ_FEATURE	MOTIF:PPxY motif 2	3	0.332594	0.0707872	ARRDC4, NDFIP2, NDFIP1	833
UP_SEQ_FEATURE	MOTIF:PPxY motif 1	3	0.332594	0.0707872	ARRDC4, NDFIP2, NDFIP1	833
UP_SEQ_FEATURE	DOMAIN:EF-hand 1	13	1.44124	0.0739044	CETN2, EFCAB14, SRI, MYL12A, RCN1, RCN2, RHOT1, EFCAB2, CALU, EFHB, MICU2, CALM2, EPS15	833
UP_SEQ_FEATURE	DOMAIN:PCI	4	0.443459	0.0787337	COPS4, EIF3M, COPS2, COPS8	833
UP_SEQ_FEATURE	REGION:Required for TMED10 and TMED2 cis-Golgi network localization	2	0.221729	0.0794041	TMED10, TMED2	833
UP_SEQ_FEATURE	DOMAIN:DUF4210	2	0.221729	0.0794041	FAM214A	833
UP_SEQ_FEATURE	REGION:PABPC1-interacting motif-1 (PAM1)	2	0.221729	0.0794041	PAIP2, PAIP1	833
UP_SEQ_FEATURE	CROSSLNK:Glycyl lysine isopeptide (Lys-Gly) (interchain with G-Cter in ATG12)	2	0.221729	0.0794041	ATG3, ATG5	833
UP_SEQ_FEATURE	DOMAIN:SER_THR_PHOSPHATASE	3	0.332594	0.0827273	PPP2CA, PPP1CB, PPP6C	833
UP_SEQ_FEATURE	DOMAIN:Pept_C1	3	0.332594	0.0827273	CTSO, CTSS, CTSC	833
UP_SEQ_FEATURE	DOMAIN:EF-hand 2	13	1.44124	0.083566	CETN2, EFCAB14, SRI, MYL12A, RCN1, RCN2, RHOT1, EFCAB2, CALU, EFHB, MICU2, CALM2, EPS15	833
UP_SEQ_FEATURE	DOMAIN:BTB	12	1.33038	0.0883226	IVNS1ABP, ZBTB8A, KLHL5, BTBD1, RHOBTB3, MYNN, TRIM13, KLHL24, KCTD3, KLHL4, BTBD10, RCBTB1	833
UP_SEQ_FEATURE	CROSSLNK:Glycyl lysine isopeptide (Gly-Lys) (interchain with K-? in acceptor proteins)	3	0.332594	0.095226	UFM1, SUMO1, RPS27A	833
UP_SEQ_FEATURE	REPEAT:TPR	8	0.886918	0.0987492	TTC14, SRP72, EMC2, IFIT5, TTC1, NAA16, OGT, BBS4	833

## Sheet: SF268
Category	Term	Count	%	PValue	Genes	List Total
GOTERM_BP_DIRECT	GO:0035335~peptidyl-tyrosine dephosphorylation	12	0.787919	3.29e-05	EPM2A, DUSP22, PTPN18, DUSP3, PTPRZ1, DUSP1, PTPN9, PTPRJ, PTPN11, PTPN13, DUSP8, DUSP16	1329
GOTERM_BP_DIRECT	GO:0007010~cytoskeleton organization	25	1.6415	5.65e-05	CNTNAP1, SH3KBP1, MAPKAP1, MAST2, FITM2, ADD3, ARHGAP4, PLD2, STRIP1, ABLIM1, MICAL1, DPYSL2, PLCE1, MARK1, SH3D19, DMTN, SPRYD3, KRT4, TPM1, MICAL2, ANK2, CDC42BPB, WTIP, OBSL1, AJUBA	1329
GOTERM_BP_DIRECT	GO:0006749~glutathione metabolic process	12	0.787919	0.000269	GSTM4, GSTZ1, GSTK1, GSTM2, GSTM1, GSTA4, ETHE1, IDH1, CTNS, SLC7A11, SOD2, GDAP1	1329
GOTERM_BP_DIRECT	GO:0034599~cellular response to oxidative stress	17	1.11622	0.000434	NQO1, XBP1, PYROXD1, PYCR1, NUDT2, PYCR2, SLC7A11, SOD2, DHRS2, SELENON, PRDX5, ALDH3B1, SESN2, LONP1, PRKD1, NFE2L1, ATF4	1329
GOTERM_BP_DIRECT	GO:0007040~lysosome organization	12	0.787919	0.00068	BECN1, WASHC5, GRN, AKTIP, GAA, HEXA, HPS1, HPS4, TMEM106B, LAMTOR1, SPG11, CLN6	1329
GOTERM_BP_DIRECT	GO:0009636~response to toxic substance	16	1.05056	0.000905	NQO1, MAOB, EPHX2, PON2, EPHX1, SLC30A4, ASNS, SLC7A11, WDR35, CLDN1, DHRS2, BPHL, SCN9A, NUPR1, MT-CYB, ATF4	1329
GOTERM_BP_DIRECT	GO:0007032~endosome organization	10	0.656599	0.00107066	ARFGEF2, WASHC5, ANXA8L1, TMEM127, AKTIP, VPS11, ANXA8, SNX33, LAMTOR1, PLEKHJ1	1329
GOTERM_BP_DIRECT	GO:0016311~dephosphorylation	12	0.787919	0.00111525	NT5C, EPM2A, THTPA, DUSP22, DUSP3, ACP6, EPHX2, HDHD2, DUSP8, DUSP16, PSPH, LHPP	1329
GOTERM_BP_DIRECT	GO:0019082~viral protein processing	9	0.590939	0.00115379	PARP10, SPCS3, ST6GAL1, ST6GALNAC2, MGAT4B, PARP16, MAN1B1, ST6GALNAC3, ST3GAL3	1329
GOTERM_BP_DIRECT	GO:0034613~cellular protein localization	13	0.853578	0.00122635	SCYL3, SEPTIN6, AP1AR, ANK2, CPLANE2, SEPTIN10, RRAGC, RRAGB, RRAGD, LAMTOR2, LAMTOR1, AJUBA, GAS8	1329
GOTERM_BP_DIRECT	GO:0010044~response to aluminum ion	4	0.26264	0.00122722	ALAD, QDPR, MAOB, LONP1	1329
GOTERM_BP_DIRECT	GO:0060271~cilium assembly	29	1.90414	0.00145274	UNC119B, CEP126, FAM149B1, CEP164, CBY1, PTPDC1, IFT52, ABLIM1, STK36, TCTN1, NEK1, NPHP3, CFAP44, BBS2, BBS1, IFT140, WDR19, CCDC113, RABL2B, SEPTIN6, FUZ, IFT80, CPLANE1, CPLANE2, WDR35, DYNLL2, WDR11, TTLL3, IFT46	1329
GOTERM_BP_DIRECT	GO:0016192~vesicle-mediated transport	30	1.9698	0.00147942	RTN3, STX16, VPS4A, RHOBTB3, AP3M2, AP1G2, CLTCL1, VPS11, KIF1C, AP3S2, CHML, VPS39, VTI1B, VPS9D1, VPS33A, HPS1, CCZ1, HPS4, RAB39B, FUZ, AP2B1, SYT9, RAB10, CNIH1, RAB36, SPIRE1, OSBPL1A, OPTN, VAMP2, VAMP3	1329
GOTERM_BP_DIRECT	GO:0006865~amino acid transport	10	0.656599	0.00156374	SLC38A1, MYC, SLC43A1, SLC3A2, SLC1A4, SLC1A5, SLC25A45, SLC38A3, SLC7A1, SLC7A3	1329
GOTERM_BP_DIRECT	GO:0016567~protein ubiquitination	53	3.47997	0.00168798	DET1, TRIM73, UBE2D4, RNF14, FBXO25, DCAF8, FBXO24, TNFAIP1, UBE2Z, ANKRD9, MED12, RNF157, TRIM68, TRIM27, TRIM22, HERC6, DTX3L, FBXO17, MID2, FBXW2, RNF41, RNF144A, RNF123, KCTD13, CUL9, UBA7, ANAPC16, SEL1L, ASB13, DTX3, DTX4, RMND5B, DCAF16, OS9, TMEM129, UBC, ZSWIM8, VPS11, RNF170, VHL, DCAF10, RNF130, TRIM45, KLHDC2, TRIM41, HACE1, SIAH2, PEX10, RNF145, TSPAN17, TRIM35, TRIM36, RNF187	1329
GOTERM_BP_DIRECT	GO:0006915~apoptotic process	62	4.07091	0.00179102	IFI27L1, HRK, CYFIP2, AHCYL1, SH3KBP1, TRADD, ZC3H8, NUDT2, GHITM, TNFAIP1, UBE2Z, HINT2, PEA15, CASP1, BCAP29, MEF2A, UNC5B, DAPK1, AKTIP, IGFBP3, PRKCE, TRAF1, RHOB, NISCH, RNF144B, TMBIM4, SLTM, PACS2, RRAGC, DDIT4, CHMP3, PRKD1, ARHGEF6, PPP1R15A, RTN3, BECN1, BEX2, SGMS1, C5AR1, CDCA7, STK4, GRAMD4, RTN4, PRDX5, DRAM1, BAG1, PTK2B, RIPK1, RNF130, XBP1, GADD45B, GADD45A, RHBDD1, TNFSF12, SIAH…	1329
GOTERM_BP_DIRECT	GO:0071230~cellular response to amino acid stimulus	12	0.787919	0.00202813	XBP1, CPEB1, CEBPB, RRAGC, RRAGB, RRAGD, SESN2, COL4A6, LAMTOR2, NSMF, LAMTOR1, ASS1	1329
GOTERM_BP_DIRECT	GO:0022900~electron transport chain	12	0.787919	0.00202813	ALDH4A1, QDPR, ENOX2, SURF1, AKR7A2, MAOB, ALDH2, SRD5A1, NDUFA4L2, PHGDH, DHRS2, DHRS3	1329
GOTERM_BP_DIRECT	GO:0006868~glutamine transport	5	0.328299	0.0021104	SLC38A1, SLC38A7, SLC1A4, SLC1A5, SLC38A3	1329
GOTERM_BP_DIRECT	GO:0030968~endoplasmic reticulum unfolded protein response	11	0.722259	0.00251858	XBP1, OS9, DDIT3, CTH, STC2, PARP16, ATF3, TMTC4, ATF4, CLGN, HERPUD1	1329
GOTERM_BP_DIRECT	GO:0006730~one-carbon metabolic process	9	0.590939	0.00259865	ALDH1L1, DHFR2, AHCYL1, CA5B, MTHFD1L, SHMT2, MTHFD2, MAT1A, ALDH1L2	1329
GOTERM_BP_DIRECT	GO:0015990~electron transport coupled proton transport	4	0.26264	0.00291087	MT-ND4, MT-ND5, MT-CO1, MT-CYB	1329
GOTERM_BP_DIRECT	GO:0042147~retrograde transport, endosome to Golgi	14	0.919238	0.0041767	STX16, RHOBTB3, WASHC2C, VPS26B, WASHC2A, RGP1, SNX1, HEATR5A, TBC1D5, CLTCL1, TRIM27, PLEKHJ1, VTI1B, VAMP3	1329
GOTERM_BP_DIRECT	GO:0010506~regulation of autophagy	13	0.853578	0.00435652	BECN1, DAPK1, RAB39B, DRAM1, RRAGC, RRAGB, DDIT3, RRAGD, PSAP, CASP1, TRIB3, ATM, NUPR1	1329
GOTERM_BP_DIRECT	GO:0008104~protein localization	18	1.18188	0.00444049	BBS2, SCYL3, CBY1, WNK4, DDX42, ANK2, CPLANE2, PARD3B, NBEA, HEATR5A, RRAGC, RRAGB, RRAGD, ID4, NRCAM, LAMTOR2, LAMTOR1, AJUBA	1329
GOTERM_BP_DIRECT	GO:0006635~fatty acid beta-oxidation	10	0.656599	0.00486012	ABCD4, ECI1, SESN2, ECH1, ECHDC1, ECHDC2, ACAD11, ACAD10, ALDH1L2, CPT1B	1329
GOTERM_BP_DIRECT	GO:0034058~endosomal vesicle fusion	5	0.328299	0.00494575	VPS33A, VPS8, VPS4A, VPS11, VPS39	1329
GOTERM_BP_DIRECT	GO:0009749~response to glucose	13	0.853578	0.00543047	PFKFB2, TCF7L2, IRS2, ENSA, SESN2, SARM1, TXNIP, PTK2B, SLC37A4, EIF2B1, VAMP2, ZBED3, SIDT2	1329
GOTERM_BP_DIRECT	GO:0060976~coronary vasculature development	7	0.459619	0.00592497	NDST1, PLXND1, CPLANE1, AP2B1, PRICKLE1, MEGF8, APLN	1329
GOTERM_BP_DIRECT	GO:0001510~RNA methylation	6	0.393959	0.00611419	NSUN5P1, NSUN4, MEPCE, METTL3, METTL4, FTSJ3	1329
GOTERM_BP_DIRECT	GO:0008333~endosome to lysosome transport	10	0.656599	0.00642103	RNF157, DTX3L, AKTIP, VPS33A, M6PR, VPS11, DENND3, GPRASP1, VPS39, RHOB	1329
GOTERM_BP_DIRECT	GO:0051289~protein homotetramerization	11	0.722259	0.00647522	CRTC3, SHMT2, CRTC1, CTH, CBY1, MAT1A, SOD2, PKD2, ACACB, APPL2, ACACA	1329
GOTERM_BP_DIRECT	GO:0050790~regulation of catalytic activity	40	2.6264	0.00694305	BECN1, TBC1D19, FAM13B, ARHGEF25, DENND1A, PRKAG1, DENND3, ARHGAP4, RCBTB2, RIMS1, CHML, EIF2B1, ARFGEF3, ARFGEF2, FARP1, VPS9D1, ARHGEF37, IQSEC2, RING1, PRKCE, IGFBP3, HPS1, CCZ1, HPS4, RAB3IL1, SOD2, PRKAB1, AZIN1, ARFGAP2, DPM2, ACAP2, EIF5, NUCB1, DENND6B, LAMTOR2, LAMTOR1, ARHGEF2, NUPR1, SERGEF, ARHGEF6	1329
GOTERM_BP_DIRECT	GO:1990440~positive regulation of transcription from RNA polymerase II promoter in response to endoplasmic reticulum stress	5	0.328299	0.0070191	XBP1, CEBPB, DDIT3, ATF3, ATF4	1329
GOTERM_BP_DIRECT	GO:0005975~carbohydrate metabolic process	22	1.44452	0.00736066	PYGB, SLC35A1, IDUA, GAA, HEXA, MPI, SLC3A2, NPL, SPATA20, CASD1, FUT1, TPD52L2, AKR7A2, GNPDA1, ALDH2, MAN2A2, MAN1A2, MAN2B1, IDNK, MAN1B1, GUSB, SIAE	1329
GOTERM_BP_DIRECT	GO:0000209~protein polyubiquitination	22	1.44452	0.0078518	RNF20, LRSAM1, HACE1, UBE2D4, NHLRC3, RNF14, AKTIP, UBE3B, UBE2G2, KLHL42, UBE2J1, RNF41, RNF144A, RNF144B, RNF167, UBE2Q1, UBE2Q2, TMEM129, TRIM68, TRIM27, RBCK1, TRIM22	1329
GOTERM_BP_DIRECT	GO:0006914~autophagy	20	1.3132	0.00819477	BECN1, BCAS3, XBP1, LRSAM1, GABARAPL1, VPS4A, RAB39B, WDR45, RNF41, TM9SF1, DRAM1, TBC1D5, CHMP4C, VPS11, CHMP3, ULK2, CHMP4A, VPS39, OPTN, TECPR1	1329
GOTERM_BP_DIRECT	GO:0030148~sphingolipid biosynthetic process	10	0.656599	0.00834071	HACD1, SGPL1, SGMS1, ALDH3B1, ACER3, ORMDL1, PRKD1, ELOVL7, SGPP1, CERS2	1329
GOTERM_BP_DIRECT	GO:0006564~L-serine biosynthetic process	4	0.26264	0.00917642	PSAT1, SHMT2, PHGDH, PSPH	1329
GOTERM_BP_DIRECT	GO:0042773~ATP synthesis coupled electron transport	4	0.26264	0.00917642	MT-ND4L, MT-ND4, MT-ND5, MT-CO2	1329
GOTERM_BP_DIRECT	GO:1990253~cellular response to leucine starvation	5	0.328299	0.00959414	RNF167, RRAGB, RRAGD, SESN2, ATF4	1329
GOTERM_BP_DIRECT	GO:0009416~response to light stimulus	6	0.393959	0.00986685	FECH, DUSP1, OGG1, SLC4A10, ASNS, SLC1A3	1329
GOTERM_BP_DIRECT	GO:1900118~negative regulation of execution phase of apoptosis	6	0.393959	0.00986685	MTRNR2L10, MTRNR2L11, MTRNR2L12, MTRNR2L8, MTRNR2L1, MTRNR2L4	1329
GOTERM_BP_DIRECT	GO:0006511~ubiquitin-dependent protein catabolic process	31	2.03546	0.0109046	CUL9, RNF13, UBE2D4, RNF14, UBE3B, UBE2Z, HERPUD1, PSMD9, UCHL1, OS9, TRIM25, PSMF1, RNF130, HERC6, FBXW4, RNF20, USP25, XBP1, NDFIP2, HACE1, DTX3L, SIAH2, UBE2G2, USP28, RNF144A, RNF146, RNF144B, RNF167, WDR81, USP40, FBXL4	1329
GOTERM_BP_DIRECT	GO:0030036~actin cytoskeleton organization	22	1.44452	0.0128142	SPECC1, DMTN, IQSEC2, EPB41, FLII, TESK1, CDC42BPB, CDC42BPA, SSH1, ADD2, NISCH, MRAS, CSRP1, DAAM2, SPECC1L, SPIRE1, AMOTL2, FSCN2, SPTAN1, ARFGEF3, RHOQ, PHACTR4	1329
GOTERM_BP_DIRECT	GO:0070646~protein modification by small protein removal	3	0.19698	0.0134985	SENP6, DESI1, DESI2	1329
GOTERM_BP_DIRECT	GO:1902024~L-histidine transport	3	0.19698	0.0134985	SLC7A5, SLC3A2, SLC38A3	1329
GOTERM_BP_DIRECT	GO:0046185~aldehyde catabolic process	3	0.19698	0.0134985	ALDH2, ALDH3B1, AKR1A1	1329
GOTERM_BP_DIRECT	GO:1902600~hydrogen ion transmembrane transport	18	1.18188	0.0136915	DMAC2L, SURF1, SLC16A1, SLC33A1, ATP6AP2, SLC4A10, NDUFA4L2, CTNS, MT-ATP8, SLC9B2, MT-ATP6, CLCN5, SLC9A8, MT-CO2, MT-CO3, MT-CYB, SLC25A4, ATP6V1E2	1329
GOTERM_BP_DIRECT	GO:0006517~protein deglycosylation	4	0.26264	0.0139384	MAN2A2, NGLY1, MAN2B1, AGA	1329
GOTERM_BP_DIRECT	GO:0010508~positive regulation of autophagy	12	0.787919	0.0143588	BECN1, XBP1, CCNY, DAPK1, TRIM68, ULK2, PRKD1, TRIM27, MID2, OPTN, TRIM22, TPCN1	1329
GOTERM_BP_DIRECT	GO:0006464~cellular protein modification process	14	0.919238	0.0152249	USP25, SLC35A1, ICMT, RPN2, UBA7, RABGGTA, FBXW2, TTLL7, LOX, HLCS, STK38, CPE, MAN2B1, RIMKLB	1329
GOTERM_BP_DIRECT	GO:1901653~cellular response to peptide	5	0.328299	0.0164088	KLF10, ID1, KLF4, KLF3, KLF2	1329
GOTERM_BP_DIRECT	GO:0016055~Wnt signaling pathway	23	1.51018	0.016662	FBXW4, EPM2A, APC2, TCF7L2, CALCOCO1, WNT2B, CTNND2, LEF1, KLHL12, TSPAN12, PKD2, RNF146, PORCN, CCNY, ADGRA2, DAAM2, DDIT3, CPE, NPHP3, AMOTL2, ZBED3, MARK1, WNT4	1329
GOTERM_BP_DIRECT	GO:0032092~positive regulation of protein binding	12	0.787919	0.0172293	EPB41L5, TCF7L2, APP, DTX3L, PLXND1, EPB41, AKTIP, NPHP3, TRIB3, RFNG, STK4, ADD2	1329
GOTERM_BP_DIRECT	GO:0060548~negative regulation of cell death	12	0.787919	0.0172293	KDM4A, BECN1, MYC, VPS4A, CHMP4C, CHMP3, TXNDC12, CHMP4A, PARP16, PRKD1, SRSF6, CLU	1329
GOTERM_BP_DIRECT	GO:0006520~cellular amino acid metabolic process	7	0.459619	0.0173389	QDPR, ACY1, CTNS, PEPD, ACCS, SDSL, BPHL	1329
GOTERM_BP_DIRECT	GO:0045429~positive regulation of nitric oxide biosynthetic process	9	0.590939	0.0176121	APP, P2RX4, PTK2B, KLF4, SOD2, PKD2, CLU, KLF2, ASS1	1329
GOTERM_BP_DIRECT	GO:0006139~nucleobase-containing compound metabolic process	8	0.525279	0.0179646	PRPSAP1, DPYSL2, OAS3, NUDT2, TK2, UPP1, REXO2, DDX11L2	1329
GOTERM_BP_DIRECT	GO:0015031~protein transport	43	2.82337	0.0184907	WASHC5, DENND1A, WASHC2C, SNX33, WASHC2A, SCAMP5, RAB11FIP1, VPS8, NPIPA1, AP3S2, WASHC3, VTI1B, ARFGEF2, MAMDC4, XBP1, DTX3L, EXOC7, AKTIP, PRAF2, VPS33A, CTNS, COPZ2, RAB39B, SNX24, FUZ, AP1AR, VPS37A, ANK2, RAB3IL1, CPLANE2, ARFGAP2, MYO1D, TOM1L1, FCHSD2, RAB36, TBC1D5, UNC50, CHMP4C, TXNIP, CHMP3, SPIRE1, VAMP2, VPS35L	1329
GOTERM_BP_DIRECT	GO:0042493~response to drug	31	2.03546	0.0185265	BECN1, MAOB, RPN2, FECH, OGG1, SLC1A3, XPC, COMT, ACACB, ENO3, MT-ND1, ALAD, MYC, DPYSL2, TIMP2, PTK2B, TIMP4, FZD1, NQO1, ABCA2, ITGA3, SRD5A1, MTHFR, SOD2, ASS1, TJP1, LOX, MAP1B, TXNIP, MT-CYB, ENG	1329
GOTERM_BP_DIRECT	GO:0006886~intracellular protein transport	34	2.23244	0.0186267	TBC1D9B, STX16, SNX33, VPS26B, AP3M2, RIMS1, SNX1, AP1G2, CLTCL1, GRPEL2, VPS11, BCAP29, EIF2D, AP3S2, CHML, SEC31B, VPS39, EXPH5, TMED4, VTI1B, VPS33A, RABL2A, RABL2B, COPZ2, TIMM44, TBC1D2B, AP2B1, RHOB, WDR11, TOM1L1, XPOT, TBC1D5, ERP29, ARHGEF2	1329
GOTERM_BP_DIRECT	GO:0006979~response to oxidative stress	16	1.05056	0.018753	NQO1, PRNP, APP, SCARA3, BTG1, MT-CO1, PON2, OGG1, IDH1, MT-ND3, ALAD, PRDX5, STC2, ERCC1, ALDH3B1, NCOA7	1329
GOTERM_BP_DIRECT	GO:0006470~protein dephosphorylation	19	1.24754	0.0188075	EPM2A, PTPN18, PTPRU, PPM1M, DUSP1, PPM1H, PPP2R5A, PTPRJ, PTPN11, DUSP26, PTPN13, DUSP8, DUSP16, PTPDC1, SSH1, PDPR, PTPRZ1, PTPN9, LHPP	1329
GOTERM_BP_DIRECT	GO:0016236~macroautophagy	11	0.722259	0.0189175	BECN1, GABARAPL1, TBC1D5, VPS4A, CHMP4C, CHMP3, VPS37A, CHMP4A, VPS36, TECPR1, VTI1B	1329
GOTERM_BP_DIRECT	GO:0071499~cellular response to laminar fluid shear stress	4	0.26264	0.0198525	XBP1, KLF4, KLF2, ASS1	1329
GOTERM_BP_DIRECT	GO:0043066~negative regulation of apoptotic process	50	3.28299	0.0207972	HSPB6, HHIP, OGG1, UBE2Z, RNF157, CCND2, MYC, CAMK1D, DUSP1, DAPK1, ANXA4, BTC, RNF144B, HAX1, TMBIM4, NUPR1, STK40, DDR2, BECN1, MAPKAP1, LEF1, PSEN2, FSTL1, PRDX5, ERBB3, CBS, BAG1, PTK2B, RIPK1, VHL, ZNF268, NQO1, PRNP, STAT5B, XBP1, TSLP, RHBDD1, SIAH2, ASNS, CFLAR, SOD2, DHRS2, VEGFA, TJP1, ID1, PDCD4, MDM4, TPT1, BCL2L2, LIMS2	1329
GOTERM_BP_DIRECT	GO:0030433~ubiquitin-dependent ERAD pathway	12	0.787919	0.0223081	FOXRED2, OS9, TMEM129, SEL1L, FBXO17, DNAJC10, TRIM25, MAN1B1, UBE2G2, CLGN, UBE2J1, HERPUD1	1329
GOTERM_BP_DIRECT	GO:0016197~endosomal transport	11	0.722259	0.0227245	RAB10, WASHC5, ANXA8L1, ZFYVE9, VPS4A, WASHC2C, ANXA8, SNX33, LAMTOR1, WASHC2A, WASHC3	1329
GOTERM_BP_DIRECT	GO:0043123~positive regulation of I-kappaB kinase/NF-kappaB signaling	22	1.44452	0.0233842	NDFIP2, SLC44A2, TRADD, PRKCE, CFLAR, MID2, MAVS, LURAP1L, TSPAN6, CTH, MIER1, C18ORF32, CASP1, TRIM68, TRIM25, RIPK1, TRIM27, PRKD1, RBCK1, AJUBA, TRIM22, TMED4	1329
GOTERM_BP_DIRECT	GO:0036211~protein modification process	12	0.787919	0.0242224	USP25, SLC35A1, ICMT, UBA7, RPN2, LOX, STK38, CPE, MAN2B1, RABGGTA, RIMKLB, FBXW2	1329
GOTERM_BP_DIRECT	GO:0046325~negative regulation of glucose import	5	0.328299	0.025647	PID1, MYC, PEA15, GRB10, APPL2	1329
GOTERM_BP_DIRECT	GO:0034315~regulation of Arp2/3 complex-mediated actin nucleation	5	0.328299	0.025647	WASHC5, WASHC2C, AP1AR, WASHC2A, WASHC3	1329
GOTERM_BP_DIRECT	GO:0044790~negative regulation by host of viral release from host cell	5	0.328299	0.025647	TRIM35, CHMP3, TRIM25, TRIM27, MID2	1329
GOTERM_BP_DIRECT	GO:0018916~nitrobenzene metabolic process	3	0.19698	0.0257698	GSTM4, GSTM2, GSTM1	1329
GOTERM_BP_DIRECT	GO:0071409~cellular response to cycloheximide	3	0.19698	0.0257698	MYC, KLF4, KLF2	1329
GOTERM_BP_DIRECT	GO:0015818~isoleucine transport	3	0.19698	0.0257698	SLC7A5, SLC43A1, SLC3A2	1329
GOTERM_BP_DIRECT	GO:0015821~methionine transport	3	0.19698	0.0257698	SLC7A5, SLC38A7, SLC3A2	1329
GOTERM_BP_DIRECT	GO:0007005~mitochondrion organization	12	0.787919	0.0262533	EPM2A, HMGCL, SELENON, CNTNAP1, AGTPBP1, WDR81, EPAS1, LONP1, SIRT5, LETMD1, SLC25A36, NIPSNAP2	1329
GOTERM_BP_DIRECT	GO:0035999~tetrahydrofolate interconversion	4	0.26264	0.0269348	MTHFD1L, SHMT2, MTHFD2, MTHFR	1329
GOTERM_BP_DIRECT	GO:0043525~positive regulation of neuron apoptotic process	10	0.656599	0.0274606	BACE1, NQO1, PRNP, APP, GRN, DDIT3, ITGA1, ATM, NUPR1, ATF4	1329
GOTERM_BP_DIRECT	GO:0055072~iron ion homeostasis	8	0.525279	0.0291513	FECH, EPAS1, CYBRD1, MELTF, SOD2, STEAP2, NEO1, FTL	1329
GOTERM_BP_DIRECT	GO:0042073~intraciliary transport	7	0.459619	0.0303088	TUB, IFT52, IFT140, RABL2B, FUZ, IFT46, WDR35	1329
GOTERM_BP_DIRECT	GO:0031032~actomyosin structure organization	7	0.459619	0.0303088	TJP1, EPB41L5, EPB41L4A, EPB41, TRPM7, CDC42BPB, CDC42BPA	1329
GOTERM_BP_DIRECT	GO:0070059~intrinsic apoptotic signaling pathway in response to endoplasmic reticulum stress	7	0.459619	0.0303088	PPP1R15A, CEBPB, DDIT3, DNAJC10, TRIB3, CHAC1, ATF4	1329
GOTERM_BP_DIRECT	GO:0034976~response to endoplasmic reticulum stress	12	0.787919	0.0306793	SCAMP5, PPP1R15A, XBP1, CEBPB, OS9, DDIT3, DNAJC10, TRIB3, HYOU1, PLA2G6, ATF4, HERPUD1	1329
GOTERM_BP_DIRECT	GO:0031468~nuclear envelope reassembly	5	0.328299	0.0312278	UBXN2B, VPS4A, CHMP4C, CHMP3, CHMP4A	1329
GOTERM_BP_DIRECT	GO:0042127~regulation of cell proliferation	19	1.24754	0.0329336	BEX4, STAT5B, STAT2, CDCA7, SLC7A11, PKD2, CLU, TPD52L2, DUSP22, ERBB3, MAFG, TRNP1, TXNIP, PTK2B, SGK3, ARHGEF2, PLCD3, SOS1, ENG	1329
GOTERM_BP_DIRECT	GO:0000002~mitochondrial genome maintenance	4	0.26264	0.0351807	MEF2A, LONP1, SLC25A4, SLC25A36	1329
GOTERM_BP_DIRECT	GO:0033539~fatty acid beta-oxidation using acyl-CoA dehydrogenase	4	0.26264	0.0351807	ACADVL, ACADL, ACAD11, ACAD10	1329
GOTERM_BP_DIRECT	GO:1905461~positive regulation of vascular associated smooth muscle cell apoptotic process	4	0.26264	0.0351807	PDCD4, STK4, SOD2, ATF4	1329
GOTERM_BP_DIRECT	GO:0035542~regulation of SNARE complex assembly	4	0.26264	0.0351807	VPS33A, VPS8, VPS11, VPS39	1329
GOTERM_BP_DIRECT	GO:0007098~centrosome cycle	8	0.525279	0.0361982	CEP68, SLC16A1, KIAA1614, GADD45A, CEP120, HAUS4, ARL2, TUBE1	1329
GOTERM_BP_DIRECT	GO:0007163~establishment or maintenance of cell polarity	9	0.590939	0.0364831	KIAA1614, RHOBTB3, NPHP3, FSCN2, PARVB, CDC42BPB, RHOQ, RHOBTB1, RHOB	1329
GOTERM_BP_DIRECT	GO:0015804~neutral amino acid transport	5	0.328299	0.0374657	SLC7A5, SLC38A1, SLC43A1, SLC1A3, SLC1A5	1329
GOTERM_BP_DIRECT	GO:0015813~L-glutamate transport	5	0.328299	0.0374657	EPM2A, PRAF2, SLC38A7, SLC1A3, SLC1A4	1329
GOTERM_BP_DIRECT	GO:0006120~mitochondrial electron transport, NADH to ubiquinone	8	0.525279	0.0401087	MT-ND6, MT-ND4L, MT-ND4, MT-ND5, COQ9, MT-ND2, MT-ND3, MT-ND1	1329
GOTERM_BP_DIRECT	GO:0035725~sodium ion transmembrane transport	14	0.919238	0.0409331	SLC24A1, HCN3, SLC4A10, WNK4, SLC41A1, SLC3A2, PKD2, NALCN, SLC4A4, TPCN1, SLC9B2, SLC6A9, SLC9A8, SCN9A	1329
GOTERM_BP_DIRECT	GO:0070458~cellular detoxification of nitrogen compound	3	0.19698	0.0410091	GSTM2, GSTM1, MTARC2	1329
GOTERM_BP_DIRECT	GO:0090156~cellular sphingolipid homeostasis	3	0.19698	0.0410091	ABCA2, ORMDL1, RTN4	1329
GOTERM_BP_DIRECT	GO:0035166~post-embryonic hemopoiesis	3	0.19698	0.0410091	ERCC1, KLF4, SLC37A4	1329
GOTERM_BP_DIRECT	GO:1905515~non-motile cilium assembly	9	0.590939	0.0437062	BBS2, BBS1, CEP126, IFT52, IFT140, NPHP3, FUZ, IFT80, TMEM80	1329
GOTERM_BP_DIRECT	GO:0071364~cellular response to epidermal growth factor stimulus	8	0.525279	0.0442844	DUSP22, BECN1, STAT5B, DUSP3, MYC, ID1, PTPN11, CFLAR	1329
GOTERM_BP_DIRECT	GO:0000188~inactivation of MAPK activity	5	0.328299	0.0443654	DUSP3, DUSP1, GPS2, DUSP8, DUSP16	1329
GOTERM_BP_DIRECT	GO:0055093~response to hyperoxia	5	0.328299	0.0443654	MT-ATP6, SLC7A5, TXNRD2, MT-CYB, SOD2	1329
GOTERM_BP_DIRECT	GO:0032793~positive regulation of CREB transcription factor activity	5	0.328299	0.0443654	CRTC3, CAMK1D, CRTC1, PRKD1, VEGFA	1329
GOTERM_BP_DIRECT	GO:0007041~lysosomal transport	5	0.328299	0.0443654	HGSNAT, GRN, PSAP, M6PR, TMEM106B	1329
GOTERM_BP_DIRECT	GO:0010269~response to selenium ion	4	0.26264	0.044568	ALAD, MAOB, TXNRD2, SOD2	1329
GOTERM_BP_DIRECT	GO:0071786~endoplasmic reticulum tubular network organization	4	0.26264	0.044568	RAB10, RTN3, RTN4, LNPK	1329
GOTERM_BP_DIRECT	GO:0006027~glycosaminoglycan catabolic process	4	0.26264	0.044568	IDUA, FUCA1, GUSB, GNS	1329
GOTERM_BP_DIRECT	GO:0070213~protein auto-ADP-ribosylation	4	0.26264	0.044568	PARP10, PARP6, PARP16, PARP12	1329
GOTERM_BP_DIRECT	GO:0009410~response to xenobiotic stimulus	25	1.6415	0.0448082	BECN1, MAOB, RPN2, OGG1, SLC1A3, XPC, PRICKLE1, ACACB, ALAD, MYC, PTK2B, TIMP4, FZD1, CBX7, ABCA2, TXNRD2, ITGA3, SRD5A1, MTHFR, SOD2, ASS1, LOX, MAP1B, TXNIP, ENG	1329
GOTERM_BP_DIRECT	GO:0043001~Golgi to plasma membrane protein transport	6	0.393959	0.0454244	BBS2, RAB10, BBS1, OPTN, VAMP2, VAMP3	1329
GOTERM_BP_DIRECT	GO:0046326~positive regulation of glucose import	7	0.459619	0.0483898	MEF2A, CLTCL1, IRS2, PTPN11, CREBL2, ERFE, RHOQ	1329
GOTERM_BP_DIRECT	GO:0048813~dendrite morphogenesis	7	0.459619	0.0483898	MEF2A, FARP1, KLF7, ABITRAM, MAP6, TMEM106B, VLDLR	1329
GOTERM_BP_DIRECT	GO:0050821~protein stabilization	23	1.51018	0.0491161	GRN, PEX19, SEL1L, HPS4, MTMR9, CREBL2, ANK2, STK4, CLU, RTN4, TBRG1, WDR81, LAMP1, GNAQ, BAG1, SPAG1, MFSD1, FLOT2, MDM4, VHL, ZSWIM7, IFT46, ZBED3	1329
GOTERM_BP_DIRECT	GO:0009060~aerobic respiration	10	0.656599	0.0494838	MT-ND6, MT-ND4L, SURF1, MT-ND4, MT-ND5, MT-CO1, MT-CO3, MT-ND2, MT-ND3, MT-ND1	1329
GOTERM_BP_DIRECT	GO:0010288~response to lead ion	5	0.328299	0.0519263	QDPR, BACE1, BECN1, APP, FECH	1329
GOTERM_BP_DIRECT	GO:0060765~regulation of androgen receptor signaling pathway	4	0.26264	0.0550601	PRMT2, RNF14, TRIM68, PKN1	1329
GOTERM_BP_DIRECT	GO:0036258~multivesicular body assembly	6	0.393959	0.058123	VPS4A, CHMP4C, CHMP3, VPS37A, CHMP4A, VPS36	1329
GOTERM_BP_DIRECT	GO:0051881~regulation of mitochondrial membrane potential	6	0.393959	0.058123	RTL10, PID1, PYCR1, SOD2, SLC25A36, STOX1	1329
GOTERM_BP_DIRECT	GO:0043162~ubiquitin-dependent protein catabolic process via the multivesicular body sorting pathway	6	0.393959	0.058123	TOM1L1, VPS4A, CHMP4C, CHMP3, VPS37A, CHMP4A	1329
GOTERM_BP_DIRECT	GO:0045766~positive regulation of angiogenesis	18	1.18188	0.058601	SEMA5A, XBP1, GRN, BTG1, HSPB6, TNFSF12, ERAP1, C5AR1, EMC10, RTN4, RHOB, VEGFA, C5, STIM1, ADM2, PTK2B, PRKD1, ENG	1329
GOTERM_BP_DIRECT	GO:0006066~alcohol metabolic process	3	0.19698	0.0587513	ALDH2, ALDH3B1, DHRS4	1329
GOTERM_BP_DIRECT	GO:1901727~positive regulation of histone deacetylase activity	3	0.19698	0.0587513	C6ORF89, PRKD1, VEGFA	1329
GOTERM_BP_DIRECT	GO:0046079~dUMP catabolic process	3	0.19698	0.0587513	NT5C, NT5M, UPP1	1329
GOTERM_BP_DIRECT	GO:0006565~L-serine catabolic process	3	0.19698	0.0587513	SHMT2, CBS, SDSL	1329
GOTERM_BP_DIRECT	GO:0090148~membrane fission	7	0.459619	0.0594746	EXOC7, VPS4A, CHMP4C, CHMP3, VPS37A, CHMP4A, VPS36	1329
GOTERM_BP_DIRECT	GO:0039702~viral budding via host ESCRT complex	5	0.328299	0.0601425	VPS4A, CHMP4C, CHMP3, VPS37A, CHMP4A	1329
GOTERM_BP_DIRECT	GO:0097352~autophagosome maturation	7	0.459619	0.0655381	BECN1, VPS33A, VPS4A, CHMP4C, CHMP3, CHMP4A, TECPR1	1329
GOTERM_BP_DIRECT	GO:0061025~membrane fusion	7	0.459619	0.0655381	RIMS1, HACE1, UBXN2B, DYSF, VAMP2, VTI1B, VAMP3	1329
GOTERM_BP_DIRECT	GO:0098609~cell-cell adhesion	20	1.3132	0.06659	CYFIP2, CSTA, CNTN5, ITGA3, FBLIM1, CTNND2, ITGA1, CELSR1, VSIG10, RAB10, TJP1, IGDCC4, TRIM29, ITGA11, CDC42EP1, NRCAM, PKP4, NEO1, DSC1, LIMS2	1329
GOTERM_BP_DIRECT	GO:0046761~viral budding from plasma membrane	4	0.26264	0.0666095	VPS4A, CHMP4C, CHMP3, CHMP4A	1329
GOTERM_BP_DIRECT	GO:1902187~negative regulation of viral release from host cell	4	0.26264	0.0666095	TRIM35, CHMP3, TRIM25, MID2	1329
GOTERM_BP_DIRECT	GO:0071456~cellular response to hypoxia	16	1.05056	0.0666927	EPAS1, PRKCE, CFLAR, ADO, RTN4, VEGFA, CPEB1, CBS, MYC, STC2, ANKRD1, EIF4EBP1, MDM4, HYOU1, VHL, DDR2	1329
GOTERM_BP_DIRECT	GO:0050730~regulation of peptidyl-tyrosine phosphorylation	5	0.328299	0.0690038	PRNP, APP, ZNF592, PRKCE, LONP1	1329
GOTERM_BP_DIRECT	GO:0071985~multivesicular body sorting pathway	5	0.328299	0.0690038	VPS4A, CHMP4C, CHMP3, CHMP4A, EXPH5	1329
GOTERM_BP_DIRECT	GO:0006509~membrane protein ectodomain proteolysis	5	0.328299	0.0690038	BACE1, NCSTN, ERAP1, SPPL2A, PSEN2	1329
GOTERM_BP_DIRECT	GO:0006541~glutamine metabolic process	5	0.328299	0.0690038	SLC38A1, GFPT1, ASNS, PHGDH, NIT2	1329
GOTERM_BP_DIRECT	GO:0006633~fatty acid biosynthetic process	8	0.525279	0.0692685	HACD1, XBP1, MECR, PRKAG1, ACACB, ACSF3, PRKAB1, ACACA	1329
GOTERM_BP_DIRECT	GO:0032869~cellular response to insulin stimulus	13	0.853578	0.0707	XBP1, C2CD5, SRD5A1, IRS2, CFLAR, RAB10, CPEB1, MYC, TRIB3, LPIN2, RHOQ, VAMP2, PCK2	1329
GOTERM_BP_DIRECT	GO:0046907~intracellular transport	7	0.459619	0.0719493	AP3M2, HPS1, HPS4, SPIRE1, CLBA1, AP3S2, HPS5	1329
GOTERM_BP_DIRECT	GO:1901216~positive regulation of neuron death	7	0.459619	0.0719493	PRNP, APP, DDIT4, SARM1, CLU, SSH1, DDR2	1329
GOTERM_BP_DIRECT	GO:0045931~positive regulation of mitotic cell cycle	6	0.393959	0.0726467	STAT5B, APP, DUSP3, EIF4EBP1, ASNS, PTPN11	1329
GOTERM_BP_DIRECT	GO:0002040~sprouting angiogenesis	6	0.393959	0.0726467	YJEFN3, ADGRA2, LEF1, CDH13, PTK2B, VEGFA	1329
GOTERM_BP_DIRECT	GO:0060070~canonical Wnt signaling pathway	12	0.787919	0.0727829	MED12, FZD1, TCF7L2, PYGO2, PORCN, WNT2B, SIAH2, LEF1, CBY1, KLF4, STK4, WNT4	1329
GOTERM_BP_DIRECT	GO:0006612~protein targeting to membrane	8	0.525279	0.0751007	MYO1C, ICMT, MICALL1, ZDHHC23, VPS37A, ZDHHC11, ZDHHC1, ZDHHC4	1329
GOTERM_BP_DIRECT	GO:0042149~cellular response to glucose starvation	8	0.525279	0.0751007	BECN1, SLC7A5, XBP1, SESN2, PRKAG1, ASNS, UPP1, ATF4	1329
GOTERM_BP_DIRECT	GO:0097190~apoptotic signaling pathway	10	0.656599	0.0757286	IFI27L1, SGPL1, P2RX4, TM2D1, DAPK1, TNFSF12, CASP1, CFLAR, RAI14, WNT4	1329
GOTERM_BP_DIRECT	GO:0042776~mitochondrial ATP synthesis coupled proton transport	9	0.590939	0.0760846	MT-ATP6, MT-ND6, MT-ND4L, MT-ND4, MT-ND5, MT-ND2, MT-ND3, MT-ATP8, MT-ND1	1329
GOTERM_BP_DIRECT	GO:0006629~lipid metabolic process	21	1.37886	0.0772459	ABCA2, SLC16A1, MID1IP1, PITPNA, GDE1, AKR1A1, COMT, GDPD5, SDSL, PLA2G6, CLU, FUT1, FADS3, HMGCL, AKR7A2, CTH, ALDH3B1, NPHP3, FAR2, PLCD3, LPIN2	1329
GOTERM_BP_DIRECT	GO:0035904~aorta development	5	0.328299	0.0784955	NDST1, PLXND1, AP2B1, PRICKLE1, PKD2	1329
GOTERM_BP_DIRECT	GO:0046835~carbohydrate phosphorylation	5	0.328299	0.0784955	EPM2A, PFKFB2, GNPTG, TKFC, HKDC1	1329
GOTERM_BP_DIRECT	GO:0045821~positive regulation of glycolytic process	5	0.328299	0.0784955	APP, MYC, ENTPD5, PRXL2C, SLC4A4	1329
GOTERM_BP_DIRECT	GO:0043353~enucleate erythrocyte differentiation	3	0.19698	0.0785813	ID2, CEBPG, DNASE2	1329
GOTERM_BP_DIRECT	GO:0048842~positive regulation of axon extension involved in axon guidance	3	0.19698	0.0785813	SEMA5A, MEGF8, VEGFA	1329
GOTERM_BP_DIRECT	GO:1990456~mitochondrion-ER tethering	3	0.19698	0.0785813	AHCYL1, PACS2, PSEN2	1329
GOTERM_BP_DIRECT	GO:0001841~neural tube formation	3	0.19698	0.0785813	IFT52, TCTN1, STK4	1329
GOTERM_BP_DIRECT	GO:0006563~L-serine metabolic process	3	0.19698	0.0785813	SHMT2, CBS, PSPH	1329
GOTERM_BP_DIRECT	GO:0036498~IRE1-mediated unfolded protein response	3	0.19698	0.0785813	XBP1, DNAJC10, PARP16	1329
GOTERM_BP_DIRECT	GO:0045806~negative regulation of endocytosis	4	0.26264	0.0791597	SCAMP5, LRSAM1, PRKD1, SNX33	1329
GOTERM_BP_DIRECT	GO:0002281~macrophage activation involved in immune response	4	0.26264	0.0791597	SBNO2, PRKCE, DYSF, IFI35	1329
GOTERM_BP_DIRECT	GO:0071498~cellular response to fluid shear stress	4	0.26264	0.0791597	XBP1, PTK2B, PKD2, KLF2	1329
GOTERM_BP_DIRECT	GO:1903204~negative regulation of oxidative stress-induced neuron death	4	0.26264	0.0791597	FZD1, NCOA7, SLC7A11, ATF4	1329
GOTERM_BP_DIRECT	GO:0030970~retrograde protein transport, ER to cytosol	4	0.26264	0.0791597	OS9, TMEM129, SEL1L, HERPUD1	1329
GOTERM_BP_DIRECT	GO:0021756~striatum development	4	0.26264	0.0791597	BBS2, BBS1, SECISBP2, SLC7A11	1329
GOTERM_BP_DIRECT	GO:0046655~folic acid metabolic process	4	0.26264	0.0791597	DHFR2, SHMT2, MTHFD2, ALDH1L2	1329
GOTERM_BP_DIRECT	GO:0022010~central nervous system myelination	4	0.26264	0.0791597	NCSTN, CNTNAP1, ID4, B4GALT5	1329
GOTERM_BP_DIRECT	GO:0006897~endocytosis	21	1.37886	0.0802206	LGALS3BP, BECN1, APP, SCARA3, SH3KBP1, ZFYVE9, DENND1A, MTMR9, TEX261, TBC1D2B, ANK2, SNX33, AP3M2, CLCN5, HEATR5A, DPYSL2, MICALL1, OLR1, STEAP2, RHOQ, ATP9A	1329
GOTERM_BP_DIRECT	GO:0007611~learning or memory	9	0.590939	0.0816375	PRNP, APP, GATM, NCSTN, PRKAR1B, THRA, PTPRZ1, TMOD2, MAN2B1	1329
GOTERM_BP_DIRECT	GO:0006486~protein glycosylation	15	0.984898	0.084105	ST6GAL1, ST6GALNAC2, MPI, POMGNT1, FUT1, DPM2, MAN2A2, MAN1A2, MGAT4B, MAN1B1, UGGT2, ST6GALNAC3, FKTN, B4GALT5, ST3GAL3	1329
GOTERM_BP_DIRECT	GO:0007049~cell cycle	33	2.16678	0.0853215	BECN1, BEX2, ANAPC16, EPB41, VPS4A, CEP164, CREBL2, TRIOBP, RCBTB1, TTC28, TBRG1, ENSA, NEK1, MAP3K8, STOX1, APPL2, NEK9, CGREF1, PRNP, HACE1, DUSP1, PRKCE, SIAH2, KLHL42, PARD3B, CCPG1, DDIT3, TRNP1, SPECC1L, TXNIP, ARHGEF2, ZMYND11, AJUBA	1329
GOTERM_BP_DIRECT	GO:0009725~response to hormone	7	0.459619	0.0858083	TUB, NQO1, LONP1, TIMP2, PTK2B, STEAP2, TIMP4	1329
GOTERM_BP_DIRECT	GO:0007517~muscle organ development	12	0.787919	0.0860772	MEF2A, XBP1, TAGLN, CTF1, MRAS, EVC, MYH3, ITGA11, ID3, MKX, SOX6, FKTN	1329
GOTERM_BP_DIRECT	GO:0051092~positive regulation of NF-kappaB transcription factor activity	17	1.11622	0.0872827	APP, TRADD, CFLAR, TRAF1, TRAPPC9, CLU, MID2, CTH, TRIM68, FLOT2, TRIM25, RIPK1, TRIM27, PRKD1, RBCK1, ARHGEF2, TRIM22	1329
GOTERM_BP_DIRECT	GO:0051262~protein tetramerization	5	0.328299	0.0885994	APP, SHMT2, TRPM7, STK4, PKD2	1329
GOTERM_BP_DIRECT	GO:2000379~positive regulation of reactive oxygen species metabolic process	6	0.393959	0.0889636	PID1, GADD45A, PTK2B, RIPK1, RNF41, DHRS4	1329
GOTERM_BP_DIRECT	GO:0032008~positive regulation of TOR signaling	6	0.393959	0.0889636	XBP1, RRAGC, RRAGB, RRAGD, LAMTOR2, LAMTOR1	1329
GOTERM_BP_DIRECT	GO:0006904~vesicle docking involved in exocytosis	6	0.393959	0.0889636	RAB10, EXOC7, VPS11, RABEPK, VTI1B, VAMP3	1329
GOTERM_BP_DIRECT	GO:0030032~lamellipodium assembly	6	0.393959	0.0889636	ABLIM1, DMTN, CDH13, PARVB, AJUBA, ARHGEF6	1329
GOTERM_BP_DIRECT	GO:0006401~RNA catabolic process	6	0.393959	0.0889636	ISG20, EXOSC6, RNASET2, DIS3L, EXOSC8, SIDT2	1329
GOTERM_BP_DIRECT	GO:0030336~negative regulation of cell migration	19	1.24754	0.0924511	RNF20, PTPRU, CLIC4, DUSP3, TPM1, PTPRJ, FUZ, SULF1, RHOB, ARHGAP4, RNF41, DUSP22, NISCH, AFDN, SAP30L, OGT, ARPIN, ENG, WNT4	1329
GOTERM_BP_DIRECT	GO:0043981~histone H4-K5 acetylation	4	0.26264	0.0926474	MEAF6, KANSL3, JADE3, OGT	1329
GOTERM_BP_DIRECT	GO:0046596~regulation of viral entry into host cell	4	0.26264	0.0926474	TRIM68, TRIM25, TRIM27, TRIM22	1329
GOTERM_BP_DIRECT	GO:0016075~rRNA catabolic process	4	0.26264	0.0926474	TRIR, EXOSC6, DIS3L, EXOSC8	1329
GOTERM_BP_DIRECT	GO:0044342~type B pancreatic cell proliferation	4	0.26264	0.0926474	SERPINB1, IGFBP3, IRS2, SIDT2	1329
GOTERM_BP_DIRECT	GO:0043982~histone H4-K8 acetylation	4	0.26264	0.0926474	MEAF6, KANSL3, JADE3, OGT	1329
GOTERM_BP_DIRECT	GO:0034198~cellular response to amino acid starvation	7	0.459619	0.0932498	BECN1, RRAGC, RRAGB, SESN2, PRKD1, ATF3, ATF4	1329
GOTERM_BP_DIRECT	GO:0010595~positive regulation of endothelial cell migration	9	0.590939	0.093442	BCAS3, GRN, ADGRA2, PTK2B, EMC10, PRKD1, FUT1, RHOB, VEGFA	1329
GOTERM_BP_DIRECT	GO:1990830~cellular response to leukemia inhibitory factor	12	0.787919	0.0957165	ABCD4, EIF4A2, SBNO2, MRAS, NFYB, CTH, PRDM5, ADAM23, TRIM25, PARP16, KLF4, WDR35	1329
GOTERM_BP_DIRECT	GO:0006887~exocytosis	13	0.853578	0.0964747	ARFGEF2, EXOC7, RAB3IL1, CPLANE2, UNC13D, SCAMP5, ARHGAP44, RIMS1, SNX19, RIMS3, VAMP2, WASHC3, VAMP3	1329
GOTERM_BP_DIRECT	GO:0090503~RNA phosphodiester bond hydrolysis, exonucleolytic	6	0.393959	0.0977755	PAN2, ISG20, TRIR, EXOSC6, DIS3L, REXO2	1329
GOTERM_BP_DIRECT	GO:0071353~cellular response to interleukin-4	5	0.328299	0.0992937	ALAD, XBP1, NFIL3, LEF1, RPLP0	1329
GOTERM_CC_DIRECT	GO:0005829~cytosol	514	33.7492	1.04e-15	CYFIP2, PATJ, ZFYVE9, TESK1, DCAF8, ENO3, ALKBH3, PSMD9, MPRIP, CAPNS1, DPYSL2, PLCE1, RPL37, VPS36, MEF2A, DDX17, GSTK1, GABARAPL1, PRKCE, PHKA1, PRKAB1, UNC13D, NISCH, RNF123, WDR81, PRKAR1B, MAP1B, DDIT3, DDIT4, TXNIP, RBCK1, PRKD1, OPTN, UNC119B, NLRX1, ANAPC16, SHMT2, MAPKAP1, FLII, C1ORF198, CDCA7, MTMR9, XPC, COPS7A, VPS26B, SDSL, PLA2G6, IQGAP3, EPB41L5, PRDX5, LARP1, HLCS, PNPO, MOV10L1,…	1421
GOTERM_CC_DIRECT	GO:0005739~mitochondrion	156	10.2429	2.03e-08	IFI27L1, MT-ND6, APP, MT-ND4L, MT-ND4, DHFR2, MT-ND5, MT-CO1, ECI1, DCAF8, GHITM, MT-ND2, TOMM20, CLU, ALDH1L2, MT-ND3, MT-ND1, TMEM143, ALKBH3, RPS6KA6, MYC, SESN2, LONP1, ACAD11, SLC25A45, ACAD10, GSTK1, HEMK1, PHYH, GABARAPL1, MECR, AGTPBP1, SECISBP2, PRKCE, ECH1, TOMM34, ACSL5, ANK2, CPT1B, CYP27A1, WDR81, MTHFD2, ETHE1, DDIT4, GUF1, MT-CO2, MT-CO3, LETMD1, NLRX1, RTL10, H6PD, MAOB, ABHD4, FE…	1421
GOTERM_CC_DIRECT	GO:0005759~mitochondrial matrix	57	3.74261	1.3e-07	MIPEP, ACADVL, DHFR2, ECI1, OGG1, NUDT2, ALDH1L2, ACADL, ALDH2, CA5B, MTG1, ACP6, LONP1, TK2, ACAD10, AASS, GSTK1, MECR, NSUN4, PHYKPL, GPT2, TWNK, SIRT5, REXO2, CYP27A1, ALDH5A1, MTHFD2, ETHE1, RPUSD3, GUF1, CARS2, ACSS3, ACSS2, FECH, SHMT2, ARL2, AK3, MRM1, HMGCL, PRDX5, PDPR, MTHFD1L, METTL4, NT5M, PCK2, TXNRD2, AADAT, MMAB, PYCR1, PYCR2, TIMM44, SOD2, ACSF3, DHRS2, GSTZ1, ALDH4A1, LYRM7	1421
GOTERM_CC_DIRECT	GO:0005764~lysosome	49	3.21733	1.38e-07	CPQ, HEXA, STS, LAMP1, TRIM29, MFSD1, VPS36, SERPINB1, DTX3L, VPS33A, RNASET2, GAA, ATP6AP2, ANK2, UNC13D, TOM1L1, BACE1, RNF167, RRAGC, RRAGB, RRAGD, TMEM106B, DNASE2, SIDT2, ASAH1, GRN, PON2, VPS4A, GNS, TMEM25, SNX1, DRAM1, PSAP, VPS11, AGA, ARSG, SIAE, ARSD, ABCA2, FUCA1, HPS1, HPS4, CTNS, ASS1, TPCN1, GALC, MAN2B2, MAN2B1, LAMTOR1	1421
GOTERM_CC_DIRECT	GO:0005765~lysosomal membrane	53	3.47997	1.37e-06	ABCD4, SLC48A1, RNF13, SLC44A2, SPPL2A, VLDLR, LAMP1, MFSD1, SPG11, VPS39, HLA-DPA1, HGSNAT, DTX3L, VPS33A, GAA, ATP6AP2, SLC30A4, CYB561A3, SLC7A5, WDR81, RRAGB, CHMP4C, TMEM106B, CHMP3, CHMP4A, SIDT2, GRN, PSEN2, SLC3A2, PLD3, NCSTN, DRAM1, UBC, PSAP, VPS11, SLC38A7, VTI1B, ABCA2, MCOLN3, CCZ1, HPS4, M6PR, CYBRD1, CTNS, WDR11, TPCN1, TM9SF1, CLCN5, P2RX4, GNAQ, LAMTOR2, LAMTOR1, TECPR1	1421
GOTERM_CC_DIRECT	GO:0005737~cytoplasm	464	30.4662	1.54e-06	CYFIP2, JRK, PATJ, PID1, UXS1, TESK1, DCAF8, CLDN1, PTPDC1, PSMD9, ENDOV, CAPNS1, DPYSL2, RAVER2, RPL37, VPS39, DDX17, DAPK1, PRKCE, IFT80, PRKAB1, NISCH, RNF123, PRKAR1B, LRATD2, DDIT3, ETHE1, DDIT4, TXNIP, PRKD1, OPTN, ATF4, ANAPC16, SHMT2, MAPKAP1, FLII, TPRG1L, MTMR9, XPC, COPS7A, IQGAP3, CIAO1, PRPSAP1, EPB41L5, PRDX5, LARP1, HLCS, PSMF1, ZNF268, KAT14, GSTM4, NDFIP2, GSTM2, HACE1, GSTM1, FU…	1421
GOTERM_CC_DIRECT	GO:0005783~endoplasmic reticulum	120	7.87919	3.86e-06	APP, WASHC5, LPGAT1, ATP8A1, UBXN2B, TXNDC12, EMC10, ZDHHC1, CLU, CLGN, ZDHHC4, STS, SCAPER, ST6GAL1, GABARAPL1, SCARA3, ENTPD5, PRKCE, ACSL5, MR1, FNDC4, STIM1, ERP29, FKBP9, CES2, RTN3, UBIAD1, HACD1, H6PD, RPN2, SEL1L, PSEN2, MTMR9, RTN4, TMTC4, PORCN, NCSTN, SGPL1, STC2, TMEM129, RNF170, PSMF1, ARSG, PRNP, XBP1, NDFIP2, ICMT, HACE1, RHBDD1, SRD5A3, PARP16, TRAPPC9, TMEM230, GNPTG, TMEM98, REE…	1421
GOTERM_CC_DIRECT	GO:0043231~intracellular membrane-bounded organelle	103	6.76297	1.96e-05	PHLDB1, AHCYL1, ATP8A1, ZFYVE9, SPPL2A, WASHC2C, COMT, CLU, WASHC2A, STS, CCDC92, SYBU, RPS12, AGTPBP1, PRKCE, TOMM34, CYB561A3, VRK3, UNC13D, NISCH, RRAGC, CLIP4, RRAGD, FAR2, CES2, PPIC, CDKL1, AKNA, RHOBTB3, XPC, KLHL12, RHOBTB1, PLD2, PRDX5, SNX1, RAB11FIP1, PSAP, VTI1B, SPECC1, ABCA2, PRNP, NDFIP2, SIAH2, FUCA1, CCZ1, UPF3A, MAN2B1, ATM, OSBPL1A, TECPR1, CC2D1B, CALCOCO1, WNT2B, RNF13, CALCO…	1421
GOTERM_CC_DIRECT	GO:0005794~Golgi apparatus	116	7.61655	2.44e-05	GALNT12, APP, ATP8A1, UBXN2B, GCC1, ZDHHC1, CLU, ZDHHC4, NDST1, AKR7A2, STS, STK16, GOLGA1, RXYLT1, TRIM22, PSKH1, RPS12, ST6GAL1, GABARAPL1, SLC35C2, PRKCE, AP1AR, MIF4GD, GOLGA8B, RAB36, SLPI, SLC9A8, UNC50, PRKD1, OBSL1, AJUBA, OPTN, GOLGA8A, RTN3, MAPKAP1, PSEN2, GLT8D2, ARL2, FUT1, INPP5B, NCSTN, SNX1, STC2, CHST10, IGFBP6, KIAA0319L, ST3GAL3, VTI1B, PRNP, NDFIP2, GPR108, M6PR, RAB39B, TRAPP…	1421
GOTERM_CC_DIRECT	GO:0031902~late endosome membrane	25	1.6415	3.03e-05	RNF13, SPPL2A, VPS4A, PLD3, LAMP1, MICALL1, VPS11, ANXA8, VPS36, VPS39, VTI1B, MCOLN3, VPS33A, SLC30A4, VPS37A, CYB561A3, MR1, RHOB, WDR81, CHMP4C, CHMP3, TMEM106B, CHMP4A, LAMTOR2, LAMTOR1	1421
GOTERM_CC_DIRECT	GO:0010008~endosome membrane	37	2.42942	3.96e-05	SLC48A1, BECN1, VPS4A, ZDHHC1, RABEPK, RHOBTB1, NCSTN, SNX1, AP1G2, LAMP1, FCGRT, UBC, VPS11, RIPK1, NCDN, APPL2, VPS39, HLA-DPA1, ABCA2, NDFIP2, PRAF2, VPS33A, SLC30A4, ATP6AP2, VPS37A, ZDHHC11, RHOB, TPCN1, SLC9B2, BACE1, RNF144A, TOM1L1, CLCN5, ACAP2, TBC1D5, LAMTOR2, STEAP2	1421
GOTERM_CC_DIRECT	GO:0005769~early endosome	42	2.75772	4.66e-05	APP, WASHC5, ZFYVE9, VPS4A, PSEN2, DYSF, WASHC2C, VPS26B, CLN6, WASHC2A, AP3M2, RNF157, NCSTN, TMEM127, VPS8, VPS11, AP3S2, TRIM27, ATP9A, PLEKHJ1, WASHC3, SERPINB1, DTX3L, SIAH2, VPS33A, AP1AR, ANK2, TBC1D2B, HPS5, TMEM230, RHOB, BACE1, MYO1D, NISCH, CLCN5, RAPGEF1, CHMP3, NUCB1, SGK3, MELTF, STEAP2, VAMP3	1421
GOTERM_CC_DIRECT	GO:0070469~respiratory chain	10	0.656599	0.000131	MT-ND6, MT-ND4L, MT-ND4, MT-ND5, MT-CO1, MT-CO2, MT-CYB, MT-ND2, TTC19, MT-ND3	1421
GOTERM_CC_DIRECT	GO:0031410~cytoplasmic vesicle	42	2.75772	0.000135	ATP8A1, CALCOCO2, MAPKAP1, DENND1A, DYSF, TESK1, RHOBTB3, SLC1A3, DENND3, SNX33, PKD2, DUSP16, RHOBTB1, ADD2, AP3M2, ANKRD9, PRDX5, FLRT1, FLOT2, SPG11, KIAA0319L, SYBU, APPL2, ARFGEF2, ABCA2, DMTN, ANXA4, SIGMAR1, HPS1, HPS4, COMMD7, RHOB, WDR11, MYO1D, TM9SF1, CHMP3, ATM, AMOTL2, ARHGEF2, MAN1B1, TECPR1, VAMP2	1421
GOTERM_CC_DIRECT	GO:0000421~autophagosome membrane	13	0.853578	0.000209	MCOLN3, GABARAPL1, RPN2, CALCOCO2, ATP6AP2, TM9SF1, WDR81, LAMP1, CHMP4C, CHMP3, CHMP4A, PRKD1, TECPR1	1421
GOTERM_CC_DIRECT	GO:0005770~late endosome	24	1.57584	0.00025	GRN, VPS33A, SLC30A4, VPS4A, SPPL2A, DYSF, M6PR, CTNS, AP1AR, VPS26B, TMEM230, UNC13D, TMEM25, BACE1, LAMP1, DDIT3, MICALL1, CLTCL1, PSAP, VPS11, CHMP3, LAMTOR2, OSBPL1A, VPS39	1421
GOTERM_CC_DIRECT	GO:0005788~endoplasmic reticulum lumen	39	2.56074	0.000319	APP, COLGALT2, H6PD, TXNDC12, LTBP1, FSTL1, CLN6, FSTL3, CST3, FOXRED2, ADAMTS5, STS, OS9, TMEM43, STC2, ARSG, UGGT2, ARSD, WNT4, LAMB2, IGFBP3, RNASET2, ERAP1, SUMF2, SUMF1, BACE1, RCN1, F8, DNAJC10, COL4A6, CERCAM, ERP29, MXRA8, RDH5, NUCB1, HYOU1, MELTF, MFGE8, CES2	1421
GOTERM_CC_DIRECT	GO:0031966~mitochondrial membrane	24	1.57584	0.000336	MT-ND6, BECN1, MT-ND4L, ACADVL, GABBR1, MT-ND4, UBIAD1, MT-CO1, RHBDD1, CLU, GRAMD4, MT-ND3, MT-ND1, SLC9B2, RNF144B, MAVS, ACADL, SNPH, HKDC1, LYRM7, ACAD11, SLC25A4, OGT, TMEM14C	1421
GOTERM_CC_DIRECT	GO:0070062~extracellular exosome	193	12.6724	0.000473	CYFIP2, APP, PATJ, AHCYL1, UXS1, PITPNA, DNHD1, GHITM, ZDHHC1, SLC4A4, ENO3, CAPNS1, RPS18, DPYSL2, FTH1, VPS36, GSTK1, TMEM52B, ECH1, HDHD2, SLPI, DAAM2, MXRA8, CES2, PLBD2, SHMT2, TPRG1L, GNS, STRIP1, C5, PRDX5, NCSTN, TSPAN6, VAT1, GSTM2, NEBL, FUCA1, GNPTG, TMEM98, HYOU1, PYGB, CLIC4, ACY1, SLC44A2, HEXA, RPLP0, PTPRJ, PEPD, N4BP2L2, ACTR1B, CSRP1, GLIPR2, PHGDH, SPTAN1, APPL2, SERPINB1, ANXA…	1421
GOTERM_CC_DIRECT	GO:0005856~cytoskeleton	59	3.87393	0.000611	FHOD3, CALCOCO2, SH3KBP1, TRADD, SLC7A11, CLU, SEPTIN10, EPB41L4A, DPYSL2, EFCAB2, TCTN1, TNKS1BP1, SPTAN1, CFAP44, TPM1, TMOD2, ANK2, CYS1, DYNLL2, RHOB, EVC, CDC42EP1, PKP4, ARHGEF2, IFT46, PPP1R12C, GAS8, RAI14, TAGLN, EPB41, RHOBTB3, ADD3, RHOBTB1, ADD2, EPB41L5, STK36, CALD1, PTK2B, PLEKHH1, MARK1, BBS2, FARP1, WDR19, FUZ, PARVB, CDC42BPB, PTPN13, CDC42BPA, SORBS3, SSH1, RAB10, RSPH3, FERMT1…	1421
GOTERM_CC_DIRECT	GO:0030176~integral component of endoplasmic reticulum membrane	20	1.3132	0.00102426	XBP1, TRAM1, HACD1, SLC37A1, SGMS1, RHBDD1, FITM2, TEX261, EMC10, ELOVL7, RTN4, DPM2, PORCN, SGPL1, STIM1, ACER3, SLC37A4, ERGIC1, NFE2L1, LNPK	1421
GOTERM_CC_DIRECT	GO:0055037~recycling endosome	20	1.3132	0.0021396	ARFGEF2, APP, ANK2, TMEM230, UNC13D, BACE1, RAB10, NISCH, ARHGAP44, FCHSD2, RAB11FIP1, DENND6B, AMOTL2, SGK3, MELTF, OPTN, ATP9A, PLEKHJ1, VTI1B, VAMP3	1421
GOTERM_CC_DIRECT	GO:0071986~Ragulator complex	5	0.328299	0.00214624	RRAGC, RRAGB, RRAGD, LAMTOR2, LAMTOR1	1421
GOTERM_CC_DIRECT	GO:0005782~peroxisomal matrix	11	0.722259	0.00301573	GSTK1, HMGCL, GRHPR, PHYH, PRDX5, EPHX2, IDH1, ECH1, ATM, CRAT, DHRS4	1421
GOTERM_CC_DIRECT	GO:0000139~Golgi membrane	66	4.33355	0.00340332	GALNT12, SCYL3, ST6GALNAC2, PGAP2, RNF13, GCC1, ZDHHC4, SCAMP5, NDST1, AP1G2, MAN1A2, GLIPR2, GOLGA1, RXYLT1, PLCE1, SYBU, HLA-DPA1, ST6GAL1, SCARA3, COPZ2, CASD1, MR1, POMGNT1, ARFGAP2, GOLGA8B, RAB36, TMBIM4, SLC9A8, UNC50, ST6GALNAC3, STEAP2, ERGIC1, OPTN, B4GALT5, RTN3, UBIAD1, SGMS1, STX16, PSEN2, ZDHHC23, TEX261, RFNG, FUT1, PLD3, MAN2A2, CHST10, NCAM1, KIAA0319L, FKTN, ST3GAL3, SLC35A1, AR…	1421
GOTERM_CC_DIRECT	GO:0005802~trans-Golgi network	25	1.6415	0.00343505	BECN1, GRN, ATP8A1, STX16, CBY1, CLTCL1, GOLGA1, CHAC1, ATP9A, PLEKHJ1, ARFGEF2, GPR108, M6PR, TRAPPC9, TMEM230, WDR11, BACE1, RAB10, NBEA, TRAPPC6B, NUCB1, GSAP, PRKD1, OPTN, VAMP2	1421
GOTERM_CC_DIRECT	GO:0009925~basal plasma membrane	11	0.722259	0.0034768	SLC7A5, MYO1C, SLC16A1, ERBB3, SLC6A9, SLC1A3, SLC3A2, SLC1A5, PKD2, SLC7A1, BEST1	1421
GOTERM_CC_DIRECT	GO:0030173~integral component of Golgi membrane	12	0.787919	0.00359641	SLC35A1, UBIAD1, SGMS1, ACER3, UNC50, TEX261, RFNG, CASD1, STEAP2, POMGNT1, ERGIC1, FKTN	1421
GOTERM_CC_DIRECT	GO:0012505~endomembrane system	20	1.3132	0.00413833	LPGAT1, DMTN, STX16, CCDC25, RABL2A, RABL2B, SLC50A1, GDPD5, TMEM230, CYB5D2, PARD3B, RNF145, FIBP, RNF167, NRBP2, TMX4, NBEA, PITPNM2, CDC42EP1, PIP5K1B	1421
GOTERM_CC_DIRECT	GO:0005768~endosome	36	2.36376	0.00430606	APP, BECN1, WASHC5, GRN, RNF13, VPS4A, DYSF, WASHC2C, TNFAIP1, VPS26B, RABEPK, SNX1, STS, VPS11, FLOT2, TRIM27, VPS36, APPL2, ATP9A, EXPH5, ABCA2, M6PR, AP1AR, TPCN1, BACE1, RAB10, MYO1D, TOM1L1, RNF167, SLC6A9, TMEM106B, CHMP4A, PKN1, OSBPL1A, STEAP2, VPS35L	1421
GOTERM_CC_DIRECT	GO:0005777~peroxisome	17	1.11622	0.0046779	ABCD4, GSTK1, PHYH, PEX19, MTARC2, EPHX2, IDH1, ECH1, PEX10, DHRS4, PEX26, HMGCL, PRDX5, PXMP4, FAR2, ACAD11, CRAT	1421
GOTERM_CC_DIRECT	GO:0097440~apical dendrite	6	0.393959	0.00476889	MYO1D, MAP1B, SLC4A10, PTK2B, NSMF, CLU	1421
GOTERM_CC_DIRECT	GO:0005789~endoplasmic reticulum membrane	99	6.50033	0.0062752	AHCYL1, LPGAT1, PGAP2, EMC10, ZDHHC1, CLGN, ZDHHC4, FADS3, STS, TMEM147, BCAP29, PSKH1, SCARA3, ACSL5, MR1, SELENON, DPM2, STIM1, RTN3, UBIAD1, HACD1, RPN2, RETSAT, ABHD4, SEL1L, PSEN2, TEX261, RTN4, PLD3, UBE2J1, PLD2, PORCN, SGPL1, TMEM129, UBC, FLRT1, RNF170, SEC31B, VTI1B, XBP1, SLC37A1, ICMT, SRD5A1, RHBDD1, EPHX1, SRD5A3, SLC33A1, PARP16, CNIH1, TMEM98, ACER3, NFE2L1, ABCD4, TRAM1, RNF13, M…	1421
GOTERM_CC_DIRECT	GO:0043202~lysosomal lumen	15	0.984898	0.00663107	HGSNAT, ASAH1, IDUA, GAA, FUCA1, RNASET2, HEXA, GNS, PLD3, GALC, MAN2B2, PSAP, MAN2B1, GUSB, PLBD2	1421
GOTERM_CC_DIRECT	GO:0071782~endoplasmic reticulum tubular network	6	0.393959	0.00798566	RAB10, REEP5, PARP16, RTN4, LNPK, RNF41	1421
GOTERM_CC_DIRECT	GO:0030659~cytoplasmic vesicle membrane	18	1.18188	0.008725	CLIC4, C2CD5, GABARAPL1, SH3KBP1, DYSF, GDE1, SNX24, RAB39B, SNX33, PKD2, AP3M2, RAB10, CLIP1, MYO1C, FLRT1, ULK2, SPIRE1, AP3S2	1421
GOTERM_CC_DIRECT	GO:0035578~azurophil granule lumen	14	0.919238	0.00947322	VAT1, PYGB, GRN, NHLRC3, FUCA1, RNASET2, GNS, UNC13D, CREG1, MAN2B1, AGA, GUSB, ACTR10, FTL	1421
GOTERM_CC_DIRECT	GO:0005741~mitochondrial outer membrane	24	1.57584	0.0131054	VAT1, PPP1R15A, PRNP, NLRX1, MAOB, MTARC2, TOMM34, ACSL5, ACACB, TOMM20, GDAP1, BPHL, CPT1B, ASS1, NIPSNAP2, QTRT1, FAM210B, MAVS, HINT2, HAX1, UBC, SPIRE1, LETMD1, BCL2L2	1421
GOTERM_CC_DIRECT	GO:0016020~membrane	293	19.2383	0.0179019	IFI27L1, CYFIP2, APP, LPGAT1, PGAP2, TMEM200C, GDE1, NPIPB12, EMC10, IFI35, GHITM, SLC4A3, CLDN1, SLC4A4, ENO3, CYB5D2, SCAMP5, C3ORF18, STS, CAPNS1, RPS18, ADGRA2, DPYSL2, LONP1, BCAP29, SLC12A6, VPS39, RPS12, DDX17, GSTK1, GABARAPL1, TMEM52B, ENTPD5, ECH1, ACSL5, ANK2, TMEM80, UNC13D, NISCH, NSMF, MT-CO2, PRKD1, TBC1D9B, RPN2, RETSAT, IGSF3, GYPC, WNK4, MTMR9, KIAA0040, TMTC4, INPP5B, NCSTN, SN…	1421
GOTERM_CC_DIRECT	GO:0090575~RNA polymerase II transcription factor complex	16	1.05056	0.0208273	NCOA1, STAT5B, XBP1, CEBPB, NFYB, LMO4, STAT2, CEBPG, HOXB9, NFIL3, MAFG, DDIT3, RFXAP, JDP2, ATF3, ATF4	1421
GOTERM_CC_DIRECT	GO:0005938~cell cortex	20	1.3132	0.0217539	C2CD5, EPB41, PSEN2, RHOBTB3, FRY, ADD3, RHOBTB1, RHOB, PARD3B, MYO1D, PDZD4, MYO1C, KIAA1614, HAX1, PTK2B, SPIRE1, PRKD1, SPTAN1, STOX1, RAI14	1421
GOTERM_CC_DIRECT	GO:0030027~lamellipodium	22	1.44452	0.0244518	SCYL3, PLXND1, TESK1, CDC42BPB, PARVB, PTPN13, CDC42BPA, PKD2, SSH1, SHTN1, ABLIM1, SNX1, HAX1, ABITRAM, PTK2B, FLOT2, PLCE1, PABPC1, AJUBA, ARPIN, ARHGEF6, PHACTR4	1421
GOTERM_CC_DIRECT	GO:0014069~postsynaptic density	29	1.90414	0.0254478	RTN3, CRTC1, EPB41, CTNND2, RPL12, RPLP0, ADD3, MT-ND2, RTN4, ADD2, ARHGAP44, RPS18, PTK2B, DGCR8, PRNP, KCND1, DMTN, DAPK1, SIGMAR1, SHISA9, DYNLL2, INPP4A, CPEB1, P2RX4, SLC6A9, MAP1B, NSMF, PKP4, SOS1	1421
GOTERM_CC_DIRECT	GO:1990131~Gtr1-Gtr2 GTPase complex	3	0.19698	0.0259914	RRAGC, RRAGB, RRAGD	1421
GOTERM_CC_DIRECT	GO:0005925~focal adhesion	41	2.69206	0.029001	PRAG1, FBLIM1, STX16, SH3KBP1, FLII, SYNPO2, RPL12, RPLP0, ARL2, CD99L2, TRIOBP, EPB41L5, NCSTN, CSRP1, MPRIP, RPS18, FLRT1, PTK2B, FLOT2, FZD1, ZNF185, ITGA3, ITGA1, PARVB, REXO2, SORBS3, RHOB, RAB10, FERMT1, ITGA11, CDH13, CDC42EP1, HYOU1, ARHGEF2, PABPC1, CD46, AJUBA, SNTB1, LIMS2, ENG, DDR2	1421
GOTERM_CC_DIRECT	GO:0048786~presynaptic active zone	8	0.525279	0.0297881	ARHGAP44, RIMS1, APP, CNTNAP1, RIMS3, PPFIBP2, TPRG1L, VPS11	1421
GOTERM_CC_DIRECT	GO:0005798~Golgi-associated vesicle	5	0.328299	0.0316851	APP, AP1G2, STK16, MAP6, NUCB1	1421
GOTERM_CC_DIRECT	GO:0044306~neuron projection terminus	5	0.328299	0.0380049	UCHL1, FLRT1, PTPN9, VAMP2, FSTL3	1421
GOTERM_CC_DIRECT	GO:0030123~AP-3 adaptor complex	4	0.26264	0.0450783	AP3M2, VPS11, AP3S2, VPS39	1421
GOTERM_CC_DIRECT	GO:0000123~histone acetyltransferase complex	6	0.393959	0.0461736	MEAF6, BRPF3, KANSL3, JADE3, KANSL1L, OGT	1421
GOTERM_CC_DIRECT	GO:0005743~mitochondrial inner membrane	44	2.88903	0.046664	MT-ND6, MT-ND4L, MT-ND4, DHFR2, MT-ND5, FECH, SHMT2, MT-CO1, PSEN2, GHITM, MT-ND2, CLU, MT-ND3, MT-ND1, MT-ATP6, MTG1, EFHD1, SLC25A43, ACAD11, SLC25A23, SLC25A45, TMEM14C, DMAC2L, SURF1, MRPS25, DELE1, TIMM44, COQ9, MRPL24, TTC19, MT-ATP8, SLC9B2, MRPL52, TIMM10B, CYP27A1, GATM, GUF1, MT-CO2, MT-CO3, LETMD1, MT-CYB, SLC25A4, CRAT, SLC25A36	1421
GOTERM_CC_DIRECT	GO:0016323~basolateral plasma membrane	25	1.6415	0.0506283	EPB41, C5AR1, SLC41A1, SLC3A2, SLC7A11, PKD2, SLC7A1, SLC4A4, CLDN1, BEST1, ERBB3, FLOT2, SLC12A6, SLC38A3, SLC38A1, SLC16A1, ITGA3, SLC4A10, ANK2, SLC9B2, MYO1D, TJP1, SLC7A5, SLC6A9, ALPK2	1421
GOTERM_CC_DIRECT	GO:0045171~intercellular bridge	12	0.787919	0.0516925	GSTM4, NISCH, APC2, AGBL5, GSTM2, PHLDB1, GSTM1, EPB41, KRR1, MICAL1, NUPR1, TRIM45	1421
GOTERM_CC_DIRECT	GO:0001650~fibrillar center	17	1.11622	0.0519432	SPECC1, KDM4A, AKNA, FBLIM1, TXNRD1, TIMM44, PTPN13, ACACA, SMUG1, RPS6KA6, SAP30L, FOXL2NB, EXOSC8, ANKRD1, TRIM27, STOX1, RAI14	1421
GOTERM_CC_DIRECT	GO:0000151~ubiquitin ligase complex	14	0.919238	0.0535287	FBXW4, RNF20, UBE2D4, RING1, RNF14, FBXO25, FBXO24, MED12, RNF144A, RNF144B, MAVS, TSPAN17, RBCK1, FBXL4	1421
GOTERM_CC_DIRECT	GO:0060170~ciliary membrane	9	0.590939	0.0574342	BBS2, BBS1, EVC, HHIP, IQCE, MXRA8, ADCY3, CYS1, PKD2	1421
GOTERM_CC_DIRECT	GO:0005911~cell-cell junction	20	1.3132	0.0718659	PTPRU, APP, CLIC4, SH3KBP1, PTPRJ, CDC42BPB, ADD3, CDC42BPA, PKD2, IQGAP3, PLEKHA7, VSIG10, AFDN, FLRT1, PKP4, PRKD1, PCDH1, AJUBA, DSC1, LIMS2	1421
GOTERM_CC_DIRECT	GO:0044297~cell body	11	0.722259	0.0763145	RNF157, GABARAPL1, P2RX4, PLXND1, PITPNM2, ATP6AP2, WNK4, RDH5, PTK2B, COMT, PTPN13	1421
GOTERM_CC_DIRECT	GO:0005929~cilium	24	1.57584	0.0768199	TUB, CEP104, UNC119B, FAM149B1, IFT140, WDR19, IQCE, ADCY3, FUZ, IFT80, CYS1, PKD2, WDR35, DYNLL2, RAB10, RSPH3, TTLL7, IFT52, EVC, TTLL3, TTLL1, NPHP3, IFT46, GAS8	1421
GOTERM_CC_DIRECT	GO:0005637~nuclear inner membrane	9	0.590939	0.0776681	TMX4, P2RX4, DPY19L2, DPY19L3, TMEM43, RNF13, UNC50, SIGMAR1, PSEN2	1421
GOTERM_CC_DIRECT	GO:0036064~ciliary basal body	18	1.18188	0.0789188	BBS2, BBS1, IFT140, CCDC113, CBY1, RABL2B, IFT80, CPLANE2, PKD2, WDR35, WDR11, IFT52, EVC, TTLL1, CCDC170, IFT46, GAS8, SPACA9	1421
GOTERM_CC_DIRECT	GO:0031264~death-inducing signaling complex	3	0.19698	0.0792069	TRADD, RIPK1, CFLAR	1421
GOTERM_CC_DIRECT	GO:0030897~HOPS complex	3	0.19698	0.0792069	VPS33A, VPS11, VPS39	1421
GOTERM_CC_DIRECT	GO:0033263~CORVET complex	3	0.19698	0.0792069	VPS33A, VPS8, VPS11	1421
GOTERM_CC_DIRECT	GO:0071203~WASH complex	4	0.26264	0.0800112	WASHC5, WASHC2C, WASHC2A, WASHC3	1421
GOTERM_CC_DIRECT	GO:0005771~multivesicular body	7	0.459619	0.0800626	BACE1, PRKAR1B, LAMP1, CHMP4C, CHMP3, CHMP4A, TPT1	1421
GOTERM_CC_DIRECT	GO:0015630~microtubule cytoskeleton	20	1.3132	0.0873833	APC2, CLIC4, SHMT2, MAST2, MID1IP1, ARL2, SEPTIN6, KLF4, SEPTIN10, WDR11, NISCH, AGBL5, SHTN1, CLIP1, THAP6, ACTR1B, TTLL3, BMERB1, SPTAN1, MARK1	1421
GOTERM_CC_DIRECT	GO:0042995~cell projection	19	1.24754	0.0884109	DENND1A, CBY1, RHOBTB3, FUZ, PKD2, RTN4, RHOBTB1, RHOB, TJP1, RSPH3, RIMS1, FCHSD2, MORN4, STK36, METTL5, KIZ, SPTAN1, OGT, KCTD16	1421
GOTERM_CC_DIRECT	GO:0005758~mitochondrial intermembrane space	11	0.722259	0.0910562	TIMM10B, GATM, HAX1, SHMT2, RNASET2, SIRT5, ARL2, TXNIP, REXO2, FBXL4, PRELID3A	1421
GOTERM_CC_DIRECT	GO:0000178~exosome (RNase complex)	4	0.26264	0.0936231	EXOSC6, DIS3L, EXOSC8, ZFC3H1	1421
GOTERM_CC_DIRECT	GO:0032588~trans-Golgi network membrane	12	0.787919	0.0980337	RGP1, SCAMP5, NDST1, APP, STX16, RHOBTB3, M6PR, CLBA1, RABEPK, ATP9A, HLA-DPA1, VAMP3	1421
GOTERM_MF_DIRECT	GO:0005515~protein binding	1021	67.0387	1.3e-08	JRK, PID1, PGAP2, MT-CO1, ZFYVE9, TESK1, GHITM, MT-ND2, ACCS, MT-ND3, CLDN1, PTPDC1, MT-ND1, SCAMP5, ALKBH3, NDST1, PSMD9, ENDOV, MPRIP, CAPNS1, LURAP1L, DPYSL2, ARPIN, MEF2A, FNBP4, HEMK1, GSTK1, ZNF18, GABARAPL1, UNC5B, SECISBP2, HDHD2, TMEM80, PRKAB1, ABITRAM, PRKAR1B, MTHFD2, LRATD2, ETHE1, DDIT3, DDIT4, UNC50, TXNIP, MT-CO2, RBCK1, MT-CO3, LETMD1, ATF3, PLBD2, OPTN, ATF4, UNC119B, HACD1, NLR…	1390
GOTERM_MF_DIRECT	GO:0003824~catalytic activity	26	1.70716	1.01e-05	PFKFB2, ALDH1L1, MTARC2, HHIP, ECI1, OGG1, SLC3A2, ACCS, PLD3, CLYBL, ALAD, SGPL1, MAN2A2, UPP1, ARSD, PHYKPL, AADAT, GPT2, GAA, ECH1, ATP6AP2, AZIN1, DCTD, ECHDC1, ECHDC2, MAN2B1	1390
GOTERM_MF_DIRECT	GO:0042802~identical protein binding	173	11.3592	1.48e-05	APP, AHCYL1, GABPB2, PRAG1, UXS1, ZBTB26, IFI35, ERFE, ACCS, CLDN1, SLC4A4, ENO3, BEST1, TRIM29, DPYSL2, FTH1, GRB10, LONP1, TRIM27, CCDC92, PSPH, TRIM22, CCDC153, PHYKPL, C17ORF49, DAPK1, TPM1, MAT1A, GTPBP2, MIF4GD, MID2, SLC9B2, RNF41, DCTD, NISCH, SHTN1, CLIP1, STIM1, DDIT3, ETHE1, KCTD13, CERCAM, CHMP4A, RBCK1, PRKD1, OPTN, KCTD15, ATF3, FTL, ATF4, MAOB, SHMT2, BRI3, HTRA1, TPRG1L, KLHL12, S…	1390
GOTERM_MF_DIRECT	GO:0016491~oxidoreductase activity	38	2.49508	1.53e-05	DHRS12, MT-ND4L, MT-ND4, DHRS11, MT-ND5, MAOB, RETSAT, KDM1B, PYROXD1, CYB561D1, MT-ND1, FADS3, ENOX2, FOXRED2, PDPR, ALDH3B1, PHGDH, VAT1, GSTK1, TXNRD2, SMOX, SRD5A1, TXNRD1, CYBRD1, MICAL2, CYB561A3, DHRS2, DHRS4, SUMF1, SLC9B2, ALDH4A1, SELENON, F8, ALDH5A1, ADI1, RDH5, CRYL1, FAR2	1390
GOTERM_MF_DIRECT	GO:0004842~ubiquitin-protein transferase activity	38	2.49508	4.53e-05	LRSAM1, RNF13, UBA7, UBE2D4, FBXO25, FBXO24, TNFAIP1, DTX4, RMND5B, UBE2Q2, TRIM68, TRIM25, VHL, TRIM27, RNF130, TRIM45, HERC6, RNF20, HACE1, DTX3L, SIAH2, TRAF1, UBE2G2, FBXW2, KLHL42, RNF41, RNF144A, RNF146, RNF144B, RNF167, RNF123, TSPAN17, KCTD13, TRIM36, RBCK1, RNF141, RNF187, TRIM56	1390
GOTERM_MF_DIRECT	GO:0030170~pyridoxal phosphate binding	15	0.984898	7.2e-05	PYGB, MTARC2, SHMT2, PHYKPL, AADAT, GPT2, MOCOS, ACCS, SDSL, CSAD, SGPL1, CBS, PSAT1, CTH, PNPO	1390
GOTERM_MF_DIRECT	GO:0042803~protein homodimerization activity	79	5.18713	0.000333	APP, HSPB6, CALCOCO2, CPQ, UXS1, SPPL2A, CBY1, PKD2, DNPH1, IMPA2, GLIPR2, TRIM68, DGCR8, MFSD1, TRIM27, HIF1AN, SOX6, APPL2, PSPH, TRIM22, EPM2A, ST6GAL1, PRMT2, TPM1, MID2, QTRT1, DDIT3, CHMP4C, FIBIN, ERP29, RDH5, CDH13, CHMP4A, MZF1, JDP2, ATF3, ENG, CEBPB, FECH, SHMT2, NPR3, STK4, FBLN5, RTN4, CLN6, ADD2, SNX1, MTHFD1L, PPCS, CBS, STC2, PSAP, GRPEL2, PNPO, RIPK1, PSMF1, LHPP, GSTM4, STAT5B, …	1390
GOTERM_MF_DIRECT	GO:0015175~neutral amino acid transmembrane transporter activity	7	0.459619	0.000949	SLC7A5, SLC38A1, SLC43A1, SLC1A3, SLC3A2, SLC1A4, SLC1A5	1390
GOTERM_MF_DIRECT	GO:0031267~small GTPase binding	37	2.42942	0.00101301	CYFIP2, MAPKAP1, DENND1A, RHOBTB3, GCC1, TNFAIP1, IQGAP3, TRIOBP, ARHGAP44, RIMS1, STRIP1, RAB11FIP1, RIMS3, TMEM127, MICAL1, MICALL1, PLCE1, CHML, EXPH5, FARP1, VPS9D1, HACE1, HPS4, CDC42BPB, RABGGTA, UNC13D, RNF41, RGP1, AFDN, MYO1C, XPOT, DAAM2, KCTD13, PKN1, ARHGEF2, OPTN, GAS8	1390
GOTERM_MF_DIRECT	GO:0016620~oxidoreductase activity, acting on the aldehyde or oxo group of donors, NAD or NADP as acceptor	7	0.459619	0.00183235	ALDH4A1, ALDH1L1, ALDH5A1, ALDH2, ALDH3B1, ALDH16A1, ALDH1L2	1390
GOTERM_MF_DIRECT	GO:0015186~L-glutamine transmembrane transporter activity	5	0.328299	0.00270645	SLC38A1, SLC38A7, SLC1A4, SLC1A5, SLC38A3	1390
GOTERM_MF_DIRECT	GO:0004725~protein tyrosine phosphatase activity	17	1.11622	0.00495431	EPM2A, PTPN18, PTPRU, DUSP3, DUSP1, EYA4, PTPRJ, PTPN11, DUSP26, PTPN13, DUSP8, DUSP16, PTPDC1, SSH1, DUSP22, PTPRZ1, PTPN9	1390
GOTERM_MF_DIRECT	GO:0035091~phosphatidylinositol binding	17	1.11622	0.00594164	BCAS3, PXK, PITPNA, SNX24, SNX33, PIK3C2B, PARD3B, PLD2, NISCH, TOM1L1, SNX1, SNX19, PITPNM2, PXDC1, HS1BP3, SGK3, APPL2	1390
GOTERM_MF_DIRECT	GO:0046872~metal ion binding	230	15.1018	0.00616013	ZFYVE9, MT-CO1, TESK1, GDE1, ZXDA, STS, CAPNS1, ZXDC, TRIM25, ZNF844, PLCE1, RPL37, TRIM27, ZNF18, PRKCE, EBF4, HDHD2, UNC13D, RNF123, THAP6, ZC2HC1A, RBCK1, PRKD1, OPTN, MT1E, GNS, INPP5B, ZNF706, MICAL1, VPS8, VPS11, ZBED1, TRPM7, ARSG, ARSD, ZNF268, RIMKLB, ZNF266, LHPP, ZBED3, PCK2, DMAC2L, STAC, NEBL, ZNF32, MICAL2, PARP12, CPEB1, ZNF131, LRSAM1, ACY1, ASH2L, PHF7, ADO, CYB561D1, CLYBL, SMG6…	1390
GOTERM_MF_DIRECT	GO:0061630~ubiquitin protein ligase activity	38	2.49508	0.00705343	CUL9, TRIM73, LRSAM1, RNF13, RNF14, DTX3, UBE3B, DTX4, RMND5B, MED12, RNF157, TMEM129, VPS11, TRIM68, TRIM25, RNF170, TRIM27, RNF130, TRIM22, HERC6, RNF20, TRIM41, HACE1, NHLRC3, DTX3L, RING1, SIAH2, FBXO17, PEX10, RNF41, RNF144A, RNF146, RNF144B, RNF167, RNF145, TRIM35, RNF187, TRIM56	1390
GOTERM_MF_DIRECT	GO:0008173~RNA methyltransferase activity	5	0.328299	0.00889661	MEPCE, METTL3, METTL4, MRM1, FTSJ3	1390
GOTERM_MF_DIRECT	GO:0015171~amino acid transmembrane transporter activity	9	0.590939	0.00897261	SLC7A5, SLC38A1, SLC43A1, SLC38A7, SLC1A4, SLC1A5, SLC38A3, SLC7A1, SLC7A3	1390
GOTERM_MF_DIRECT	GO:0015190~L-leucine transmembrane transporter activity	4	0.26264	0.0110588	SLC7A5, SLC43A1, SLC38A7, SLC3A2	1390
GOTERM_MF_DIRECT	GO:0016791~phosphatase activity	11	0.722259	0.0128257	EPM2A, PHOSPHO2, DUSP3, ACP6, EPHX2, PTPRJ, HDHD2, DUSP8, DUSP16, SSH1, LHPP	1390
GOTERM_MF_DIRECT	GO:0005085~guanyl-nucleotide exchange factor activity	28	1.83848	0.0145981	ARHGEF25, DENND1A, RAP1GDS1, DENND3, RCBTB2, PLCE1, EIF2B1, ARFGEF3, RALGPS1, ARFGEF2, FARP1, VPS9D1, ARHGEF37, IQSEC2, HPS1, CCZ1, HPS4, RAB3IL1, RGP1, RAPGEF1, NUCB1, DENND6B, LAMTOR2, LAMTOR1, ARHGEF2, SERGEF, SOS1, ARHGEF6	1390
GOTERM_MF_DIRECT	GO:0002020~protease binding	16	1.05056	0.0157408	PRNP, CSTA, XBP1, ITGA3, TWNK, CFLAR, SERPINB6, CST3, STIM1, OS9, UBC, PSAP, TIMP2, FLOT2, TIMP4, ATP9A	1390
GOTERM_MF_DIRECT	GO:0008022~protein C-terminus binding	25	1.6415	0.0196028	PXK, CALCOCO1, EPB41, CEP120, VPS4A, TESK1, FBLN5, PEX26, MED12, IFT52, PTK2B, VPS36, MID1IP1, PEX10, MIF4GD, TJP1, AFDN, MYO1C, ERCC1, ID1, PABPC1, IFT46, OPTN, VAMP2, ATF4	1390
GOTERM_MF_DIRECT	GO:0008483~transaminase activity	5	0.328299	0.0205599	PSAT1, PHYKPL, AADAT, GPT2, ACCS	1390
GOTERM_MF_DIRECT	GO:0004029~aldehyde dehydrogenase (NAD) activity	5	0.328299	0.0205599	ALDH4A1, ALDH1L1, ALDH2, ALDH3B1, ALDH1L2	1390
GOTERM_MF_DIRECT	GO:0031406~carboxylic acid binding	4	0.26264	0.0237514	HMGCL, GRHPR, PHYH, HIF1AN	1390
GOTERM_MF_DIRECT	GO:1905394~retromer complex binding	4	0.26264	0.0237514	TBC1D5, M6PR, WASHC2C, WASHC2A	1390
GOTERM_MF_DIRECT	GO:0008484~sulfuric ester hydrolase activity	5	0.328299	0.0258547	STS, ARSG, SULF1, ARSD, GNS	1390
GOTERM_MF_DIRECT	GO:0050660~flavin adenine dinucleotide binding	11	0.722259	0.0260877	FOXRED2, ACADVL, MAOB, ACADL, PYROXD1, TXNRD2, KDM1B, TXNRD1, MTHFR, ACAD11, ACAD10	1390
GOTERM_MF_DIRECT	GO:0004466~long-chain-acyl-CoA dehydrogenase activity	3	0.19698	0.0292794	ACADVL, ACADL, ACAD11	1390
GOTERM_MF_DIRECT	GO:0009055~electron carrier activity	11	0.722259	0.0312243	ALDH4A1, QDPR, AKR7A2, MAOB, ALDH2, SRD5A1, AKR1A1, PHGDH, MT-CO3, MT-CYB, DHRS3	1390
GOTERM_MF_DIRECT	GO:0015180~L-alanine transmembrane transporter activity	4	0.26264	0.0321092	SLC38A7, SLC3A2, SLC1A4, SLC38A3	1390
GOTERM_MF_DIRECT	GO:0008140~cAMP response element binding protein binding	4	0.26264	0.0321092	CRTC3, CRTC1, DDIT3, ATF4	1390
GOTERM_MF_DIRECT	GO:0008137~NADH dehydrogenase (ubiquinone) activity	8	0.525279	0.035742	MT-ND6, MT-ND4L, MT-ND4, MT-ND5, MT-CO1, MT-ND2, MT-ND3, MT-ND1	1390
GOTERM_MF_DIRECT	GO:0000287~magnesium ion binding	26	1.70716	0.0363635	ATP8A1, MAST2, STK4, COMT, ENO3, CLYBL, PRPSAP1, THTPA, HMGCL, RPS6KA6, ENDOV, ENOSF1, RPS6KA2, STK38, MOV10L1, MAP3K8, PSPH, ATP9A, MARK1, EPHX2, IDH1, CDC42BPB, REXO2, CDC42BPA, RRAGC, MTHFD2	1390
GOTERM_MF_DIRECT	GO:1990756~protein binding, bridging involved in substrate recognition for ubiquitination	7	0.459619	0.0402261	ANKRD9, KLHDC2, DET1, SH3BGRL, ZSWIM8, VHL, HERPUD1	1390
GOTERM_MF_DIRECT	GO:0003995~acyl-CoA dehydrogenase activity	4	0.26264	0.0417903	ACADVL, ACADL, ACAD11, ACAD10	1390
GOTERM_MF_DIRECT	GO:0051015~actin filament binding	25	1.6415	0.0438832	FHOD3, TAGLN, FLII, ADD3, IQGAP3, TRIOBP, ADD2, ABLIM1, MPRIP, MICAL1, ANXA8, SPTAN1, DMTN, ZNF185, NEBL, TPM1, MYO1D, AFDN, SHTN1, FERMT1, MYH3, ABITRAM, MYO1C, FSCN2, AJUBA	1390
GOTERM_MF_DIRECT	GO:0048019~receptor antagonist activity	6	0.393959	0.0442408	MTRNR2L10, MTRNR2L11, MTRNR2L12, MTRNR2L8, MTRNR2L1, MTRNR2L4	1390
GOTERM_MF_DIRECT	GO:0004364~glutathione transferase activity	6	0.393959	0.0442408	GSTM4, GSTZ1, GSTK1, GSTM2, GSTM1, GSTA4	1390
GOTERM_MF_DIRECT	GO:0061631~ubiquitin conjugating enzyme activity	7	0.459619	0.0453859	UBE2Q1, UBE2D4, UBE2Q2, AKTIP, UBE2G2, UBE2Z, UBE2J1	1390
GOTERM_MF_DIRECT	GO:0005290~L-histidine transmembrane transporter activity	3	0.19698	0.0464429	SLC38A7, SLC38A3, SLC7A1	1390
GOTERM_MF_DIRECT	GO:0004674~protein serine/threonine kinase activity	39	2.56074	0.0482337	MAST2, TESK1, WNK4, STK4, CAMKK2, MYLK4, NRBP2, RPS6KA6, STK33, STK36, RPS6KA2, STK16, STK38, MKNK2, NEK1, RIPK1, TRPM7, MAP3K8, STK32A, MARK1, PSKH1, BRD2, NEK9, CAMK1D, RIOK3, DAPK1, PRKCE, HUNK, CDC42BPB, CDC42BPA, VRK3, ULK2, ATM, SGK3, PKN1, PRKD1, ALPK2, STK40, CDKL1	1390
GOTERM_MF_DIRECT	GO:0004721~phosphoprotein phosphatase activity	8	0.525279	0.0491697	DUSP1, PPM1H, PPP2R5A, PTPN11, DUSP8, DUSP26, DUSP16, SSH1	1390
GOTERM_MF_DIRECT	GO:0008198~ferrous iron binding	6	0.393959	0.0507228	ALKBH3, PHYH, FECH, FTH1, HIF1AN, FTL	1390
GOTERM_MF_DIRECT	GO:0004726~non-membrane spanning protein tyrosine phosphatase activity	4	0.26264	0.0527548	DUSP22, PTPN18, PTPN9, PTPN11	1390
GOTERM_MF_DIRECT	GO:0004129~cytochrome-c oxidase activity	5	0.328299	0.0545607	SURF1, MT-CO1, MT-CO2, MT-CO3, MT-CYB	1390
GOTERM_MF_DIRECT	GO:0016787~hydrolase activity	30	1.9698	0.0579178	EIF4A2, ASAH1, AHCYL1, ABHD4, DDX24, HEXA, NGLY1, SLC3A2, PLA2G6, BPHL, CLYBL, CNDP2, DPP3, THTPA, NDST1, HINT2, AGA, ACAD10, DDX17, APOBEC3F, EPHX2, ENTPD5, EPHX1, ABHD14B, ABHD14A, CHD1L, FAHD2B, SPAG1, SMPDL3B, CES2	1390
GOTERM_MF_DIRECT	GO:0015297~antiporter activity	7	0.459619	0.0632383	SLC24A1, SLC7A5, SLC35A1, CLCN5, SLC35C2, SLC38A3, SLC35E2B	1390
GOTERM_MF_DIRECT	GO:0008138~protein tyrosine/serine/threonine phosphatase activity	7	0.459619	0.0632383	EPM2A, DUSP22, DUSP3, DUSP1, DUSP26, PTPDC1, SSH1	1390
GOTERM_MF_DIRECT	GO:0015179~L-amino acid transmembrane transporter activity	6	0.393959	0.065264	SLC7A5, SLC38A1, SLC43A1, SLC38A7, SLC7A11, SLC38A3	1390
GOTERM_MF_DIRECT	GO:0016829~lyase activity	7	0.459619	0.0699877	HMGCL, PHYKPL, OGG1, MOCOS, ADCY3, NPL, CLYBL	1390
GOTERM_MF_DIRECT	GO:0004683~calmodulin-dependent protein kinase activity	5	0.328299	0.073427	CAMK1D, DAPK1, MKNK2, PTK2B, CAMKK2	1390
GOTERM_MF_DIRECT	GO:0045295~gamma-catenin binding	4	0.26264	0.0782995	APC2, TCF7L2, LEF1, PTPRJ	1390
GOTERM_MF_DIRECT	GO:0004065~arylsulfatase activity	4	0.26264	0.0782995	STS, ARSG, SULF1, ARSD	1390
GOTERM_MF_DIRECT	GO:0005516~calmodulin binding	22	1.44452	0.0826115	CAMK1D, DAPK1, EPB41, TPRG1L, ADCY3, PHKA1, PLA2G6, ADD3, IQGAP3, CAMKK2, ADD2, MYO1D, TJP1, MYO1C, MYH3, CALD1, CTH, MKNK2, MAP6, SPTAN1, SNTB1, VAMP2	1390
GOTERM_MF_DIRECT	GO:0005248~voltage-gated sodium channel activity	5	0.328299	0.0839431	HCN3, SCN9A, PKD2, NALCN, TPCN1	1390
GOTERM_MF_DIRECT	GO:1901981~phosphatidylinositol phosphate binding	5	0.328299	0.0839431	DENND1A, SNX24, WASHC2C, WDR45, WASHC2A	1390
GOTERM_MF_DIRECT	GO:0016746~transferase activity, transferring acyl groups	8	0.525279	0.0915797	HGSNAT, PORCN, LPGAT1, ABHD14B, DTX3, PLAAT4, CRAT, CPT1B	1390
GOTERM_MF_DIRECT	GO:0046983~protein dimerization activity	19	1.24754	0.0924807	NCOA1, POLR2J3, MEF2A, EPM2A, STAT5B, APP, EPAS1, HPS1, HPS4, ANO5, ANO2, ANO3, MYC, ID2, ID1, ID4, ZBED1, ID3, ZNF862	1390
GOTERM_MF_DIRECT	GO:0005158~insulin receptor binding	5	0.328299	0.0951496	APP, SNX1, GRB10, IRS2, PTPN11	1390
INTERPRO	IPR001841:Zinc finger, RING-type	39	2.56074	0.000989	CUL9, TRIM73, LRSAM1, RNF13, RNF14, DTX3, PHF7, DTX4, RNF157, VPS8, VPS11, TRIM68, TRIM25, RNF170, TRIM27, RNF130, TRIM22, TRIM45, RNF20, TRIM41, DTX3L, RING1, SIAH2, PEX10, MID2, RNF41, RNF144A, RNF146, RNF144B, RNF167, RNF123, RNF145, TRIM35, TRIM36, MDM4, RBCK1, RNF141, RNF187, TRIM56	1384
INTERPRO	IPR017907:Zinc finger, RING-type, conserved site	26	1.70716	0.00140504	CUL9, TRIM73, RNF14, DTX3, TRIM68, TRIM25, RNF170, TRIM27, TRIM22, TRIM45, RNF20, TRIM41, DTX3L, RING1, PEX10, MID2, RNF41, RNF144A, RNF146, RNF144B, TRIM35, TRIM36, RBCK1, RNF141, RNF187, TRIM56	1384
INTERPRO	IPR000387:Protein-tyrosine/Dual specificity phosphatase	16	1.05056	0.0016605	EPM2A, PTPN18, PTPRU, DUSP3, DUSP1, PTPRJ, PTPN11, DUSP26, PTPN13, DUSP8, DUSP16, PTPDC1, SSH1, DUSP22, PTPRZ1, PTPN9	1384
INTERPRO	IPR016163:Aldehyde dehydrogenase, C-terminal	7	0.459619	0.00166646	ALDH4A1, ALDH1L1, ALDH5A1, ALDH2, ALDH3B1, ALDH16A1, ALDH1L2	1384
INTERPRO	IPR015590:Aldehyde dehydrogenase domain	7	0.459619	0.0022368	ALDH4A1, ALDH1L1, ALDH5A1, ALDH2, ALDH3B1, ALDH16A1, ALDH1L2	1384
INTERPRO	IPR016162:Aldehyde dehydrogenase, N-terminal	7	0.459619	0.0022368	ALDH4A1, ALDH1L1, ALDH5A1, ALDH2, ALDH3B1, ALDH16A1, ALDH1L2	1384
INTERPRO	IPR016161:Aldehyde/histidinol dehydrogenase	7	0.459619	0.0022368	ALDH4A1, ALDH1L1, ALDH5A1, ALDH2, ALDH3B1, ALDH16A1, ALDH1L2	1384
INTERPRO	IPR016130:Protein-tyrosine phosphatase, active site	14	0.919238	0.00288406	EPM2A, PTPN18, PTPRU, DUSP3, DUSP1, PTPRJ, PTPN11, DUSP26, DUSP8, DUSP16, PTPDC1, SSH1, PTPRZ1, PTPN9	1384
INTERPRO	IPR015421:Pyridoxal phosphate-dependent transferase, major region, subdomain 1	10	0.656599	0.00309623	SGPL1, PSAT1, SHMT2, PHYKPL, AADAT, GPT2, CTH, MOCOS, CSAD, ACCS	1384
INTERPRO	IPR026052:DNA-binding protein inhibitor	4	0.26264	0.00335127	ID2, ID1, ID4, ID3	1384
INTERPRO	IPR015424:Pyridoxal phosphate-dependent transferase	10	0.656599	0.0042739	SGPL1, PSAT1, SHMT2, PHYKPL, AADAT, GPT2, CTH, MOCOS, CSAD, ACCS	1384
INTERPRO	IPR016160:Aldehyde dehydrogenase, conserved site	6	0.393959	0.0043193	ALDH4A1, ALDH1L1, ALDH5A1, ALDH2, ALDH3B1, ALDH1L2	1384
INTERPRO	IPR004827:Basic-leucine zipper domain	11	0.722259	0.00621375	XBP1, CEBPB, NFIL3, MAFG, DDIT3, CEBPG, CREBL2, ATF3, JDP2, NFE2L1, ATF4	1384
INTERPRO	IPR001781:Zinc finger, LIM-type	13	0.853578	0.00712854	ZNF185, NEBL, LMO4, FBLIM1, MICAL2, PRICKLE1, WTIP, ABLIM1, CSRP1, MICAL1, MICALL1, AJUBA, LIMS2	1384
INTERPRO	IPR013780:Glycosyl hydrolase, family 13, all-beta	7	0.459619	0.00749525	GALC, MAN2A2, MAN2B2, GAA, FUCA1, SLC3A2, MAN2B1	1384
INTERPRO	IPR001683:Phox homologous domain	10	0.656599	0.00765156	NISCH, SNX1, PXK, SNX19, SNX24, HS1BP3, SGK3, SNX33, PIK3C2B, PLD2	1384
INTERPRO	IPR020422:Dual specificity phosphatase, subgroup, catalytic domain	9	0.590939	0.00934539	EPM2A, DUSP22, DUSP3, DUSP1, DUSP8, DUSP26, DUSP16, PTPDC1, SSH1	1384
INTERPRO	IPR000340:Dual specificity phosphatase, catalytic domain	9	0.590939	0.0123573	EPM2A, DUSP22, DUSP3, DUSP1, DUSP8, DUSP26, DUSP16, PTPDC1, SSH1	1384
INTERPRO	IPR001750:NADH:ubiquinone/plastoquinone oxidoreductase	3	0.19698	0.0148453	MT-ND4, MT-ND5, MT-ND2	1384
INTERPRO	IPR000408:Regulator of chromosome condensation, RCC1	6	0.393959	0.0148936	NEK9, FBXO24, SERGEF, RCBTB1, HERC6, RCBTB2	1384
INTERPRO	IPR015422:Pyridoxal phosphate-dependent transferase, major region, subdomain 2	8	0.525279	0.0152144	SGPL1, PSAT1, SHMT2, PHYKPL, GPT2, CTH, CSAD, ACCS	1384
INTERPRO	IPR018376:Enoyl-CoA hydratase/isomerase, conserved site	4	0.26264	0.0159201	ECI1, ECH1, ECHDC1, ECHDC2	1384
INTERPRO	IPR016024:Armadillo-type fold	38	2.49508	0.0171298	CUL9, FHOD3, STAG3L1, CEP104, SCYL3, STAG3L3, CTNND2, RAP1GDS1, HGH1, FRY, PIK3C2B, AP1G2, STK36, PPP6R2, CLTCL1, VPS11, MROH8, NCDN, GPRASP1, ARFGEF3, APC2, ARFGEF2, TTC12, ZER1, AGTPBP1, PPP2R5A, AP2B1, MIF4GD, TARBP1, EIF5, NBEA, HEATR5A, XPOT, DAAM2, PDCD4, SARM1, ATM, PKP4	1384
INTERPRO	IPR009091:Regulator of chromosome condensation 1/beta-lactamase-inhibitor protein II	6	0.393959	0.0181558	NEK9, FBXO24, SERGEF, RCBTB1, HERC6, RCBTB2	1384
INTERPRO	IPR017892:Protein kinase, C-terminal	7	0.459619	0.0215555	RPS6KA6, RPS6KA2, PRKCE, STK38, SGK3, PKN1, CDC42BPA	1384
INTERPRO	IPR000961:AGC-kinase, C-terminal	10	0.656599	0.0222619	RPS6KA6, MAST2, RPS6KA2, PRKCE, STK38, SGK3, PKN1, CDC42BPB, STK32A, CDC42BPA	1384
INTERPRO	IPR011051:RmlC-like cupin domain	4	0.26264	0.0226159	ADI1, MPI, PIR, ADO	1384
INTERPRO	IPR024607:Sulfatase, conserved site	5	0.328299	0.0243384	STS, ARSG, SULF1, ARSD, GNS	1384
INTERPRO	IPR002867:Zinc finger, C6HC-type	5	0.328299	0.0243384	RNF144A, CUL9, RNF144B, RNF14, RBCK1	1384
INTERPRO	IPR016135:Ubiquitin-conjugating enzyme/RWD-like	10	0.656599	0.0246456	RWDD2B, UBE2Q1, UBE2D4, UBE2Q2, RNF14, AKTIP, VPS37A, UBE2G2, UBE2Z, UBE2J1	1384
INTERPRO	IPR009443:Nuclear pore complex interacting	6	0.393959	0.026013	NPIPA9, NPIPB12, NPIPB3, NPIPA1, NPIPA7, NPIPB5	1384
INTERPRO	IPR001950:Translation initiation factor SUI1	3	0.19698	0.0282738	EIF2D, EIF1B, EIF1	1384
INTERPRO	IPR006762:Gtr1/RagA G protein	3	0.19698	0.0282738	RRAGC, RRAGB, RRAGD	1384
INTERPRO	IPR007848:Methyltransferase small domain	3	0.19698	0.0282738	HEMK1, PRMT2, METTL5	1384
INTERPRO	IPR011993:Pleckstrin homology-like domain	44	2.88903	0.0306256	ARHGAP9, APP, PHLDB1, MTMR10, TBC1D9B, PID1, ARHGEF25, EPB41, MAPKAP1, MTMR9, IRS2, GRAMD4, TRIOBP, PLD2, EPB41L5, EPB41L4A, MPRIP, GRB10, PTK2B, PLEKHH1, VPS36, SH2B3, APPL2, RALGPS1, PLEKHJ1, FARP1, IQSEC2, TBC1D2B, CDC42BPB, PTPN13, CDC42BPA, PLEKHA7, FERMT1, ACAP2, NBEA, MYO15B, PRKD1, ARHGEF2, PLCD3, OSBPL1A, SOS1, SNTB1, TECPR1, ARHGEF6	1384
INTERPRO	IPR019749:Band 4.1 domain	9	0.590939	0.0316564	FARP1, EPB41L5, FERMT1, EPB41L4A, MYO15B, EPB41, PTK2B, PTPN13, PLEKHH1	1384
INTERPRO	IPR013320:Concanavalin A-like lectin/glucanase, subgroup	26	1.70716	0.0329486	PTPRU, CNTNAP1, TRIM16L, ASH2L, CELSR1, THBS3, CLGN, SEL1L3, CNTNAP3B, TRIM68, TRIM25, TRIM27, TRIM22, MAMDC4, TRIM41, SPRYD3, SPRYD4, MAMDC2, MID2, RNF123, NBEA, TRIM35, TRIM36, NPTXR, SHBG, MDGA1	1384
INTERPRO	IPR014352:FERM/acyl-CoA-binding protein, 3-helical bundle	9	0.590939	0.0350158	FARP1, EPB41L5, FERMT1, EPB41L4A, MYO15B, EPB41, PTK2B, PTPN13, PLEKHH1	1384
INTERPRO	IPR019748:FERM central domain	9	0.590939	0.0350158	FARP1, EPB41L5, FERMT1, EPB41L4A, MYO15B, EPB41, PTK2B, PTPN13, PLEKHH1	1384
INTERPRO	IPR011333:BTB/POZ fold	22	1.44452	0.0351852	KCNG1, LGALS3BP, ZNF131, KCND1, ZBTB47, ZBTB25, ZBTB26, ZBTB10, RHOBTB3, KLHL12, KLHL23, ZBTB44, TNFAIP1, RCBTB1, RHOBTB1, KLHL42, RCBTB2, KLHL5, KCTD13, KCTD18, KCTD15, KCTD16	1384
INTERPRO	IPR000917:Sulfatase	5	0.328299	0.0364964	STS, ARSG, SULF1, ARSD, GNS	1384
INTERPRO	IPR000210:BTB/POZ-like	21	1.37886	0.0392861	KCNG1, LGALS3BP, ZNF131, KCND1, ZBTB47, ZBTB25, ZBTB26, ZBTB10, RHOBTB3, KLHL12, KLHL23, ZBTB44, TNFAIP1, RCBTB1, RHOBTB1, KLHL42, RCBTB2, KLHL5, KCTD13, KCTD15, KCTD16	1384
INTERPRO	IPR013786:Acyl-CoA dehydrogenase/oxidase, N-terminal	4	0.26264	0.0398724	ACADVL, ACADL, ACAD11, ACAD10	1384
INTERPRO	IPR004038:Ribosomal protein L7Ae/L30e/S12e/Gadd45	4	0.26264	0.0398724	GADD45B, GADD45A, SECISBP2, RPS12	1384
INTERPRO	IPR011989:Armadillo-like helical	25	1.6415	0.0400641	CUL9, FHOD3, STAG3L1, CEP104, SCYL3, STAG3L3, CTNND2, RAP1GDS1, HGH1, AP1G2, STK36, PPP6R2, MROH8, GPRASP1, APC2, ARFGEF2, ZER1, AGTPBP1, PPP2R5A, AP2B1, HEATR5A, XPOT, DAAM2, SARM1, PKP4	1384
INTERPRO	IPR010987:Glutathione S-transferase, C-terminal-like	7	0.459619	0.0420786	GSTM4, GSTZ1, GSTM2, CLIC4, GSTM1, GSTA4, GDAP1	1384
INTERPRO	IPR011682:Glycosyl hydrolase family 38, C-terminal	3	0.19698	0.0448888	MAN2A2, MAN2B2, MAN2B1	1384
INTERPRO	IPR015341:Glycoside hydrolase, family 38, central domain	3	0.19698	0.0448888	MAN2A2, MAN2B2, MAN2B1	1384
INTERPRO	IPR003081:Glutathione S-transferase, Mu class	3	0.19698	0.0448888	GSTM4, GSTM2, GSTM1	1384
INTERPRO	IPR004045:Glutathione S-transferase, N-terminal	6	0.393959	0.0474781	GSTM4, GSTZ1, GSTM2, GSTM1, GSTA4, GDAP1	1384
INTERPRO	IPR013083:Zinc finger, RING/FYVE/PHD-type	46	3.02035	0.0475619	CUL9, TRIM73, LRSAM1, RNF13, RNF14, ZFYVE9, JADE3, DTX3, PHF7, DTX4, RNF157, VPS8, VPS11, TRIM68, TRIM25, RNF170, TRIM27, RNF130, TRIM66, TRIM22, RNF20, KDM4A, TRIM41, DTX3L, RING1, BRPF3, SIAH2, PEX10, MID2, RNF41, RNF144A, RNF146, RNF144B, RNF167, RNF123, PYGO2, RNF145, TRIM35, TRIM36, MDM4, RBCK1, ZMYND11, RNF141, KDM7A, RNF187, TRIM56	1384
INTERPRO	IPR000315:Zinc finger, B-box	12	0.787919	0.047884	TRIM73, TRIM41, TRIM29, TRIM68, TRIM35, TRIM36, TRIM27, MID2, TRIM22, TRIM66, TRIM56, TRIM45	1384
INTERPRO	IPR023214:HAD-like domain	11	0.722259	0.0494088	NT5C, PHOSPHO2, ATP8A1, EPHX2, PITPNM2, NT5M, HDHD2, ACAD10, PSPH, ATP9A, LHPP	1384
INTERPRO	IPR009075:Acyl-CoA dehydrogenase/oxidase C-terminal	4	0.26264	0.0503835	ACADVL, ACADL, ACAD11, ACAD10	1384
INTERPRO	IPR012341:Six-hairpin glycosidase	5	0.328299	0.0515755	MAN1A2, PHKA1, MAN1B1, SPATA20, TPD52L2	1384
INTERPRO	IPR000242:Protein-tyrosine phosphatase, receptor/non-receptor type	7	0.459619	0.0528575	PTPN18, PTPRU, PTPRZ1, PTPN9, PTPRJ, PTPN11, PTPN13	1384
INTERPRO	IPR001870:B30.2/SPRY domain	13	0.853578	0.0594977	TRIM41, SPRYD3, SPRYD4, TRIM16L, ASH2L, MID2, RNF123, TRIM35, TRIM68, TRIM36, TRIM25, TRIM27, TRIM22	1384
INTERPRO	IPR014710:RmlC-like jelly roll fold	8	0.525279	0.0604194	HCN3, PRKAR1B, PNPLA7, ADI1, MPI, PIR, HIF1AN, ADO	1384
INTERPRO	IPR011013:Galactose mutarotase-like domain	4	0.26264	0.0620885	MAN2A2, MAN2B2, GAA, MAN2B1	1384
INTERPRO	IPR014847:FERM adjacent (FA)	4	0.26264	0.0620885	FARP1, EPB41L5, EPB41L4A, EPB41	1384
INTERPRO	IPR006593:Cytochrome b561/ferric reductase transmembrane	3	0.19698	0.0641615	CYBRD1, CYB561A3, CYB561D1	1384
INTERPRO	IPR027291:Glycoside hydrolase 38/57, N-terminal domain	3	0.19698	0.0641615	MAN2A2, MAN2B2, MAN2B1	1384
INTERPRO	IPR000602:Glycoside hydrolase family 38, N-terminal domain	3	0.19698	0.0641615	MAN2A2, MAN2B2, MAN2B1	1384
INTERPRO	IPR001849:Pleckstrin homology domain	28	1.83848	0.0671075	ARHGAP9, PHLDB1, ARHGEF25, IRS2, TRIOBP, PLD2, MPRIP, GRB10, PLEKHH1, SH2B3, APPL2, RALGPS1, PLEKHJ1, FARP1, IQSEC2, TBC1D2B, CDC42BPB, CDC42BPA, PLEKHA7, FERMT1, ACAP2, PRKD1, ARHGEF2, PLCD3, OSBPL1A, SOS1, SNTB1, ARHGEF6	1384
INTERPRO	IPR011009:Protein kinase-like domain	50	3.28299	0.0672369	SCYL3, PRAG1, MAST2, TESK1, PIK3C2B, MYLK4, NRBP2, RPS6KA6, RPS6KA2, STK16, NEK1, MAP3K8, STK32A, ACAD11, ACAD10, PSKH1, CAMK1D, DAPK1, PRKCE, HUNK, VRK3, SLTM, WDR81, ULK2, TRIB3, SGK3, PRKD1, ALPK2, STK40, DDR2, CDKL1, PXK, WNK4, STK4, CAMKK2, STK33, ERBB3, STK36, MKNK2, STK38, PTK2B, RIPK1, TRPM7, MARK1, NEK9, RIOK3, CDC42BPB, CDC42BPA, ATM, PKN1	1384
INTERPRO	IPR000008:C2 calcium-dependent membrane targeting	17	1.11622	0.0679164	C2CD5, PRKCE, CEP120, DYSF, SYT9, UNC13D, PIK3C2B, INPP4A, SYDE2, RIMS1, RIMS3, RAB11FIP1, WWC3, PLCE1, PKN1, PLCD3, CC2D1B	1384
INTERPRO	IPR000073:Alpha/beta hydrolase fold-1	6	0.393959	0.0688454	ABHD4, EPHX2, EPHX1, ABHD14B, ABHD14A, BPHL	1384
INTERPRO	IPR017850:Alkaline-phosphatase-like, core domain	6	0.393959	0.0769725	STS, ATP6AP2, ARSG, SULF1, ARSD, GNS	1384
INTERPRO	IPR003877:SPla/RYanodine receptor SPRY	12	0.787919	0.0799803	RNF123, TRIM41, SPRYD3, SPRYD4, TRIM16L, TRIM68, TRIM35, TRIM25, ASH2L, TRIM27, MID2, TRIM22	1384
INTERPRO	IPR003595:Protein-tyrosine phosphatase, catalytic	9	0.590939	0.0820988	PTPN18, PTPRU, PTPRZ1, DUSP1, PTPN9, PTPRJ, PTPN11, PTPN13, PTPDC1	1384
INTERPRO	IPR003879:Butyrophylin-like	10	0.656599	0.0840713	TRIM41, SPRYD4, TRIM16L, TRIM68, TRIM35, TRIM36, TRIM25, TRIM27, MID2, TRIM22	1384
INTERPRO	IPR000299:FERM domain	8	0.525279	0.0849404	FARP1, EPB41L5, EPB41L4A, MYO15B, EPB41, PTK2B, PTPN13, PLEKHH1	1384
INTERPRO	IPR000547:Clathrin, heavy chain/VPS, 7-fold repeat	3	0.19698	0.0856226	CLTCL1, VPS11, VPS39	1384
INTERPRO	IPR002052:DNA methylase, N-6 adenine-specific, conserved site	3	0.19698	0.0856226	HEMK1, METTL4, METTL5	1384
INTERPRO	IPR001991:Sodium:dicarboxylate symporter	3	0.19698	0.0856226	SLC1A3, SLC1A4, SLC1A5	1384
INTERPRO	IPR018107:Sodium:dicarboxylate symporter, conserved site	3	0.19698	0.0856226	SLC1A3, SLC1A4, SLC1A5	1384
INTERPRO	IPR022735:Domain of unknown function DUF3585	3	0.19698	0.0856226	MICAL1, MICALL1, BMERB1	1384
INTERPRO	IPR009100:Acyl-CoA dehydrogenase/oxidase	4	0.26264	0.0888236	ACADVL, ACADL, ACAD11, ACAD10	1384
INTERPRO	IPR006091:Acyl-CoA oxidase/dehydrogenase, central domain	4	0.26264	0.0888236	ACADVL, ACADL, ACAD11, ACAD10	1384
INTERPRO	IPR002293:Amino acid/polyamine transporter I	4	0.26264	0.0888236	SLC7A5, SLC7A11, SLC7A1, SLC7A3	1384
INTERPRO	IPR000608:Ubiquitin-conjugating enzyme, E2	7	0.459619	0.0943812	UBE2Q1, UBE2D4, UBE2Q2, AKTIP, UBE2G2, UBE2Z, UBE2J1	1384
KEGG_PATHWAY	hsa01100:Metabolic pathways	179	11.7531	4.26e-12	GALNT12, MT-ND6, MT-ND4L, ALDH1L1, MT-ND4, DHFR2, AHCYL1, MT-ND5, MT-CO1, UXS1, MPI, NUDT2, TXNDC12, COMT, NADSYN1, MT-ND2, ALDH1L2, MT-ND3, ENO3, MT-ND1, CNDP2, NDST1, STS, RXYLT1, PLCE1, CHAC1, ATP6V1E2, PSPH, GSTK1, ST6GAL1, MECR, PHYKPL, ENTPD5, GPT2, ACSL5, MAT1A, INPP4A, CYP27A1, DCTD, DPM2, PHOSPHO2, MTHFD2, ETHE1, IDNK, MT-CO2, MT-CO3, PFKFB2, HACD1, H6PD, MAOB, RPN2, FECH, SHMT2, SDSL, P…	594
KEGG_PATHWAY	hsa04142:Lysosome	25	1.6415	2.1e-05	ASAH1, IDUA, HEXA, GNS, AP3M2, AP1G2, LAMP1, CLTCL1, PSAP, AP3S2, AGA, ARSG, GUSB, HGSNAT, ABCA2, FUCA1, GAA, M6PR, CTNS, SUMF1, GALC, GNPTG, NCOA7, MAN2B1, DNASE2	594
KEGG_PATHWAY	hsa04146:Peroxisome	17	1.11622	0.000212	ABCD4, GSTK1, PHYH, PEX19, EPHX2, IDH1, ECH1, ACSL5, PEX10, SOD2, DHRS4, PEX26, HMGCL, PRDX5, PXMP4, FAR2, CRAT	594
KEGG_PATHWAY	hsa01230:Biosynthesis of amino acids	16	1.05056	0.00025	ACY1, SHMT2, GPT2, IDH1, PYCR1, ASNS, PYCR2, MAT1A, SDSL, ENO3, ASS1, CBS, PSAT1, CTH, PHGDH, PSPH	594
KEGG_PATHWAY	hsa05208:Chemical carcinogenesis - reactive oxygen species	30	1.9698	0.00138248	MT-ND6, MT-ND4L, MT-ND4, MT-ND5, MT-CO1, NDUFA4L2, PTPRJ, MT-ND2, MT-ND3, PLD2, MT-ND1, MT-ATP6, GSTM4, NQO1, GSTM2, GSTM1, EPHX2, EPHX1, AKR1A1, PTPN11, SOD2, MT-ATP8, VEGFA, GSTA4, MT-CO2, PRKD1, MT-CO3, MT-CYB, SOS1, SLC25A4	594
KEGG_PATHWAY	hsa00260:Glycine, serine and threonine metabolism	10	0.656599	0.00181921	GRHPR, GATM, MAOB, PSAT1, SHMT2, CBS, CTH, PHGDH, SDSL, PSPH	594
KEGG_PATHWAY	hsa00670:One carbon pool by folate	7	0.459619	0.00224072	ALDH1L1, DHFR2, MTHFD1L, SHMT2, MTHFD2, MTHFR, ALDH1L2	594
KEGG_PATHWAY	hsa01240:Biosynthesis of cofactors	22	1.44452	0.00319307	NQO1, DHFR2, FECH, MMAB, SHMT2, MPI, AKR1A1, AK3, MAT1A, NADSYN1, DHRS3, AK8, ALAD, PHOSPHO2, MTHFD1L, ALDH2, PPCS, MTHFD2, PSAT1, PNPO, GUSB, NADK	594
KEGG_PATHWAY	hsa04150:mTOR signaling pathway	22	1.44452	0.00403141	FZD1, WNT2B, MAPKAP1, SLC3A2, SLC7A5, RPS6KA6, CLIP1, RRAGC, RRAGB, RPS6KA2, RRAGD, DDIT4, SESN2, GRB10, EIF4EBP1, ULK2, LAMTOR2, LAMTOR1, SOS1, ATP6V1E2, LPIN2, WNT4	594
KEGG_PATHWAY	hsa00600:Sphingolipid metabolism	10	0.656599	0.0127625	GALC, ASAH1, SGPL1, SGMS1, HEXA, ACER3, PSAP, SGPP1, CERS2, B4GALT5	594
KEGG_PATHWAY	hsa00250:Alanine, aspartate and glutamate metabolism	8	0.525279	0.0152492	ALDH4A1, ALDH5A1, GPT2, GFPT1, ASNS, RIMKLB, NIT2, ASS1	594
KEGG_PATHWAY	hsa04910:Insulin signaling pathway	18	1.18188	0.019587	PYGB, EXOC7, PRKAG1, PHKA1, IRS2, ACACB, PRKAB1, ACACA, PRKAR1B, HKDC1, PPP1R3E, MKNK2, RAPGEF1, EIF4EBP1, FLOT2, SOS1, RHOQ, PCK2	594
KEGG_PATHWAY	hsa04141:Protein processing in endoplasmic reticulum	21	1.37886	0.0217819	PPP1R15A, XBP1, TRAM1, UBE2D4, RPN2, SEL1L, NGLY1, UBE2G2, UBE2J1, HERPUD1, OS9, MAN1A2, DDIT3, BAG1, DNAJC10, ERP29, HYOU1, MAN1B1, UGGT2, SEC31B, ATF4	594
KEGG_PATHWAY	hsa04931:Insulin resistance	15	0.984898	0.0230755	PYGB, PRKCE, GFPT1, PRKAG1, IRS2, PTPN11, ACACB, PRKAB1, CPT1B, RPS6KA6, PPP1R3E, RPS6KA2, TRIB3, OGT, PCK2	594
KEGG_PATHWAY	hsa00061:Fatty acid biosynthesis	5	0.328299	0.0366409	MECR, ACSL5, ACACB, ACSF3, ACACA	594
KEGG_PATHWAY	hsa00511:Other glycan degradation	5	0.328299	0.0366409	MAN2B2, FUCA1, HEXA, MAN2B1, AGA	594
KEGG_PATHWAY	hsa00531:Glycosaminoglycan degradation	5	0.328299	0.0438446	HGSNAT, IDUA, HEXA, GUSB, GNS	594
KEGG_PATHWAY	hsa00480:Glutathione metabolism	9	0.590939	0.050997	GSTM4, GSTK1, GSTM2, GGT7, GSTM1, GSTA4, IDH1, TXNDC12, CHAC1	594
KEGG_PATHWAY	hsa01212:Fatty acid metabolism	9	0.590939	0.050997	HACD1, ACADVL, MECR, ACADL, ACSL5, ELOVL7, ACSF3, CPT1B, ACACA	594
KEGG_PATHWAY	hsa00513:Various types of N-glycan biosynthesis	7	0.459619	0.0590546	RPN2, MAN2A2, MAN1A2, HEXA, MGAT4B, MAN1B1, ST3GAL3	594
KEGG_PATHWAY	hsa04920:Adipocytokine signaling pathway	10	0.656599	0.0591686	TRADD, PRKAG1, ACSL5, IRS2, PTPN11, ACACB, PRKAB1, CPT1B, PCK2, CAMKK2	594
KEGG_PATHWAY	hsa00190:Oxidative phosphorylation	16	1.05056	0.0592168	MT-ND6, MT-ND4L, MT-ND4, MT-ND5, MT-CO1, NDUFA4L2, MT-ND2, MT-ND3, MT-ATP8, MT-ND1, MT-ATP6, MT-CO2, MT-CO3, MT-CYB, ATP6V1E2, LHPP	594
KEGG_PATHWAY	hsa00750:Vitamin B6 metabolism	3	0.19698	0.064369	PHOSPHO2, PSAT1, PNPO	594
KEGG_PATHWAY	hsa00330:Arginine and proline metabolism	8	0.525279	0.0663429	ALDH4A1, GATM, MAOB, ALDH2, SMOX, PYCR1, PYCR2, CNDP2	594
KEGG_PATHWAY	hsa00510:N-Glycan biosynthesis	8	0.525279	0.0663429	DPM2, ST6GAL1, RPN2, MAN2A2, MAN1A2, MGAT4B, SRD5A3, MAN1B1	594
KEGG_PATHWAY	hsa05012:Parkinson disease	27	1.77282	0.0694114	MT-ND6, MT-ND4L, MT-ND4, MT-ND5, UBA7, MAOB, MT-CO1, NDUFA4L2, MT-ND2, MT-ND3, UBE2J1, MT-ND1, MT-ATP6, PSMD9, UCHL1, UBC, XBP1, DUSP1, UBE2G2, MT-ATP8, GNAL, DDIT3, MT-CO2, MT-CO3, MT-CYB, SLC25A4, ATF4	594
KEGG_PATHWAY	hsa00270:Cysteine and methionine metabolism	8	0.525279	0.0723487	AHCYL1, PSAT1, ADI1, CBS, CTH, PHGDH, MAT1A, SDSL	594
KEGG_PATHWAY	hsa00515:Mannose type O-glycan biosynthesis	5	0.328299	0.0799203	CHST10, RXYLT1, POMGNT1, ST3GAL3, FKTN	594
KEGG_PATHWAY	hsa05217:Basal cell carcinoma	9	0.590939	0.0824221	FZD1, APC2, TCF7L2, WNT2B, GADD45B, GADD45A, HHIP, LEF1, WNT4	594
KEGG_PATHWAY	hsa04068:FoxO signaling pathway	15	0.984898	0.0900882	GABARAPL1, GADD45B, GADD45A, PRKAG1, FBXO25, IRS2, STK4, SOD2, PRKAB1, KLF2, CCND2, ATM, SGK3, SOS1, PCK2	594
KEGG_PATHWAY	hsa04144:Endocytosis	25	1.6415	0.0957046	WASHC5, ZFYVE9, SH3KBP1, VPS4A, WASHC2C, VPS26B, PLD2, WASHC2A, SNX1, RAB11FIP1, CLTCL1, PIP5K1B, VPS36, WASHC3, ARFGEF2, IQSEC2, VPS37A, AP2B1, ARFGAP2, RNF41, RAB10, ACAP2, CHMP4C, CHMP3, CHMP4A	594
SMART	SM00184:RING	32	2.10112	0.000954	TRIM73, RNF13, DTX3, DTX4, RNF157, VPS8, VPS11, TRIM68, TRIM25, RNF170, TRIM27, RNF130, TRIM22, TRIM45, RNF20, TRIM41, DTX3L, RING1, PEX10, MID2, RNF41, RNF146, RNF144B, RNF167, RNF123, RNF145, TRIM35, TRIM36, RBCK1, RNF141, RNF187, TRIM56	694
SMART	SM00312:PX	10	0.656599	0.00252106	NISCH, SNX1, PXK, SNX19, SNX24, HS1BP3, SGK3, SNX33, PIK3C2B, PLD2	694
SMART	SM00195:DSPc	9	0.590939	0.00259005	EPM2A, DUSP22, DUSP3, DUSP1, DUSP8, DUSP26, DUSP16, PTPDC1, SSH1	694
SMART	SM00132:LIM	13	0.853578	0.00303623	ZNF185, NEBL, LMO4, FBLIM1, MICAL2, PRICKLE1, WTIP, ABLIM1, CSRP1, MICAL1, MICALL1, AJUBA, LIMS2	694
SMART	SM00338:BRLZ	10	0.656599	0.00783366	XBP1, CEBPB, NFIL3, MAFG, DDIT3, CEBPG, ATF3, JDP2, NFE2L1, ATF4	694
SMART	SM00336:BBOX	12	0.787919	0.0153735	TRIM73, TRIM41, TRIM29, TRIM68, TRIM35, TRIM36, TRIM27, MID2, TRIM22, TRIM66, TRIM56, TRIM45	694
SMART	SM00220:S_TKc	36	2.36376	0.0189713	SCYL3, PRAG1, MAST2, WNK4, STK4, CAMKK2, MYLK4, NRBP2, RPS6KA6, STK33, STK36, RPS6KA2, STK16, STK38, MKNK2, NEK1, RIPK1, MAP3K8, STK32A, MARK1, PSKH1, NEK9, CAMK1D, DAPK1, PRKCE, HUNK, CDC42BPB, CDC42BPA, VRK3, ULK2, TRIB3, SGK3, PKN1, PRKD1, STK40, CDKL1	694
SMART	SM00295:B41	9	0.590939	0.020966	FARP1, EPB41L5, FERMT1, EPB41L4A, MYO15B, EPB41, PTK2B, PTPN13, PLEKHH1	694
SMART	SM00194:PTPc	7	0.459619	0.0342174	PTPN18, PTPRU, PTPRZ1, PTPN9, PTPRJ, PTPN11, PTPN13	694
SMART	SM00233:PH	27	1.77282	0.0347273	ARHGAP9, PHLDB1, IRS2, TRIOBP, PLD2, MPRIP, GRB10, PLEKHH1, SH2B3, APPL2, RALGPS1, PLEKHJ1, FARP1, IQSEC2, TBC1D2B, CDC42BPB, CDC42BPA, PLEKHA7, FERMT1, ACAP2, PRKD1, ARHGEF2, PLCD3, OSBPL1A, SOS1, SNTB1, ARHGEF6	694
SMART	SM00872:SM00872	3	0.19698	0.0388827	MAN2A2, MAN2B2, MAN2B1	694
SMART	SM00449:SPRY	12	0.787919	0.0450421	RNF123, TRIM41, SPRYD3, SPRYD4, TRIM16L, TRIM68, TRIM35, TRIM25, ASH2L, TRIM27, MID2, TRIM22	694
SMART	SM00133:S_TK_X	8	0.525279	0.0469089	RPS6KA6, RPS6KA2, PRKCE, STK38, SGK3, PKN1, CDC42BPB, CDC42BPA	694
SMART	SM00225:BTB	19	1.24754	0.0485269	KCNG1, ZNF131, KCND1, ZBTB47, ZBTB25, ZBTB26, ZBTB10, RHOBTB3, KLHL12, KLHL23, ZBTB44, TNFAIP1, RCBTB1, RHOBTB1, RCBTB2, KLHL5, KCTD13, KCTD15, KCTD16	694
SMART	SM01195:SM01195	4	0.26264	0.0512594	FARP1, EPB41L5, EPB41L4A, EPB41	694
SMART	SM00665:B561	3	0.19698	0.0557798	CYBRD1, CYB561A3, CYB561D1	694
SMART	SM00404:PTPc_motif	9	0.590939	0.0572074	PTPN18, PTPRU, PTPRZ1, DUSP1, PTPN9, PTPRJ, PTPN11, PTPN13, PTPDC1	694
SMART	SM00033:CH	9	0.590939	0.0714732	SPECC1, TAGLN, MICAL1, MICALL1, SPECC1L, MICAL2, PARVB, IQGAP3, ARHGEF6	694
SMART	SM00231:FA58C	5	0.328299	0.0721526	CNTNAP1, F8, CNTNAP3B, MFGE8, DDR2	694
SMART	SM00647:IBR	4	0.26264	0.0739113	RNF144A, CUL9, RNF144B, RNF14	694
SMART	SM00671:SEL1	3	0.19698	0.0953147	SEL1L, DELE1, SEL1L3	694
UP_KW_BIOLOGICAL_PROCESS	KW-0443~Lipid metabolism	84	5.51543	3.31e-05	ACADVL, DHRS11, LPGAT1, ECI1, HEXA, PRKAG1, GDE1, VLDLR, COMT, PIK3C2B, FADS3, AKR7A2, STS, HINT2, ACADL, CYP4V2, ACP6, PLCE1, ACAD11, MECR, GGPS1, ECH1, AKR1A1, ACSL5, ELOVL7, PLAAT4, PRKAB1, CPT1B, INPP4A, CYP27A1, RDH5, FAR2, SMPDL3B, ST6GALNAC3, PLBD2, CES2, CERS2, B4GALT5, ASAH1, HACD1, ACSS3, ACSS2, ABHD4, SGMS1, RETSAT, FITM2, GDPD5, SDSL, AGPAT1, PLA2G6, ACACB, FUT1, ACACA, PLD3, PLD2, IN…	812
UP_KW_BIOLOGICAL_PROCESS	KW-0028~Amino-acid biosynthesis	10	0.656599	0.000101	PSAT1, ADI1, CBS, CTH, PYCR1, ASNS, PYCR2, PHGDH, PSPH, ASS1	812
UP_KW_BIOLOGICAL_PROCESS	KW-0053~Apoptosis	63	4.13657	0.000203	IFI27L1, HRK, CYFIP2, APP, SH3KBP1, TRADD, ZC3H8, GHITM, UBE2Z, CLU, HINT2, PEA15, CASP1, BCAP29, CHAC1, MEF2A, UNC5B, DAPK1, AKTIP, IGFBP3, TRAF1, RHOB, RNF41, NISCH, RNF144B, TMBIM4, SLTM, PACS2, DDIT3, DDIT4, CHMP3, TRIB3, DNASE2, PRKD1, PPP1R15A, RTN3, BECN1, BEX2, RTL10, SGMS1, TM2D1, CDCA7, STK4, GRAMD4, SGPL1, DRAM1, MKNK2, BAG1, RIPK1, RNF130, XBP1, GADD45B, RHBDD1, TNFSF12, SIAH2, DELE1,…	812
UP_KW_BIOLOGICAL_PROCESS	KW-0554~One-carbon metabolism	8	0.525279	0.000336	ALDH1L1, DHFR2, AHCYL1, MTHFD1L, SHMT2, MTHFD2, MAT1A, ALDH1L2	812
UP_KW_BIOLOGICAL_PROCESS	KW-0653~Protein transport	70	4.59619	0.000365	WASHC5, TRAM1, LRSAM1, C2CD5, DENND1A, WASHC2C, TOMM20, WASHC2A, PEX26, SCAMP5, AP1G2, BCAP29, NPIPA1, AP3S2, VPS36, VPS39, WASHC3, TMED4, GRIPAP1, MAMDC4, DTX3L, EXOC7, AKTIP, VPS33A, COPZ2, AP1AR, VPS37A, ANK2, RAB3IL1, RHOB, ARFGAP2, TOM1L1, FCHSD2, RAB36, TBC1D5, CHMP4C, CHMP3, CHMP4A, VAMP3, UNC119B, STX16, VPS4A, VPS26B, SNX33, AP3M2, SNX1, RAB11FIP1, MICALL1, VPS8, VPS11, SEC31B, VTI1B, BB…	812
UP_KW_BIOLOGICAL_PROCESS	KW-0833~Ubl conjugation pathway	77	5.05581	0.000871	DET1, LRSAM1, UBE2D4, RNF13, RNF14, FBXO25, DCAF8, FBXO24, UBE3B, TNFAIP1, UBE2Z, ANKRD9, SENP6, RNF157, UCHL1, UBE2Q1, UBE2Q2, TRIM68, TRIM25, TRIM27, TRIM22, HERC6, FBXW4, ZER1, DTX3L, RING1, DESI2, FBXO17, JOSD1, COMMD7, MID2, FBXW2, KLHL42, RNF41, RNF144A, RNF144B, RNF167, RNF123, KCTD13, USP40, RBCK1, TRIM56, CUL9, UBA7, ANAPC16, MINDY1, URM1, ASB13, KLHL12, DTX3, DTX4, UBE2J1, RMND5B, DCAF1…	812
UP_KW_BIOLOGICAL_PROCESS	KW-0249~Electron transport	19	1.24754	0.00117329	MT-ND6, MT-ND4L, MT-ND4, MT-ND5, MT-CO1, TXNRD1, CYBRD1, CYB561A3, CYB561D1, MT-ND2, TTC19, MT-ND3, MT-ND1, FADS3, ENOX2, TMX4, MT-CO2, MT-CYB, STEAP2	812
UP_KW_BIOLOGICAL_PROCESS	KW-0029~Amino-acid transport	12	0.787919	0.00120065	SLC7A5, SLC38A1, SLC6A9, SLC43A1, SLC38A7, SLC1A3, SLC3A2, SLC7A11, SLC1A5, SLC38A3, SLC7A1, SLC7A3	812
UP_KW_BIOLOGICAL_PROCESS	KW-0813~Transport	185	12.1471	0.00220359	KCNG1, MT-ND6, WASHC5, MT-ND4L, MT-ND4, MT-ND5, ATP8A1, MT-CO1, PITPNA, WASHC2C, SLC4A3, MT-ND2, TOMM20, MT-ND3, SLC4A4, BEST1, WASHC2A, PEX26, MT-ND1, FADS3, SCAMP5, RIMS1, RIMS3, SCN9A, BCAP29, SLC25A43, TRIM27, SLC12A6, SLC25A45, ATP6V1E2, VPS36, VPS39, WASHC3, SLC38A1, VPS33A, SLC35C2, SLC30A4, ANK2, AP1AR, CYB561A3, CPT1B, SLC9B2, TOM1L1, CLIP1, TMX4, STIM1, RAB36, SLC9A8, CHMP4C, CHMP4A, MT…	812
UP_KW_BIOLOGICAL_PROCESS	KW-0970~Cilium biogenesis/degradation	24	1.57584	0.0142404	BBS2, BBS1, UNC119B, CEP126, TTC12, FAM149B1, IFT140, WDR19, CCDC113, CEP164, CBY1, RABL2B, CPLANE1, FUZ, CPLANE2, WTIP, WDR35, PTPDC1, TTC17, IFT52, STK36, TCTN1, NEK1, JHY	812
UP_KW_BIOLOGICAL_PROCESS	KW-0718~Serine biosynthesis	3	0.19698	0.01488	PSAT1, PHGDH, PSPH	812
UP_KW_BIOLOGICAL_PROCESS	KW-0679~Respiratory chain	11	0.722259	0.0192839	MT-ND6, MT-ND4L, MT-ND4, MT-ND5, MT-CO1, MT-CO2, MT-CYB, MT-ND2, TTC19, MT-ND3, MT-ND1	812
UP_KW_BIOLOGICAL_PROCESS	KW-0050~Antiport	10	0.656599	0.0200949	SLC24A1, CLCN5, SLC37A1, SLC9A8, SLC4A10, SLC4A3, SLC37A4, SLC38A3, SLC25A4, SLC9B2	812
UP_KW_BIOLOGICAL_PROCESS	KW-0746~Sphingolipid metabolism	7	0.459619	0.0287934	GALC, ASAH1, SGPL1, SGMS1, ACER3, PSAP, B4GALT5	812
UP_KW_BIOLOGICAL_PROCESS	KW-0180~Complement pathway	7	0.459619	0.0287934	C5, C1S, C1R, C1RL, SUSD4, CD46, CLU	812
UP_KW_BIOLOGICAL_PROCESS	KW-0276~Fatty acid metabolism	19	1.24754	0.0422131	ACADVL, HACD1, MECR, ECI1, ECH1, PRKAG1, ACSL5, ELOVL7, ACACB, ACSF3, PRKAB1, CPT1B, ACACA, FADS3, ACADL, ECHDC2, ACAD11, CRAT, LPIN2	812
UP_KW_BIOLOGICAL_PROCESS	KW-0783~Tetrahydrobiopterin biosynthesis	3	0.19698	0.0449916	QDPR, PCBD1, PCBD2	812
UP_KW_BIOLOGICAL_PROCESS	KW-0879~Wnt signaling pathway	22	1.44452	0.0465837	FZD1, FBXW4, APC2, TCF7L2, CALCOCO1, WNT2B, CTNND2, LEF1, KLHL12, PKD2, RNF146, PYGO2, PORCN, CCNY, ADGRA2, DAAM2, DDIT3, NPHP3, AMOTL2, ZBED3, MARK1, WNT4	812
UP_KW_BIOLOGICAL_PROCESS	KW-0037~Angiogenesis	16	1.05056	0.0727747	BCAS3, XBP1, PLXND1, UNC5B, EPAS1, TNFSF12, EMC10, TSPAN12, RHOB, APLN, VEGFA, ADGRA2, PTK2B, PRKD1, MFGE8, ENG	812
UP_KW_BIOLOGICAL_PROCESS	KW-0072~Autophagy	18	1.18188	0.0765032	EPM2A, BECN1, XBP1, LRSAM1, GABARAPL1, CALCOCO2, VPS33A, RAB39B, WDR45, RNF41, TM9SF1, DRAM1, TBC1D5, VPS11, ULK2, VPS39, OPTN, TECPR1	812
UP_KW_BIOLOGICAL_PROCESS	KW-0275~Fatty acid biosynthesis	8	0.525279	0.085235	FADS3, HACD1, MECR, PRKAG1, ELOVL7, ACACB, PRKAB1, ACACA	812
UP_KW_BIOLOGICAL_PROCESS	KW-0834~Unfolded protein response	7	0.459619	0.0947044	XBP1, TRAM1, DDIT3, TMEM129, PARP16, CHAC1, HERPUD1	812
UP_KW_CELLULAR_COMPONENT	KW-0458~Lysosome	63	4.13657	7.48e-10	ABCD4, SLC48A1, RNF13, CPQ, HEXA, SPPL2A, LAMP1, TRIM29, MFSD1, GUSB, VPS39, HLA-DPA1, HGSNAT, SERPINB1, DTX3L, VPS33A, RNASET2, GAA, ATP6AP2, SLC30A4, ANK2, CYB561A3, UNC13D, BACE1, RNF167, SLC7A5, WDR81, RRAGC, RRAGB, RRAGD, TMEM106B, DNASE2, PLBD2, SIDT2, ASAH1, GRN, BRI3, IDUA, SLC3A2, GNS, PLD3, TMEM25, DRAM1, PSAP, VPS11, AGA, ARSG, SIAE, ARSD, VTI1B, ABCA2, MCOLN3, FUCA1, CCZ1, M6PR, CTNS,…	1277
UP_KW_CELLULAR_COMPONENT	KW-0967~Endosome	87	5.71241	3.11e-08	SLC48A1, WASHC5, APP, RNF13, ZFYVE9, SPPL2A, WASHC2C, TNFAIP1, ZDHHC1, RABEPK, WASHC2A, SCAMP5, ARHGAP44, AP1G2, LAMP1, FCGRT, FLOT2, TRIM27, VPS36, APPL2, VPS39, HLA-DPA1, WASHC3, GRIPAP1, SERPINB1, DTX3L, VPS33A, ATP6AP2, SLC30A4, AP1AR, VPS37A, ANK2, TBC1D2B, CYB561A3, MR1, UNC13D, RHOB, SLC9B2, INPP4A, NISCH, TOM1L1, BACE1, RNF167, ACAP2, WDR81, TBC1D5, CHMP4C, RAPGEF1, TMEM106B, CHMP3, CHMP4…	1277
UP_KW_CELLULAR_COMPONENT	KW-0963~Cytoplasm	489	32.1077	3.96e-08	CYFIP2, PATJ, PID1, ZFYVE9, TESK1, DCAF8, ENO3, ALKBH3, ENDOV, MPRIP, CAPNS1, DPYSL2, RAVER2, PLCE1, RPL37, VPS36, VPS39, DDX17, GABARAPL1, MECR, DAPK1, PRKCE, IFT80, UNC13D, NISCH, RNF123, WDR81, MAP1B, DDIT3, ETHE1, DDIT4, TXNIP, PRKD1, OPTN, ATF4, ANAPC16, SHMT2, FLII, C1ORF198, CDCA7, MTMR9, XPC, COPS7A, VPS26B, PLA2G6, CIAO1, EPB41L5, PRDX5, LARP1, HLCS, FLRT1, MOV10L1, PIP5K1B, PSMF1, ZNF26…	1277
UP_KW_CELLULAR_COMPONENT	KW-0496~Mitochondrion	140	9.19238	2.08e-06	MT-ND6, MT-ND4L, MT-ND4, DHFR2, MT-ND5, MT-CO1, ECI1, GHITM, MT-ND2, TOMM20, CLU, ALDH1L2, MT-ND3, MT-ND1, LONP1, SLC25A43, ACAD11, SLC25A45, TMEM14C, HEMK1, MECR, AGTPBP1, PHYKPL, SECISBP2, ECH1, TOMM34, ACSL5, ANK2, CPT1B, SLC9B2, CYP27A1, WDR81, MTHFD2, ETHE1, DDIT4, GUF1, MT-CO2, MT-CO3, LETMD1, CARS2, UBIAD1, NLRX1, RTL10, MAOB, FECH, MTARC2, SHMT2, AK3, ARL2, PLA2G6, ACACB, PRDX5, HLCS, GRP…	1277
UP_KW_CELLULAR_COMPONENT	KW-0333~Golgi apparatus	107	7.02561	5.79e-06	GALNT12, APP, ATP8A1, UBXN2B, PGAP2, UXS1, GCC1, ZDHHC1, ZDHHC4, SCAMP5, NDST1, AKR7A2, GOLGA1, RXYLT1, PLCE1, CHAC1, SYBU, PSKH1, ST6GAL1, GABARAPL1, SCARA3, SLC35C2, AP1AR, CASD1, MR1, TOM1L1, GOLGA8B, RAB36, SLC9A8, UNC50, GSAP, PRKD1, OBSL1, OPTN, GOLGA8A, RTN3, UBIAD1, PSEN2, RHOBTB3, FUT1, PLD3, INPP5B, SNX1, MAN2A2, CHST10, MAP6, KIAA0319L, ST3GAL3, PRNP, NDFIP2, HACE1, GPR108, RAB39B, TRA…	1277
UP_KW_CELLULAR_COMPONENT	KW-0256~Endoplasmic reticulum	135	8.86408	2.22e-05	APP, WASHC5, AHCYL1, LPGAT1, ATP8A1, UBXN2B, PGAP2, TXNDC12, EMC10, ZDHHC1, CLU, CLGN, ZDHHC4, FADS3, STS, TMEM147, BCAP29, SCAPER, PSKH1, EPM2A, GABARAPL1, SCARA3, ENTPD5, ACSL5, MR1, SELENON, DPM2, STIM1, CERCAM, ERP29, FKBP9, CES2, RTN3, UBIAD1, HACD1, H6PD, RPN2, RETSAT, SEL1L, PSEN2, MTMR9, RTN4, PLD3, UBE2J1, TMTC4, PORCN, SGPL1, TMEM129, FLRT1, RNF170, PSMF1, SEC31B, XBP1, SLC37A1, ICMT, H…	1277
UP_KW_CELLULAR_COMPONENT	KW-0968~Cytoplasmic vesicle	78	5.12147	0.000124	APP, CLIC4, C2CD5, ATP8A1, CALCOCO2, SH3KBP1, DENND1A, DYSF, GDE1, PKD2, CLU, DUSP16, RCBTB2, SCAMP5, ANKRD9, STS, AP1G2, GOLGA1, SPX, AP3S2, ARFGEF3, APPL2, SYBU, GABARAPL1, ANXA4, VPS33A, SIGMAR1, ATP6AP2, COPZ2, COMMD7, SLC9B2, RNF144A, BACE1, CLIP1, HAX1, WDR81, TBC1D5, ULK2, CHMP4A, SGK3, ARHGEF2, MFGE8, CD46, OPTN, VAMP2, SPACA9, BECN1, MAPKAP1, C5AR1, TPRG1L, KLHL12, SNX33, INPP5B, AP3M2, …	1277
UP_KW_CELLULAR_COMPONENT	KW-0966~Cell projection	116	7.61655	0.000607	APP, CEP126, PLXND1, CTNND2, TESK1, DNHD1, ARHGAP44, RIMS1, ADGRA2, SCN9A, PLCE1, NRCAM, ARPIN, IFT80, CYS1, SHISA9, TMEM80, SLC9B2, SHTN1, CLIP1, ABITRAM, MAP1B, MXRA8, ANKS6, NSMF, FSCN2, KCTD16, CEP104, UNC119B, FAM149B1, TPRG1L, MTMR9, PLA2G6, AK8, SNX1, STK36, FLRT1, MAP6, NPHP3, MARK1, BBS2, BBS1, SLC4A10, RABL2B, FUZ, CPLANE1, CPLANE2, PARVB, SSH1, FERMT1, CPEB1, OGT, SCYL3, C2CD5, SPEF2, …	1277
UP_KW_CELLULAR_COMPONENT	KW-0576~Peroxisome	17	1.11622	0.00387777	GSTK1, PHYH, PEX19, MTARC2, EPHX2, IDH1, ECH1, PEX10, DHRS4, PEX26, HMGCL, PRDX5, MAVS, PXMP4, FAR2, ACAD11, CRAT	1277
UP_KW_CELLULAR_COMPONENT	KW-0965~Cell junction	43	2.82337	0.00848198	PTPRU, CLIC4, PATJ, CNTNAP1, PRAG1, FBLIM1, SH3KBP1, FLII, SYNPO2, CTNND2, WNK4, PTPRJ, CD99L2, SLC3A2, CLDN1, RTN4, EPB41L5, FLRT1, PTK2B, PCDH1, ZNF185, ITGA3, SIGMAR1, PARVB, CDC42BPB, WTIP, SORBS3, PLEKHA7, PARD3B, TJP1, AFDN, FERMT1, FCHSD2, CLDN15, SPECC1L, MXRA8, PKP4, ARHGEF2, DSC1, AJUBA, SNTB1, LIMS2, RAI14	1277
UP_KW_CELLULAR_COMPONENT	KW-0206~Cytoskeleton	121	7.94485	0.00858782	FHOD3, CEP126, UBXN2B, CEP120, TESK1, FRY, MPRIP, DPYSL2, NEK1, CCDC92, SYBU, PSKH1, GABARAPL1, DAPK1, PRKCE, TPM1, TMOD2, ANK2, IFT80, CYS1, MID2, KLHL42, SHTN1, CLIP1, STIM1, MAP1B, SPECC1L, PKP4, NSMF, FSCN2, OBSL1, AJUBA, RAI14, ATF4, BEX4, CEP104, AKNA, FBLIM1, EPB41, FLII, ARL2, AK8, STK36, CALD1, MICAL1, MAP6, MARK1, BBS2, BBS1, CEP112, RABL2B, FUZ, CPLANE2, PARVB, SSH1, FERMT1, SPIRE1, AT…	1277
UP_KW_CELLULAR_COMPONENT	KW-0999~Mitochondrion inner membrane	34	2.23244	0.0503255	MT-ND6, MT-ND4L, ACADVL, MT-ND4, DHFR2, MT-ND5, FECH, SHMT2, MT-CO1, GHITM, MT-ND2, MT-ND3, MT-ND1, MT-ATP6, MTG1, EFHD1, SLC25A43, SLC25A23, SLC25A45, DMAC2L, SURF1, DELE1, TIMM44, TTC19, TIMM10B, CYP27A1, GATM, GUF1, MT-CO2, MT-CO3, MT-CYB, SLC25A4, CRAT, SLC25A36	1277
UP_KW_CELLULAR_COMPONENT	KW-0969~Cilium	30	1.9698	0.0682527	UNC119B, SPEF2, FAM149B1, DNHD1, PKD2, SEPTIN10, IFT52, EFCAB2, NPHP3, CFAP44, BBS2, BBS1, IFT140, WDR19, RABL2B, SEPTIN6, IFT80, CPLANE2, CYS1, WDR35, SLC9B2, TTLL7, EVC, TTLL3, TTLL1, ANKS6, QRICH2, IFT46, GAS8, SPACA9	1277
UP_KW_CELLULAR_COMPONENT	KW-1000~Mitochondrion outer membrane	17	1.11622	0.0692495	VAT1, PPP1R15A, PRNP, NLRX1, MAOB, MTARC2, TOMM34, ACSL5, TOMM20, GDAP1, CPT1B, NIPSNAP2, QTRT1, FAM210B, MAVS, UBC, LETMD1	1277
UP_KW_DISEASE	KW-0429~Leber hereditary optic neuropathy	10	0.656599	4.33e-08	MT-ATP6, MT-ND6, MT-ND4L, MT-ND4, MT-ND5, MT-CO1, MT-CO3, MT-CYB, MT-ND2, MT-ND1	388
UP_KW_DISEASE	KW-0867~MELAS syndrome	4	0.26264	0.0024081	MT-ND6, MT-ND4, MT-ND5, MT-ND1	388
UP_KW_DISEASE	KW-0510~Mucopolysaccharidosis	6	0.393959	0.00339161	HGSNAT, IDUA, VPS33A, GUSB, GNS, SUMF1	388
UP_KW_DISEASE	KW-0431~Leigh syndrome	6	0.393959	0.019873	MT-ATP6, MT-ND6, SURF1, MT-ND5, MT-ND2, MT-ND3	388
UP_KW_DISEASE	KW-1023~Dystonia	9	0.590939	0.0220206	MT-ND6, CIZ1, MT-ND4, GNAL, MECR, VPS11, FITM2, PLA2G6, ANO3	388
UP_KW_DISEASE	KW-1186~Ciliopathy	23	1.51018	0.02274	BBS2, CEP104, BBS1, TTC12, FAM149B1, IFT140, WDR19, CEP164, CEP120, CPLANE1, IFT80, PKD2, WDR35, RSPH3, IFT52, EVC, STK36, TCTN1, SPAG1, NEK1, ANKS6, NPHP3, GAS8	388
UP_KW_DISEASE	KW-1274~Primary mitochondrial disease	25	1.6415	0.0384046	MIPEP, MT-ND6, MT-ND4L, MT-ND4, MT-ND5, MT-CO1, MT-ND2, MT-ND3, MT-ND1, MT-ATP6, TK2, COA5, SURF1, MRPS25, TWNK, COQ9, TTC19, MT-ATP8, LYRM7, MT-CO2, MT-CO3, MT-CYB, CARS2, SLC25A4, FBXL4	388
UP_KW_DISEASE	KW-1026~Leukodystrophy	8	0.525279	0.0593574	GALC, ACER3, PSAP, VPS11, TMEM106B, PYCR2, EIF2B1, SUMF1	388
UP_KW_DISEASE	KW-0682~Retinitis pigmentosa	15	0.984898	0.0711527	BBS2, HGSNAT, PHYH, IFT140, POMGNT1, SLC4A4, BEST1, MT-ATP6, AGBL5, HKDC1, PDE6B, FSCN2, ARSG, KIZ, SCAPER	388
UP_KW_DOMAIN	KW-0809~Transit peptide	64	4.20223	7.23e-05	MIPEP, ACADVL, ECI1, GHITM, ALDH1L2, CLYBL, HINT2, ACADL, ALDH2, CA5B, MTG1, ACP6, LONP1, TK2, AASS, PHYH, MECR, NSUN4, SECISBP2, TWNK, ECH1, SIRT5, REXO2, FAM210B, CYP27A1, MRPL52, ALDH5A1, WDR81, MTHFD2, ETHE1, RPUSD3, GUF1, CARS2, ACSS3, NLRX1, FECH, MTARC2, SHMT2, ACACB, MRM1, HMGCL, PRDX5, PDPR, MTHFD1L, GRPEL2, NT5M, PCK2, DMAC2L, TXNRD2, AADAT, MMAB, DELE1, TIMM44, COQ9, SOD2, ACSF3, DHRS2…	989
UP_KW_DOMAIN	KW-0175~Coiled coil	224	14.7078	0.000755	APP, GABPB2, DNHD1, GCC1, MPRIP, TRIM29, GOLGA1, TRIM25, BCAP29, CCDC97, TRIM27, SOX6, CCDC92, SCAPER, ATP6V1E2, VPS36, TRIM22, KRT4, AP1AR, HDHD2, NISCH, SHTN1, THAP6, DAAM2, FAM76A, RBCK1, CFAP97, OPTN, ATF3, ATF4, MEAF6, EPB41, MTMR9, COPS7A, MICAL1, GRPEL2, SWI5, VPS11, TRPM7, VTI1B, BBS2, XBP1, IQSEC2, MICAL2, CPLANE1, CCDC9B, PPFIBP2, CC2D1B, LRSAM1, SPEF2, SH3KBP1, MIA2, N4BP2L2, TRIOBP, N…	989
UP_KW_DOMAIN	KW-0440~LIM domain	12	0.787919	0.0101756	ABLIM1, ZNF185, CSRP1, LMO4, FBLIM1, MICAL1, MICALL1, MICAL2, PRICKLE1, WTIP, AJUBA, LIMS2	989
UP_KW_DOMAIN	KW-0863~Zinc-finger	146	9.58634	0.0266194	ZNF331, ZNF691, ZBTB25, ZFAND3, ZFYVE9, KDM1B, ZBTB26, PRDM5, JADE3, ZFAND1, ZXDA, RIMS1, TRIM29, ZXDC, ZNF449, TRIM25, ZNF844, RPL37, TRIM27, ZNF566, SCAPER, TRIM22, ZNF18, MORC4, PRKCE, ZFP69B, EBF4, MID2, RNF41, RNF123, PYGO2, CLIP1, ACAP2, THAP6, ZC2HC1A, ZFP41, ZNF558, RBCK1, PRKD1, MZF1, ZNF674, OPTN, ZCCHC8, CUL9, DTX3, DTX4, ZNF706, VPS8, TMEM129, VPS11, SMYD2, ZNF789, RNF170, ZBED1, ZNF4…	989
UP_KW_DOMAIN	KW-0735~Signal-anchor	42	2.75772	0.060024	GALNT12, ST6GALNAC2, UXS1, DYSF, GLT8D2, SLC3A2, RFNG, COMT, FUT1, PLD3, PEX26, NDST1, SGPL1, MAN2A2, MAN1A2, CHST10, RXYLT1, OLR1, P4HTM, GAL3ST4, ST3GAL3, FKTN, XBP1, ST6GAL1, SCARA3, GGT7, TNFSF12, ERAP1, ACSL5, ABHD14A, POMGNT1, SPCS3, FAM234A, CCPG1, MGAT4B, C6ORF89, TMEM106B, MAN1B1, NPTXR, ST6GALNAC3, NFE2L1, B4GALT5	989
UP_KW_LIGAND	KW-0520~NAD	36	2.36376	2.08e-05	DHRS12, MT-ND6, MT-ND4L, MT-ND4, AHCYL1, H6PD, MT-ND5, RETSAT, MT-CO1, UXS1, NADSYN1, MT-ND2, MT-ND3, MT-ND1, ENOX2, ALDH2, ALDH3B1, PHGDH, NADK, AASS, NQO1, PARP6, TXNRD2, TXNRD1, SIRT5, PARP16, DHRS2, PARP12, PARP10, ALDH4A1, ALDH5A1, MTHFD2, SARM1, RDH5, CRYL1, STEAP2	582
UP_KW_LIGAND	KW-0521~NADP	33	2.16678	5.23e-05	DHRS12, ALDH1L1, DHFR2, H6PD, DHRS11, RETSAT, PYROXD1, ALDH1L2, AKR7A2, CYP4V2, MICAL1, NADK, AASS, NQO1, MECR, TXNRD2, SRD5A1, TXNRD1, IDH1, SRD5A3, AKR1A1, PYCR1, MTHFR, MICAL2, PYCR2, DHRS3, DHRS4, QDPR, GRHPR, MTHFD2, BLVRB, FAR2, STEAP2	582
UP_KW_LIGAND	KW-0663~Pyridoxal phosphate	15	0.984898	0.000464	PYGB, SHMT2, PHYKPL, AADAT, GPT2, MOCOS, ACCS, SDSL, CSAD, SGPL1, PHOSPHO2, CBS, PSAT1, CTH, PNPO	582
UP_KW_LIGAND	KW-0830~Ubiquinone	10	0.656599	0.00254188	MT-ND6, MT-ND4L, MT-ND4, MT-ND5, MT-CO1, NDUFA4L2, MT-CYB, MT-ND2, MT-ND3, MT-ND1	582
UP_KW_LIGAND	KW-0274~FAD	18	1.18188	0.0131024	NQO1, ACADVL, MAOB, RETSAT, SMOX, PYROXD1, TXNRD2, KDM1B, TXNRD1, MTHFR, MICAL2, FOXRED2, TKFC, ACADL, MICAL1, ACAD11, STEAP2, ACAD10	582
UP_KW_LIGAND	KW-0285~Flavoprotein	19	1.24754	0.019563	NQO1, ACADVL, MAOB, RETSAT, SMOX, PYROXD1, TXNRD2, KDM1B, TXNRD1, MTHFR, MICAL2, FOXRED2, TKFC, ACADL, MICAL1, PNPO, ACAD11, STEAP2, ACAD10	582
UP_KW_LIGAND	KW-0460~Magnesium	67	4.39921	0.0679576	MIPEP, ATP8A1, MT-CO1, MAST2, DIS3L, TESK1, GDE1, COMT, ENO3, CLYBL, NUDT11, THTPA, RPS6KA6, ENDOV, IMPA2, ENOSF1, RPS6KA2, NEK1, POLI, MAP3K8, STK32A, PSPH, GGPS1, ENTPD5, ITGA1, ACSL5, MAT1A, REXO2, HDHD2, FAHD2B, PHOSPHO2, MTHFD2, OAS3, MT-CO2, PRKD1, PPM1M, SLC41A1, ADCY3, STK4, ACACB, ACACA, INPP5B, NT5C, TKFC, STK36, MKNK2, STK38, NT5M, DTD1, RIMKLB, ATP9A, MARK1, LHPP, DMAC2L, NEK9, RIOK3,…	582
UP_KW_MOLECULAR_FUNCTION	KW-0560~Oxidoreductase	85	5.58109	5.87e-09	DHRS12, MT-ND4L, ACADVL, MT-ND4, DHFR2, ALDH1L1, DHRS11, MT-ND5, PYROXD1, KDM1B, TXNDC12, ADO, MT-ND2, ALDH1L2, MT-ND3, MT-ND1, FADS3, ALKBH3, AKR7A2, ACADL, ALDH2, CYP4V2, FTH1, SESN2, PHGDH, HIF1AN, ACAD11, ACAD10, AASS, PHYH, MECR, AKR1A1, CYB561A3, SUMF1, SLC9B2, CYP27A1, SELENON, ALDH5A1, LOX, MTHFD2, ETHE1, BLVRB, RDH5, FAR2, STEAP2, KDM7A, H6PD, MAOB, MTARC2, RETSAT, ENOX2, FOXRED2, PRDX5,…	858
UP_KW_MOLECULAR_FUNCTION	KW-0808~Transferase	196	12.8693	2.28e-05	LPGAT1, TESK1, ZDHHC1, ZDHHC4, NDST1, RPS6KA6, RPS6KA2, TRIM25, TRIM27, TRIM22, HERC6, HEMK1, GSTK1, ST6GAL1, DAPK1, PRKCE, METTL3, CPT1B, PRKAB1, RNF123, PRKAR1B, ULK2, IDNK, RBCK1, PRKD1, ALPK2, OBSL1, SHMT2, MAPKAP1, MEPCE, WNK4, UBE2J1, TMTC4, CHST10, ZBED1, TRPM7, PIP5K1B, ST3GAL3, PCK2, GSTM4, NSUN5P1, GSTM2, HACE1, GSTM1, ICMT, SIAH2, PARP16, PARP12, PARP10, ATM, EZH1, PYGB, LRSAM1, SH3KBP…	858
UP_KW_MOLECULAR_FUNCTION	KW-0456~Lyase	29	1.90414	6.06e-05	HACD1, FECH, UXS1, OGG1, ADCY3, NPL, SDSL, CSAD, ENO3, CLYBL, ALAD, HMGCL, SGPL1, TKFC, CA5B, CBS, ENOSF1, POLL, PCBD1, PCBD2, GGACT, CHAC1, PCK2, GSTM4, PHYKPL, RNASET2, CTH, ECHDC1, ECHDC2	858
UP_KW_MOLECULAR_FUNCTION	KW-0378~Hydrolase	162	10.6369	0.00140573	TRIR, EIF4A2, APP, AHCYL1, SPPL2A, GDE1, NUDT2, PTPDC1, CNDP2, TATDN3, NUDT11, NDST1, ENDOV, STS, C1RL, LONP1, PLCE1, PSPH, EPM2A, DDX17, AGTPBP1, ENTPD5, CHD1L, INPP4A, DCTD, PHOSPHO2, RRAGC, MTHFD2, RRAGB, RRAGD, GUF1, PLBD2, CES2, PFKFB2, H6PD, ABHD4, MINDY1, HTRA1, PSEN2, RHOBTB3, DDX60, PLA2G6, GNS, PLD3, DPP3, PLD2, INPP5B, MAN2A2, YBEY, MOV10L1, ARSG, ARSD, LHPP, GGT7, APOBEC3F, EPHX2, RHB…	858
UP_KW_MOLECULAR_FUNCTION	KW-1278~Translocase	18	1.18188	0.00151813	ABCD4, MT-ND6, ABCA2, MT-ND4L, MT-ND4, MT-ND5, ATP8A1, MT-CO1, CYBRD1, CYB561A3, CYB561D1, MT-ND2, MT-ND3, MT-ND1, MT-CO2, MT-CO3, MT-CYB, ATP9A	858
UP_KW_MOLECULAR_FUNCTION	KW-0326~Glycosidase	14	0.919238	0.00694054	IDUA, OGG1, GAA, FUCA1, HEXA, DNPH1, GALC, MAN2A2, MAN1A2, MAN2B2, MAN2B1, MAN1B1, GUSB, SMPDL3B	858
UP_KW_MOLECULAR_FUNCTION	KW-0436~Ligase	21	1.37886	0.00915466	ACSS3, ACSS2, UBA7, ACSL5, ASNS, DTX3, UBE3B, NADSYN1, ACACB, ACSF3, ASS1, ACACA, TTLL7, MTHFD1L, TTLL3, PPCS, HLCS, TTLL1, TRIM25, CARS2, RIMKLB	858
UP_KW_MOLECULAR_FUNCTION	KW-0344~Guanine-nucleotide releasing factor	22	1.44452	0.00958131	ARFGEF2, FARP1, ARHGEF37, ARHGEF25, DENND1A, RAP1GDS1, HPS1, CCZ1, HPS4, RAB3IL1, DENND3, RGP1, RAPGEF1, NUCB1, PLCE1, DENND6B, ARHGEF2, SERGEF, SOS1, ARFGEF3, RALGPS1, ARHGEF6	858
UP_KW_MOLECULAR_FUNCTION	KW-0904~Protein phosphatase	19	1.24754	0.0134381	EPM2A, PTPN18, PTPRU, DUSP3, PPM1M, DUSP1, EYA4, PPM1H, PTPRJ, PTPN11, DUSP26, PTPN13, DUSP8, DUSP16, PTPDC1, SSH1, DUSP22, PTPRZ1, PTPN9	858
UP_KW_MOLECULAR_FUNCTION	KW-0009~Actin-binding	32	2.10112	0.0181581	FHOD3, TAGLN, PXK, EPB41, FLII, SYNPO2, FBXO25, ADD3, TRIOBP, ADD2, ABLIM1, MPRIP, CALD1, MICAL1, SPTAN1, PHACTR4, DMTN, NEBL, TPM1, TMOD2, MICAL2, PARVB, SSH1, MYO1D, MYH3, ABITRAM, MYO1C, KLHL5, MYO15B, SPIRE1, FSCN2, SNTB1	858
UP_KW_MOLECULAR_FUNCTION	KW-0112~Calmodulin-binding	19	1.24754	0.0400182	CAMK1D, DAPK1, EPB41, ADCY3, PHKA1, PLA2G6, ADD3, IQGAP3, CAMKK2, ADD2, MYO1D, TJP1, MYO1C, MYH3, CALD1, CTH, MAP6, SPTAN1, SNTB1	858
UP_KW_MOLECULAR_FUNCTION	KW-0328~Glycosyltransferase	26	1.70716	0.0424349	GALNT12, PYGB, COLGALT2, ST6GALNAC2, GLT8D2, RFNG, FUT1, PIGV, B3GNTL1, UPP1, UGGT2, ST3GAL3, PARP6, ST6GAL1, PARP16, POMGNT1, PARP12, PARP10, QTRT1, DPM2, DPY19L2, DPY19L3, MGAT4B, ST6GALNAC3, OGT, B4GALT5	858
UP_KW_MOLECULAR_FUNCTION	KW-0511~Multifunctional enzyme	12	0.787919	0.0517255	PFKFB2, GSTZ1, NDST1, TKFC, H6PD, HLCS, MTHFD2, EPHX2, OGG1, ACACB, AASS, ACACA	858
UP_KW_MOLECULAR_FUNCTION	KW-0340~Growth factor binding	5	0.328299	0.0537531	IGFBP3, HTRA1, IGFBP6, LTBP3, LTBP1	858
UP_KW_MOLECULAR_FUNCTION	KW-0021~Allosteric enzyme	8	0.525279	0.089727	ALAD, DCTD, PYGB, CAMK1D, CBS, MTHFR, ACACB, ACACA	858
UP_KW_PTM	KW-0597~Phosphoprotein	701	46.0276	1.52e-08	JRK, PATJ, GABPB2, PID1, ZFYVE9, UXS1, TESK1, DCAF8, SLC4A3, SLC4A4, ENO3, PTPDC1, PSMD9, MPRIP, CAPNS1, MYC, DPYSL2, ZXDC, PLCE1, RPL37, MEF2A, DDX17, FNBP4, UNC5B, DAPK1, PRKCE, PHKA1, PRKAB1, UNC13D, NISCH, RNF123, HOXB9, ZC2HC1A, PRKAR1B, DAAM2, MAP1B, DDIT3, ETHE1, DDIT4, UNC50, TXNIP, RBCK1, PRKD1, CFAP97, ATF3, OPTN, ATF4, HACD1, MEAF6, SHMT2, MAPKAP1, FLII, MEPCE, TPRG1L, C1ORF198, CDCA7,…	1044
UP_KW_PTM	KW-0007~Acetylation	292	19.1727	0.00536627	TRIR, CYFIP2, AHCYL1, ECI1, UXS1, PITPNA, HGH1, NUDT2, ENO3, LURAP1L, CAPNS1, RPS18, MYC, FTH1, RAVER2, TRIM25, CCDC97, EIF2D, RPL37, ACAD11, ACAD10, RPS12, MEF2A, DDX17, FNBP4, GSTK1, MECR, METTL3, ECH1, ACSL5, CYP27A1, NISCH, SHTN1, RNF123, RRAGC, MTHFD2, RRAGB, MAP1B, ETHE1, UNC50, RBCK1, EIF1B, MT1E, ATF4, UNC119B, MAOB, ANAPC16, MTARC2, MEAF6, SHMT2, MAPKAP1, FLII, MEPCE, C1ORF198, MTMR9, CO…	1044
UP_KW_PTM	KW-0519~Myristate	21	1.37886	0.091968	SPECC1, SCYL3, ARL2, CYS1, PRKAB1, DUSP22, PCMTD2, RNF157, CCNY, GLIPR2, STK16, CHMP3, TMEM106B, FLOT2, NPHP3, NSMF, LAMTOR1, STK32A, RNF141, LNPK, PSKH1	1044
UP_SEQ_FEATURE	TOPO_DOM:Lumenal	79	5.18713	1.81e-06	GALNT12, TRAM1, ST6GALNAC2, PGAP2, RNF13, UXS1, SPPL2A, GDE1, MIA2, EMC10, CYB561D1, ZDHHC1, PIGV, CLGN, ZDHHC4, HERPUD1, FADS3, NDST1, STS, LAMP1, MAN1A2, BCAP29, GAL3ST4, TMED4, ST6GAL1, SIGMAR1, SLC30A4, CYB561A3, ZDHHC11, CASD1, PLAAT4, POMGNT1, TMBIM4, UNC50, TMEM106B, RDH5, MAN1B1, ST6GALNAC3, ERGIC1, CERS2, B4GALT5, HACD1, RPN2, SEL1L, PSEN2, ZDHHC23, GLT8D2, FITM2, RFNG, AGPAT1, FUT1, RTN…	1441
UP_SEQ_FEATURE	DOMAIN:RING-type	32	2.10112	2.31e-05	CUL9, TRIM73, LRSAM1, RNF13, RNF14, DTX3, PHF7, RNF157, VPS8, VPS11, TRIM68, TRIM25, RNF170, TRIM27, RNF130, TRIM22, TRIM41, RING1, PEX10, MID2, RNF41, RNF144A, RNF167, RNF123, RNF145, TRIM35, TRIM36, MDM4, RBCK1, RNF141, RNF187, TRIM56	1441
UP_SEQ_FEATURE	ACT_SITE:Nucleophile	46	3.02035	0.000233	ASAH1, MINDY1, IDUA, CPQ, NGLY1, PLA2G6, BPHL, GNS, NT5C, UCHL1, STS, FAM172A, ALDH2, MAN2A2, ACP6, NT5M, AGA, ARSG, ARSD, PSPH, GSTK1, NSUN5P1, AGTPBP1, NSUN4, PNPLA7, EPHX2, RHBDD1, GAA, EPHX1, EYA4, JOSD1, SULF1, USP28, PUS7, SGPP1, ALDH4A1, GALC, AGBL5, QTRT1, PHOSPHO2, ALDH5A1, MAN2B2, MAN2B1, USP40, NIT1, NIT2	1441
UP_SEQ_FEATURE	ACT_SITE:Phosphocysteine intermediate	17	1.11622	0.000422	EPM2A, PTPN18, PTPRU, DUSP3, DUSP1, PTPRJ, PTPN11, DUSP26, PTPN13, DUSP8, DUSP16, PTPDC1, SSH1, DUSP22, INPP4A, PTPRZ1, PTPN9	1441
UP_SEQ_FEATURE	UNSURE:D or N	6	0.393959	0.000544	MT-ND6, MT-ND5, MT-CO1, MT-CO2, PTPN11, WDR13	1441
UP_SEQ_FEATURE	TRANSIT:Mitochondrion	60	3.93959	0.00075	MIPEP, ACADVL, ECI1, GHITM, CLYBL, HINT2, ACADL, ALDH2, CA5B, MTG1, ACP6, LONP1, TK2, AASS, MECR, NSUN4, TWNK, ECH1, SIRT5, REXO2, FAM210B, CYP27A1, MRPL52, ALDH5A1, MTHFD2, ETHE1, RPUSD3, GUF1, CARS2, ACSS3, NLRX1, FECH, MTARC2, SHMT2, ACACB, MRM1, HMGCL, PRDX5, PDPR, MTHFD1L, GRPEL2, NT5M, PCK2, DMAC2L, TXNRD2, AADAT, MMAB, DELE1, TIMM44, COQ9, SOD2, ACSF3, DHRS2, MRPL24, TTC19, ALDH4A1, GATM, …	1441
UP_SEQ_FEATURE	DOMAIN:Tyrosine-protein phosphatase	15	0.984898	0.000843	EPM2A, PTPN18, DUSP3, DUSP1, PTPRJ, PTPN11, DUSP26, PTPN13, DUSP8, DUSP16, PTPDC1, SSH1, DUSP22, PTPRZ1, PTPN9	1441
UP_SEQ_FEATURE	DOMAIN:B box-type	12	0.787919	0.00132204	TRIM73, TRIM41, TRIM29, TRIM68, TRIM35, TRIM36, TRIM27, MID2, TRIM22, TRIM66, TRIM56, TRIM45	1441
UP_SEQ_FEATURE	DOMAIN:BZIP	10	0.656599	0.00150348	XBP1, CEBPB, NFIL3, MAFG, DDIT3, CREBL2, ATF3, JDP2, NFE2L1, ATF4	1441
UP_SEQ_FEATURE	MOTIF:Prevents secretion from ER	12	0.787919	0.00179255	FOXRED2, RCN1, COLGALT2, FAM172A, DNAJC10, ERP29, CERCAM, TXNDC12, HYOU1, FKBP9, UGGT2, CES2	1441
UP_SEQ_FEATURE	DOMAIN:PX	11	0.722259	0.00216325	NISCH, SNX1, PXK, SNX19, SNX24, PXDC1, HS1BP3, SGK3, SNX33, PIK3C2B, PLD2	1441
UP_SEQ_FEATURE	REGION:Disordered	1007	66.1195	0.00261725	JRK, PID1, PGAP2, ZFYVE9, TESK1, ACCS, CLDN1, PTPDC1, ALKBH3, NDST1, PSMD9, ENDOV, MPRIP, CAPNS1, LURAP1L, DPYSL2, RAVER2, SAMD10, MEF2A, FNBP4, HEMK1, ZNF18, SECISBP2, PHKA1, TMEM80, PRKAB1, PRKAR1B, LRATD2, DDIT3, DDIT4, RBCK1, MT-CO3, CFAP97, PLBD2, OPTN, ATF4, UNC119B, HACD1, NLRX1, MEAF6, SHMT2, FLII, MEPCE, CDCA7, COPS7A, PLA2G6, KIAA0040, PRPSAP1, PCNX2, LARP1, HLCS, GRPEL2, MOV10L1, PIP5K…	1441
UP_SEQ_FEATURE	ACT_SITE:Proton acceptor	83	5.44977	0.00283549	DHRS12, ACADVL, ALDH1L1, DHRS11, ACY1, UXS1, MAST2, TESK1, ALDH1L2, ENO3, MYLK4, CNDP2, NUDT11, RPS6KA6, ACADL, ALDH2, RPS6KA2, STK16, NEK1, POLI, TK2, MAP3K8, GGACT, CHAC1, STK32A, PSKH1, CAMK1D, DAPK1, ENTPD5, PRKCE, HUNK, SIRT5, JOSD1, CPT1B, SLC9B2, FTSJ3, QTRT1, ALDH5A1, RDH5, ULK2, USP40, SGK3, PRKD1, STK40, DDR2, CDKL1, H6PD, MINDY1, PON2, WNK4, STK4, PLA2G6, CAMKK2, STK33, ERBB3, STK36, M…	1441
UP_SEQ_FEATURE	DOMAIN:bZIP	11	0.722259	0.00448159	XBP1, CEBPB, NFIL3, MAFG, DDIT3, CEBPG, CREBL2, ATF3, JDP2, NFE2L1, ATF4	1441
UP_SEQ_FEATURE	REGION:Basic motif	11	0.722259	0.00448159	XBP1, CEBPB, NFIL3, MAFG, DDIT3, CEBPG, CREBL2, ATF3, JDP2, NFE2L1, ATF4	1441
UP_SEQ_FEATURE	DOMAIN:Aldedh	6	0.393959	0.00511424	ALDH4A1, ALDH5A1, ALDH2, ALDH3B1, ALDH16A1, ALDH1L2	1441
UP_SEQ_FEATURE	DOMAIN:LIM zinc-binding	12	0.787919	0.0091535	ABLIM1, ZNF185, CSRP1, NEBL, FBLIM1, MICAL1, MICALL1, MICAL2, PRICKLE1, WTIP, AJUBA, LIMS2	1441
UP_SEQ_FEATURE	ACT_SITE:Proton donor	28	1.83848	0.00925357	ALDH1L1, IDUA, HEXA, ENO3, ALDH1L2, NT5C, UCHL1, AKR7A2, MAN1A2, ACP6, PDE6B, PHGDH, NT5M, GUSB, PSPH, MECR, APOBEC3F, EPHX2, EPHX1, EYA4, AKR1A1, SGPP1, DCTD, GRHPR, PHOSPHO2, MAN1B1, NIT1, NIT2	1441
UP_SEQ_FEATURE	REPEAT:TPR 5	13	0.853578	0.0105827	IFT140, WDR19, TOMM34, ZFC3H1, DELE1, TTC19, TMTC4, TTC28, CABIN1, TTC17, SPAG1, NPHP3, OGT	1441
UP_SEQ_FEATURE	CROSSLNK:Glycyl lysine isopeptide (Lys-Gly) (interchain with G-Cter in ubiquitin)	29	1.90414	0.0112189	APP, BECN1, MTARC2, RPN2, WNK4, ARL2, SLC3A2, VLDLR, TOMM20, SESN2, UBC, CASP1, EIF4EBP1, RIPK1, NFYB, TRAF1, KLF4, GDAP1, BACE1, RAB10, RNF146, SLC7A5, RRAGB, TCEA2, TXNIP, CHMP3, TCEA1, RNF187, VAMP3	1441
UP_SEQ_FEATURE	ZN_FING:IBR-type	5	0.328299	0.0136546	RNF144A, CUL9, RNF144B, RNF14, RBCK1	1441
UP_SEQ_FEATURE	REGION:TRIAD supradomain	5	0.328299	0.0136546	RNF144A, CUL9, RNF144B, RNF14, RBCK1	1441
UP_SEQ_FEATURE	REGION:Intramolecular interaction with C-terminus	3	0.19698	0.0140584	CHMP4C, CHMP3, CHMP4A	1441
UP_SEQ_FEATURE	DOMAIN:Proton_antipo_M	3	0.19698	0.0140584	MT-ND4, MT-ND5, MT-ND2	1441
UP_SEQ_FEATURE	DOMAIN:MTS	3	0.19698	0.0140584	HEMK1, PRMT2, METTL5	1441
UP_SEQ_FEATURE	REGION:Intramolecular interaction with N-terminus	3	0.19698	0.0140584	CHMP4C, CHMP3, CHMP4A	1441
UP_SEQ_FEATURE	DOMAIN:TYR_PHOSPHATASE_2	11	0.722259	0.0145822	EPM2A, DUSP22, PTPN18, DUSP3, PTPRZ1, DUSP1, PTPN9, PTPN11, PTPN13, DUSP16, PTPDC1	1441
UP_SEQ_FEATURE	DOMAIN:bMERB	4	0.26264	0.0147546	MICAL1, MICALL1, MICAL2, BMERB1	1441
UP_SEQ_FEATURE	REPEAT:TPR 6	12	0.787919	0.0165546	IFT140, WDR19, SPAG1, TOMM34, ZFC3H1, DELE1, NPHP3, OGT, TTC17, TMTC4, TTC28, CABIN1	1441
UP_SEQ_FEATURE	DOMAIN:BTB	21	1.37886	0.0168706	KCNG1, LGALS3BP, ZNF131, ZBTB47, ZBTB25, ZBTB26, ZBTB10, RHOBTB3, KLHL12, KLHL23, ZBTB44, TNFAIP1, RCBTB1, RHOBTB1, KLHL42, RCBTB2, KLHL5, KCTD13, KCTD18, KCTD15, KCTD16	1441
UP_SEQ_FEATURE	ZN_FING:RING-type 2; atypical	5	0.328299	0.0176047	RNF144A, CUL9, RNF144B, RNF14, RBCK1	1441
UP_SEQ_FEATURE	DOMAIN:AGC-kinase C-terminal	10	0.656599	0.0189309	RPS6KA6, MAST2, RPS6KA2, PRKCE, STK38, SGK3, PKN1, CDC42BPB, STK32A, CDC42BPA	1441
UP_SEQ_FEATURE	ZN_FING:RING-type	25	1.6415	0.0189364	TRIM73, LRSAM1, DTX3, RNF157, VPS11, TRIM68, TRIM25, RNF170, TRIM27, RNF130, TRIM22, TRIM45, RNF20, DTX3L, RING1, SIAH2, PEX10, MID2, RNF146, RNF123, TRIM35, MDM4, RNF141, RNF187, TRIM56	1441
UP_SEQ_FEATURE	UNSURE:I or L	4	0.26264	0.0209918	MT-CO1, MT-CO3, MT-ND2, MT-ND1	1441
UP_SEQ_FEATURE	DOMAIN:Sulfatase	5	0.328299	0.0221967	STS, ARSG, SULF1, ARSD, GNS	1441
UP_SEQ_FEATURE	ZN_FING:B box-type 2	5	0.328299	0.0221967	TRIM36, MID2, TRIM66, TRIM56, TRIM45	1441
UP_SEQ_FEATURE	REPEAT:RCC1 5	5	0.328299	0.0221967	NEK9, SERGEF, RCBTB1, HERC6, RCBTB2	1441
UP_SEQ_FEATURE	REPEAT:TPR 4	14	0.919238	0.0224325	TTC14, IFT140, WDR19, TOMM34, ZFC3H1, DELE1, TTC19, TMTC4, TTC28, CABIN1, TTC17, SPAG1, NPHP3, OGT	1441
UP_SEQ_FEATURE	DOMAIN:SUI1	3	0.19698	0.0268118	EIF2D, EIF1B, EIF1	1441
UP_SEQ_FEATURE	TRANSMEM:Helical; Name=I	3	0.19698	0.0268118	MT-CO1, MT-CO2, MT-CO3	1441
UP_SEQ_FEATURE	TRANSMEM:Helical; Name=II	3	0.19698	0.0268118	MT-CO1, MT-CO2, MT-CO3	1441
UP_SEQ_FEATURE	REPEAT:RCC1 4	5	0.328299	0.0274528	NEK9, SERGEF, RCBTB1, HERC6, RCBTB2	1441
UP_SEQ_FEATURE	BINDING:via 3-oxoalanine	5	0.328299	0.0274528	STS, ARSG, SULF1, ARSD, GNS	1441
UP_SEQ_FEATURE	DOMAIN:C2	17	1.11622	0.0306167	C2CD5, PRKCE, CEP120, DYSF, SYT9, UNC13D, PIK3C2B, INPP4A, SYDE2, RIMS1, RIMS3, RAB11FIP1, WWC3, PLCE1, PKN1, PLCD3, CC2D1B	1441
UP_SEQ_FEATURE	COMPBIAS:Polar residues	518	34.0118	0.0309221	TRIR, PATJ, GABPB2, PGAP2, ZFYVE9, TMEM200C, NPIPB12, DCAF8, SLC4A3, SLC4A4, PTPDC1, ALKBH3, PSMD9, ENDOV, MPRIP, LURAP1L, CAPNS1, MYC, ZXDC, RAVER2, PLCE1, RPL37, MEF2A, DDX17, FNBP4, ZNF18, SECISBP2, PRKCE, ANKHD1-EIF4EBP3, PHKA1, IFT80, PRKAB1, NISCH, ZC2HC1A, WDR81, PRKAR1B, MAP1B, DDIT3, DDIT4, RBCK1, CFAP97, OPTN, ATF4, HACD1, ANAPC16, SHMT2, MEPCE, C1ORF198, CDCA7, XPC, FAM149A, KIAA0040, …	1441
UP_SEQ_FEATURE	DOMAIN:LIM zinc-binding 3	6	0.393959	0.0322161	ABLIM1, FBLIM1, PRICKLE1, WTIP, AJUBA, LIMS2	1441
UP_SEQ_FEATURE	REPEAT:RCC1	5	0.328299	0.0333885	NEK9, FBXO24, SERGEF, HERC6, RCBTB2	1441
UP_SEQ_FEATURE	REPEAT:RCC1 3	5	0.328299	0.0333885	NEK9, SERGEF, RCBTB1, HERC6, RCBTB2	1441
UP_SEQ_FEATURE	REPEAT:RCC1 1	5	0.328299	0.0333885	NEK9, SERGEF, RCBTB1, HERC6, RCBTB2	1441
UP_SEQ_FEATURE	REPEAT:RCC1 2	5	0.328299	0.0333885	NEK9, SERGEF, RCBTB1, HERC6, RCBTB2	1441
UP_SEQ_FEATURE	REPEAT:RCC1 6	4	0.26264	0.0371189	NEK9, SERGEF, RCBTB1, RCBTB2	1441
UP_SEQ_FEATURE	DOMAIN:GST N-terminal	6	0.393959	0.0373293	GSTM4, GSTZ1, GSTM2, GSTM1, GSTA4, GDAP1	1441
UP_SEQ_FEATURE	ZN_FING:RING-type 1	5	0.328299	0.0400128	RNF144A, CUL9, RNF144B, RNF14, RBCK1	1441
UP_SEQ_FEATURE	DOMAIN:PH	29	1.90414	0.0414523	ARHGAP9, PHLDB1, ARHGEF25, IRS2, TRIOBP, PLD2, INPP5B, MPRIP, GRB10, SH2B3, APPL2, RALGPS1, PLEKHJ1, FARP1, IQSEC2, TBC1D2B, CDC42BPB, CDC42BPA, PLEKHA7, FERMT1, ACAP2, PRKD1, ARHGEF2, PLCD3, OSBPL1A, SOS1, SNTB1, TECPR1, ARHGEF6	1441
UP_SEQ_FEATURE	SITE:Cleavage; by CASP8	3	0.19698	0.0426252	RIPK1, TRAF1, CFLAR	1441
UP_SEQ_FEATURE	DOMAIN:BMERB	3	0.19698	0.0426252	MICAL1, MICALL1, BMERB1	1441
UP_SEQ_FEATURE	MUTAGEN:K->A: Abolishes kinase activity.	3	0.19698	0.0426252	PTK2B, RIPK1, DDR2	1441
UP_SEQ_FEATURE	DOMAIN:Alpha-mann_mid	3	0.19698	0.0426252	MAN2A2, MAN2B2, MAN2B1	1441
UP_SEQ_FEATURE	DOMAIN:FERM	9	0.590939	0.0443537	FARP1, EPB41L5, FERMT1, EPB41L4A, MYO15B, EPB41, PTK2B, PTPN13, PLEKHH1	1441
UP_SEQ_FEATURE	DOMAIN:Olduvai 4	4	0.26264	0.0469729	NBPF3, NBPF11, NBPF1, NBPF26	1441
UP_SEQ_FEATURE	DOMAIN:Olduvai 5	4	0.26264	0.0469729	NBPF3, NBPF11, NBPF1, NBPF26	1441
UP_SEQ_FEATURE	DOMAIN:GST C-terminal	7	0.459619	0.0472244	GSTM4, GSTZ1, GSTM2, CLIC4, GSTM1, GSTA4, GDAP1	1441
UP_SEQ_FEATURE	SITE:Important for catalytic activity	7	0.459619	0.0472244	ASAH1, MAOB, ECI1, ECH1, ECHDC2, CRYL1, CNDP2	1441
UP_SEQ_FEATURE	DOMAIN:B30.2/SPRY	13	0.853578	0.0501355	TRIM41, SPRYD3, SPRYD4, TRIM16L, ASH2L, MID2, RNF123, TRIM35, TRIM68, TRIM36, TRIM25, TRIM27, TRIM22	1441
UP_SEQ_FEATURE	LIPID:N-myristoyl glycine	21	1.37886	0.0515713	SPECC1, SCYL3, ARL2, CYS1, PRKAB1, DUSP22, PCMTD2, RNF157, CCNY, GLIPR2, STK16, CHMP3, TMEM106B, FLOT2, NPHP3, NSMF, LAMTOR1, STK32A, RNF141, LNPK, PSKH1	1441
UP_SEQ_FEATURE	COMPBIAS:Basic and acidic residues	425	27.9054	0.0532328	TRIR, JRK, ZFYVE9, TMEM200C, NPIPB12, DCAF8, SLC4A3, SLC4A4, ALKBH3, PSMD9, MPRIP, LURAP1L, MYC, PLCE1, DDX17, FNBP4, SECISBP2, GTPBP2, PRKAB1, NISCH, ZC2HC1A, MAP1B, DDIT3, CFAP97, OPTN, C1ORF198, CDCA7, XPC, PLA2G6, FAM149A, PCNX2, LARP1, HLCS, CHST10, MOV10L1, PSMF1, KAT14, VTI1B, ZNF266, EXPH5, ABCA2, LRRC37A2, NDFIP2, PHC1, MTHFR, UPF3A, LARP6, GNPTG, EIF5, ADI1, SSPN, HYOU1, EZH1, ARHGAP9, …	1441
UP_SEQ_FEATURE	DOMAIN:AB hydrolase-1	6	0.393959	0.055503	ABHD4, EPHX2, EPHX1, ABHD14B, ABHD14A, BPHL	1441
UP_SEQ_FEATURE	DOMAIN:BTB_2	4	0.26264	0.0579695	KCNG1, KCTD13, KCTD18, KCTD15	1441
UP_SEQ_FEATURE	DOMAIN:Cytochrome b561	3	0.19698	0.0610071	CYBRD1, CYB561A3, CYB561D1	1441
UP_SEQ_FEATURE	DOMAIN:CW-type	3	0.19698	0.0610071	ZCWPW1, MORC4, KDM1B	1441
UP_SEQ_FEATURE	DOMAIN:BAR	6	0.393959	0.0625149	ARHGAP44, SNX1, ACAP2, ARHGEF37, SNX33, APPL2	1441
UP_SEQ_FEATURE	DOMAIN:LIM zinc-binding 2	8	0.525279	0.0639733	ABLIM1, CSRP1, LMO4, FBLIM1, PRICKLE1, WTIP, AJUBA, LIMS2	1441
UP_SEQ_FEATURE	DOMAIN:LIM zinc-binding 1	8	0.525279	0.0639733	ABLIM1, CSRP1, LMO4, FBLIM1, PRICKLE1, WTIP, AJUBA, LIMS2	1441
UP_SEQ_FEATURE	REGION:DNA-binding	6	0.393959	0.0700021	SMUG1, EPAS1, CCDC25, POLI, ASH2L, POLL	1441
UP_SEQ_FEATURE	REGION:Leucine-zipper	14	0.919238	0.0700402	XBP1, CEBPB, TSC22D3, CEBPG, CREBL2, IFI35, NFIL3, MAFG, MYC, DDIT3, JDP2, NFE2L1, ATF3, ATF4	1441
UP_SEQ_FEATURE	DOMAIN:Olduvai 3	4	0.26264	0.0700554	NBPF3, NBPF11, NBPF1, NBPF26	1441
UP_SEQ_FEATURE	ACT_SITE:Glycyl thioester intermediate	10	0.656599	0.0734106	HACE1, UBE2Q1, UBE2D4, UBA7, UBE2Q2, UBE3B, UBE2G2, UBE2Z, HERC6, UBE2J1	1441
UP_SEQ_FEATURE	TRANSMEM:Helical; Signal-anchor for type II membrane protein	37	2.42942	0.0740321	GALNT12, ST6GALNAC2, UXS1, GLT8D2, SLC3A2, RFNG, COMT, FUT1, PLD3, PEX26, NDST1, MAN2A2, MAN1A2, CHST10, RXYLT1, OLR1, P4HTM, GAL3ST4, ST3GAL3, FKTN, XBP1, ST6GAL1, SCARA3, GGT7, TNFSF12, ERAP1, ABHD14A, POMGNT1, SPCS3, FAM234A, CCPG1, MGAT4B, MAN1B1, NPTXR, ST6GALNAC3, NFE2L1, B4GALT5	1441
UP_SEQ_FEATURE	DISULFID:Redox-active	8	0.525279	0.0756455	PRDX5, TMX4, TXNRD2, TXNRD1, SAP30L, DNAJC10, TXNDC12, CRELD1	1441
UP_SEQ_FEATURE	REGION:Linker	7	0.459619	0.0778997	PAN2, H6PD, NEBL, OAS3, DENND3, PKD2, KDM7A	1441
UP_SEQ_FEATURE	REPEAT:ARM 5	6	0.393959	0.0779599	APC2, ZER1, CTNND2, RAP1GDS1, SARM1, PKP4	1441
UP_SEQ_FEATURE	DOMAIN:Anoct_dimer	3	0.19698	0.0815202	ANO5, ANO2, ANO3	1441
UP_SEQ_FEATURE	DOMAIN:Band_3_cyto	3	0.19698	0.0815202	SLC4A10, SLC4A3, SLC4A4	1441
UP_SEQ_FEATURE	ZN_FING:CW-type	3	0.19698	0.0815202	ZCWPW1, MORC4, KDM1B	1441
UP_SEQ_FEATURE	REPEAT:CHCR	3	0.19698	0.0815202	CLTCL1, VPS11, VPS39	1441
UP_SEQ_FEATURE	DOMAIN:GP-PDE	3	0.19698	0.0815202	GDE1, GPCPD1, GDPD5	1441
UP_SEQ_FEATURE	DOMAIN:Ig-like 6	3	0.19698	0.0815202	NRCAM, MDGA1, OBSL1	1441
UP_SEQ_FEATURE	DOMAIN:Olduvai 1	4	0.26264	0.0831681	NBPF3, NBPF11, NBPF1, NBPF26	1441
UP_SEQ_FEATURE	DOMAIN:Olduvai 2	4	0.26264	0.0831681	NBPF3, NBPF11, NBPF1, NBPF26	1441
UP_SEQ_FEATURE	DOMAIN:UBC core	7	0.459619	0.085119	UBE2Q1, UBE2D4, UBE2Q2, AKTIP, UBE2G2, UBE2Z, UBE2J1	1441
UP_SEQ_FEATURE	DOMAIN:SH3 1	7	0.459619	0.0926937	FCHSD2, ARHGEF37, STAC, SH3KBP1, STAC3, SORBS3, SH3D19	1441
